# Supplementary material for: Crystal structure of an unknown solvate of (piperazine-κN){5,10,15,20-tetra­kis­[4-(benzo­yloxy)phen­yl]porphyrinato-κ4 N}zinc
Source: Acta Crystallogr E Crystallogr Commun. 2016 Jun 14;72(Pt 7):937–42. doi: 10.1107/S2056989016009269 (PMC4992910; doi:10.1107/S2056989016009269)
Supplement: Supplementary file 1 [file e-72-00937-sup1.cif]

##############################################################################
#                                                                            #
# This CIF contains the data in a paper accepted for publication in          #
# Acta Crystallographica Section E. It conforms to the requirements of       #
# Notes for Authors for Acta Crystallographica Section E, and has been       #
# peer reviewed under the auspices of the IUCr Commission on Journals.       #
#                                                                            #
# Full details of the Crystallographic Information File format               #
# are given in the paper "The Crystallographic Information File (CIF):       #
# a New Standard Archive File for Crystallography" by S. R. Hall, F. H.      #
# Allen and I. D. Brown [Acta Cryst. (1991), A47, 655-685].                  #
#                                                                            #
# The current version of the core CIF dictionary is obtainable from          #
# ftp://ftp.iucr.org/pub/cif_core.dic.                                       #
#                                                                            #
# Software is freely available for graphical display of the structure(s)     #
# in this CIF. For information consult the CIF software page                 #
# http://www.iucr.org/resources/cif/software.                                #
#                                                                            #
# This file may be used for bona fide research purposes within the           #
# scientific community so long as proper attribution is given to the journal # 
# article from which it was obtained.                                        #
#                                                                            #
##############################################################################
data_I
_database_code_depnum_ccdc_archive 'CCDC 1483991'
_audit_creation_method     SHELXL-2013
_journal_date_recd_electronic     2016-05-26
_journal_date_accepted     2016-06-07
_journal_name_full     'Acta Crystallographica, Section E'
_journal_year     2016
_journal_volume     72
_journal_issue      7
_journal_page_first     937
_journal_page_last     942
_journal_paper_category     GM
_journal_paper_doi     10.1107/S2056989016009269
_journal_coeditor_code     LH5815
_publ_contact_author_name     'Dr Soumaya Nasri '
_publ_contact_author_address
;
Laboratoire de Physico-chimie des Mat\'eriaux
Facult\'e des Sciences de Monastir
Avenue de l'environnement
5019 Monastir
University of Monastir
Tunisia
;
_publ_contact_author_email
;
nn.soumaya@gmail.com
;
_publ_contact_author_fax     '0021673500278'
_publ_contact_author_phone     '0021694799167'
_publ_section_title
;\
Crystal structure of an unknown solvate of
(piperazine-\k<i>N</i>){5,10,15,20-tetrakis[4-(benzoyloxy)phenyl]\
porphyrinato-\k^4^<i>N</i>}zinc
;
_publ_section_title_footnote     .
loop_
    _publ_author_name
    _publ_author_footnote
    _publ_author_address
    'Nasri, Soumaya ' .
;
Laboratoire de Physico-chimie des Mat\'eriaux
Facult\'e des Sciences de Monastir
Avenue de l'environnement
5019 Monastir
University of Monastir
Tunisia
;
    'Ezzayani, Khaireddine ' .
;
Laboratoire de Physico-chimie des Mat\'eriaux
Facult\'e des Sciences de Monastir
Avenue de l'environnement
5019 Monastir
University of Monastir
Tunisia
;
    'Turowska-Tyrk, Ilona ' .
;
Faculty of Chemistry, Wro\/law University of Technology,
Wybrze\.ze Wyspia\'nskiego 27,
50-370 Wro\/law,
Poland
;
    ' Roisnel, Thierry' .
;
Centre de Diffractom\'etrie X,
Institut des Sciences Chimiques de Rennes, UMR 6226, CNRS--Universit\'e de
 Rennes
1, Campus de Beaulieu, 35042 Rennes Cedex,
 France
;
    'Nasri, Habib' .
;
Laboratoire de Physico-chimie des Mat\'eriaux
Facult\'e des Sciences de Monastir
Avenue de l'environnement
5019 Monastir
University of Monastir
Tunisia
;
_publ_section_synopsis
;
The molecular structure of the
piperazine[5,10,15,20-(tetraphenylbenzoate)porphyrinato-\k^4^<i>N</i>]zinc(II)
complex is composed of parallel pairs of layers with an interlayer distance of
4.100 \%A while the distance between two pairs of layers is 4.047 \%A.
;
_chemical_name_systematic
;
(Piperazine-\k<i>N</i>){5,10,15,20-tetrakis[4-(benzoyloxy)phenyl]\
porphyrinato-\k^4^<i>N</i>}zinc unknown solvate
;
_chemical_name_common     ?
_chemical_formula_moiety     'C76 H54 N6 O8 Zn'
_chemical_formula_sum     'C76 H54 N6 O8 Zn'
_chemical_formula_iupac     '[Zn (C72 H44 N4 O8)(C4 H10 N2)]'
_chemical_formula_weight     1244.62
_chemical_melting_point     ?
_shelx_space_group_comment
;
The symmetry employed for this shelxl refinement is uniquely defined
by the following loop, which should always be used as a source of
symmetry information in preference to the above space-group names.
They are only intended as comments.
;
_space_group_crystal_system     triclinic
_space_group_name_H-M_alt     'P -1'
_space_group_name_Hall     '-P 1'
loop_
    _space_group_symop_operation_xyz
    'x, y, z'
    '-x, -y, -z'
_cell_length_a     8.4332(8)
_cell_length_b     20.1895(17)
_cell_length_c     21.0104(19)
_cell_angle_alpha     102.338(3)
_cell_angle_beta     100.996(3)
_cell_angle_gamma     98.412(3)
_cell_volume     3364.6(5)
_cell_formula_units_Z     2
_cell_measurement_reflns_used     9221
_cell_measurement_theta_min     2.48
_cell_measurement_theta_max     27.52
_cell_measurement_temperature     150(2)
_exptl_crystal_description     prism
_exptl_crystal_colour     blue
_exptl_crystal_size_max     0.300
_exptl_crystal_size_mid     0.200
_exptl_crystal_size_min     0.160
_exptl_crystal_density_diffrn     1.229
_exptl_crystal_density_meas     ?
_exptl_crystal_density_method     ?
_exptl_crystal_F_000     1292
_exptl_absorpt_coefficient_mu     0.425
_exptl_absorpt_correction_type     multi-scan
_exptl_absorpt_process_details
;
(SADABS; Bruker, 2015)
;
_shelx_estimated_absorpt_T_min     0.883
_shelx_estimated_absorpt_T_max     0.935
_exptl_absorpt_correction_T_min     0.6836
_exptl_absorpt_correction_T_max     0.7456
_exptl_special_details     ?
_diffrn_ambient_temperature     150(2)
_diffrn_radiation_type     MoK\a
_diffrn_radiation_wavelength     0.71073
_diffrn_measurement_device_type     'D8 VENTURE Bruker AXS'
_diffrn_measurement_method     'rotation images'
_diffrn_detector_area_resol_mean     ?
_diffrn_reflns_number     60504
_diffrn_reflns_av_R_equivalents     0.0276
_diffrn_reflns_theta_min     2.917
_diffrn_reflns_theta_max     26.000
_diffrn_reflns_theta_full     25.242
_diffrn_measured_fraction_theta_max     0.998
_diffrn_measured_fraction_theta_full     0.997
_diffrn_reflns_limit_h_min     -10
_diffrn_reflns_limit_h_max     10
_diffrn_reflns_limit_k_min     -23
_diffrn_reflns_limit_k_max     24
_diffrn_reflns_limit_l_min     -25
_diffrn_reflns_limit_l_max     25
_refine_special_details     ?
_reflns_number_total     13198
_reflns_number_gt     11791
_reflns_threshold_expression     'I > 2\s(I)'
_refine_ls_structure_factor_coef     Fsqd
_refine_ls_matrix_type     full
_refine_ls_R_factor_all     0.0475
_refine_ls_R_factor_gt     0.0428
_refine_ls_wR_factor_gt     0.1153
_refine_ls_wR_factor_ref     0.1187
_refine_ls_goodness_of_fit_ref     1.050
_refine_ls_restrained_S_all     1.073
_refine_ls_number_reflns     13198
_refine_ls_number_parameters     827
_refine_ls_number_restraints     43
_refine_ls_hydrogen_treatment     mixed
_refine_ls_weighting_scheme     calc
_refine_ls_weighting_details
              'w=1/[\s^2^(Fo^2^)+(0.0565P)^2^+3.3556P] where P=(Fo^2^+2Fc^2^)/3'
_atom_sites_solution_hydrogens     mixed
_atom_sites_solution_primary     ?
_atom_sites_solution_secondary     ?
_refine_ls_shift/su_max     0.002
_refine_ls_shift/su_mean     0.000
_refine_diff_density_max     0.625
_refine_diff_density_min     -0.535
_refine_ls_extinction_method     none
_refine_ls_extinction_coef     .
loop_
    _atom_type_symbol
    _atom_type_description
    _atom_type_scat_dispersion_real
    _atom_type_scat_dispersion_imag
    _atom_type_scat_source
    'C' 'C' 0.0033 0.0016
                         'International Tables Vol C Tables 4.2.6.8 and 6.1.1.4'
    'H' 'H' 0.0000 0.0000
                         'International Tables Vol C Tables 4.2.6.8 and 6.1.1.4'
    'N' 'N' 0.0061 0.0033
                         'International Tables Vol C Tables 4.2.6.8 and 6.1.1.4'
    'O' 'O' 0.0106 0.0060
                         'International Tables Vol C Tables 4.2.6.8 and 6.1.1.4'
    'Zn' 'Zn' 0.2839 1.4301
                         'International Tables Vol C Tables 4.2.6.8 and 6.1.1.4'
_computing_data_collection
;
SAINT (Bruker, 2015)
;
_computing_cell_refinement
;
APEX3 (Bruker, 2015) and SAINT (Bruker, 2015)
;
_computing_data_reduction
;
SAINT (Bruker, 2015)
;
_computing_structure_solution
;
SIR2004-1.0 (Burla <i>et al.</i>,  2005)
;
_computing_structure_refinement
;
SHELXL-2015 (Sheldrick, 2015)
;
_computing_molecular_graphics
;
ORTEPIII (Burnett & Johnson, 1996) and ORTEP-3 for Windows (Farrugia,
2012)
;
_computing_publication_material
;
WinGX publication routines (Farrugia, 2012)
;
loop_
    _atom_site_type_symbol
    _atom_site_label
    _atom_site_fract_x
    _atom_site_fract_y
    _atom_site_fract_z
    _atom_site_U_iso_or_equiv
    _atom_site_adp_type
    _atom_site_calc_flag
    _atom_site_occupancy
    _atom_site_disorder_assembly
    _atom_site_disorder_group
    Zn Zn 0.31335(3) 0.69459(2) 0.65779(2) 0.01812(7) Uani d 1 . .
    N N1 0.2782(2) 0.75429(8) 0.74622(8) 0.0211(3) Uani d 1 . .
    N N2 0.2627(2) 0.60823(8) 0.69420(8) 0.0206(3) Uani d 1 . .
    N N3 0.2614(2) 0.62837(8) 0.56245(8) 0.0197(3) Uani d 1 . .
    N N4 0.2644(2) 0.77404(8) 0.61332(8) 0.0194(3) Uani d 1 . .
    N N5 0.5751(2) 0.71283(11) 0.67848(10) 0.0301(4) Uani d 1 . .
    H H5 0.602(4) 0.7385(17) 0.6565(17) 0.056(9) Uiso d 1 . .
    N N6 0.8803(3) 0.6862(3) 0.74598(19) 0.0930(13) Uani d 1 . .
    H H6 0.997(2) 0.692(2) 0.754(2) 0.112 Uiso d 1 . .
    O O1 0.2385(2) 0.60093(8) 1.05857(7) 0.0349(4) Uani d 1 . .
    O O2 0.2374(3) 0.49041(10) 1.01050(9) 0.0596(6) Uani d 1 . .
    O O3 0.2188(2) 0.22666(7) 0.51518(8) 0.0293(3) Uani d 1 . .
    O O4 0.2934(4) 0.22820(11) 0.41963(11) 0.0704(8) Uani d 1 . .
    O O5 0.2117(2) 0.75993(8) 0.23573(7) 0.0282(3) Uani d 1 . .
    O O6 0.1746(3) 0.86806(10) 0.27232(9) 0.0504(5) Uani d 1 . .
    O O7 0.2304(2) 1.14575(8) 0.80769(9) 0.0390(4) Uani d 1 . .
    O O8 0.3722(3) 1.17651(10) 0.73573(13) 0.0715(8) Uani d 1 . .
    C C1 0.2767(3) 0.82347(10) 0.76077(10) 0.0230(4) Uani d 1 . .
    C C2 0.2803(3) 0.84814(11) 0.83101(11) 0.0319(5) Uani d 1 . .
    H H2 0.2803 0.8942 0.8538 0.038 Uiso calc 1 . .
    C C3 0.2836(3) 0.79322(11) 0.85815(11) 0.0309(5) Uani d 1 . .
    H H3 0.2872 0.7934 0.9037 0.037 Uiso calc 1 . .
    C C4 0.2804(3) 0.73428(11) 0.80492(10) 0.0228(4) Uani d 1 . .
    C C5 0.2646(2) 0.66604(11) 0.81071(10) 0.0215(4) Uani d 1 . .
    C C6 0.2465(2) 0.60762(10) 0.75811(10) 0.0204(4) Uani d 1 . .
    C C7 0.2050(3) 0.53744(11) 0.76309(10) 0.0257(4) Uani d 1 . .
    H H7 0.1861 0.5230 0.8016 0.031 Uiso calc 1 . .
    C C8 0.1981(3) 0.49601(11) 0.70258(11) 0.0262(4) Uani d 1 . .
    H H8 0.1720 0.4469 0.6904 0.031 Uiso calc 1 . .
    C C9 0.2378(2) 0.54025(10) 0.65971(10) 0.0208(4) Uani d 1 . .
    C C10 0.2509(2) 0.51649(10) 0.59287(10) 0.0211(4) Uani d 1 . .
    C C11 0.2661(2) 0.55911(10) 0.54829(10) 0.0206(4) Uani d 1 . .
    C C12 0.2819(3) 0.53651(11) 0.48024(10) 0.0252(4) Uani d 1 . .
    H H12 0.2920 0.4915 0.4585 0.030 Uiso calc 1 . .
    C C13 0.2798(3) 0.59145(11) 0.45319(10) 0.0251(4) Uani d 1 . .
    H H13 0.2860 0.5920 0.4086 0.030 Uiso calc 1 . .
    C C14 0.2662(2) 0.64918(10) 0.50448(9) 0.0204(4) Uani d 1 . .
    C C15 0.2564(2) 0.71571(10) 0.49630(9) 0.0198(4) Uani d 1 . .
    C C16 0.2521(2) 0.77297(10) 0.54688(9) 0.0200(4) Uani d 1 . .
    C C17 0.2310(3) 0.83986(11) 0.53666(10) 0.0266(4) Uani d 1 . .
    H H17 0.2174 0.8526 0.4953 0.032 Uiso calc 1 . .
    C C18 0.2342(3) 0.88089(11) 0.59688(11) 0.0288(5) Uani d 1 . .
    H H18 0.2246 0.9281 0.6059 0.035 Uiso calc 1 . .
    C C19 0.2547(2) 0.83975(10) 0.64507(10) 0.0220(4) Uani d 1 . .
    C C20 0.2640(3) 0.86390(10) 0.71389(10) 0.0234(4) Uani d 1 . .
    C C21 0.2579(3) 0.65248(10) 0.87802(10) 0.0226(4) Uani d 1 . .
    C C22 0.1093(3) 0.63974(14) 0.89588(11) 0.0364(5) Uani d 1 . .
    H H22 0.0111 0.6433 0.8671 0.044 Uiso calc 1 . .
    C C23 0.1023(3) 0.62159(14) 0.95589(12) 0.0379(6) Uani d 1 . .
    H H23 -0.0002 0.6123 0.9680 0.045 Uiso calc 1 . .
    C C24 0.2450(3) 0.61738(11) 0.99694(10) 0.0290(5) Uani d 1 . .
    C C25 0.3944(3) 0.63187(16) 0.98167(13) 0.0460(7) Uani d 1 . .
    H H25 0.4926 0.6298 1.0115 0.055 Uiso calc 1 . .
    C C26 0.4004(3) 0.64969(16) 0.92169(13) 0.0417(6) Uani d 1 . .
    H H26 0.5037 0.6601 0.9106 0.050 Uiso calc 1 . .
    C C27 0.2413(3) 0.53406(12) 1.05929(11) 0.0334(5) Uani d 1 . .
    C C28 0.2507(3) 0.52300(11) 1.12744(10) 0.0274(4) Uani d 1 . .
    C C29 0.2114(3) 0.56867(13) 1.17817(11) 0.0352(5) Uani d 1 . .
    H H29 0.1766 0.6096 1.1708 0.042 Uiso calc 1 . .
    C C30 0.2235(4) 0.55373(15) 1.24035(12) 0.0439(6) Uani d 1 . .
    H H30 0.1964 0.5848 1.2756 0.053 Uiso calc 1 . .
    C C31 0.2737(3) 0.49517(14) 1.25143(12) 0.0402(6) Uani d 1 . .
    H H31 0.2793 0.4852 1.2939 0.048 Uiso calc 1 . .
    C C32 0.3166(4) 0.45029(14) 1.20094(14) 0.0474(7) Uani d 1 . .
    H H32 0.3549 0.4102 1.2091 0.057 Uiso calc 1 . .
    C C33 0.3039(4) 0.46368(13) 1.13876(13) 0.0409(6) Uani d 1 . .
    H H33 0.3315 0.4325 1.1037 0.049 Uiso calc 1 . .
    C C34 0.2463(2) 0.44089(10) 0.56896(10) 0.0213(4) Uani d 1 . .
    C C35 0.3511(3) 0.40835(11) 0.60647(10) 0.0259(4) Uani d 1 . .
    H H35 0.4294 0.4352 0.6456 0.031 Uiso calc 1 . .
    C C36 0.3427(3) 0.33756(11) 0.58756(11) 0.0269(4) Uani d 1 . .
    H H36 0.4134 0.3159 0.6137 0.032 Uiso calc 1 . .
    C C37 0.2300(3) 0.29906(10) 0.53018(10) 0.0235(4) Uani d 1 . .
    C C38 0.1260(2) 0.32938(10) 0.49152(10) 0.0229(4) Uani d 1 . .
    H H38 0.0499 0.3023 0.4520 0.028 Uiso calc 1 . .
    C C39 0.1346(2) 0.40020(10) 0.51142(10) 0.0224(4) Uani d 1 . .
    H H39 0.0628 0.4214 0.4852 0.027 Uiso calc 1 . .
    C C40 0.2577(3) 0.19646(11) 0.45797(11) 0.0280(4) Uani d 1 . .
    C C41 0.2568(3) 0.12180(11) 0.44955(12) 0.0327(5) Uani d 1 . .
    C C42 0.2004(6) 0.08583(16) 0.4910(2) 0.0737(11) Uani d 1 . .
    H H42 0.1603 0.1080 0.5276 0.088 Uiso calc 1 . .
    C C43 0.2028(9) 0.0150(2) 0.4782(3) 0.123(2) Uani d 1 . .
    H H43 0.1636 -0.0113 0.5065 0.148 Uiso calc 1 . .
    C C44 0.2613(7) -0.01704(18) 0.4251(2) 0.0913(15) Uani d 1 . .
    H H44 0.2608 -0.0652 0.4168 0.110 Uiso calc 1 . .
    C C45 0.3189(4) 0.01918(15) 0.38517(17) 0.0591(8) Uani d 1 . .
    H H45 0.3621 -0.0027 0.3494 0.071 Uiso calc 1 . .
    C C46 0.3148(3) 0.08787(14) 0.39637(14) 0.0445(6) Uani d 1 . .
    H H46 0.3524 0.1132 0.3671 0.053 Uiso calc 1 . .
    C C47 0.2435(2) 0.72691(10) 0.42727(9) 0.0202(4) Uani d 1 . .
    C C48 0.1063(3) 0.69477(11) 0.37587(10) 0.0257(4) Uani d 1 . .
    H H48 0.0202 0.6641 0.3840 0.031 Uiso calc 1 . .
    C C49 0.0934(3) 0.70708(11) 0.31222(10) 0.0278(4) Uani d 1 . .
    H H49 -0.0015 0.6858 0.2774 0.033 Uiso calc 1 . .
    C C50 0.2210(3) 0.75070(10) 0.30097(10) 0.0232(4) Uani d 1 . .
    C C51 0.3586(3) 0.78352(11) 0.35088(10) 0.0256(4) Uani d 1 . .
    H H51 0.4451 0.8135 0.3422 0.031 Uiso calc 1 . .
    C C52 0.3682(3) 0.77189(11) 0.41419(10) 0.0240(4) Uani d 1 . .
    H H52 0.4615 0.7950 0.4492 0.029 Uiso calc 1 . .
    C C53 0.1959(3) 0.82397(12) 0.22857(10) 0.0289(5) Uani d 1 . .
    C C54 0.2081(3) 0.83278(12) 0.16118(11) 0.0305(5) Uani d 1 . .
    C C55 0.2608(4) 0.78526(13) 0.11602(12) 0.0428(6) Uani d 1 . .
    H H55 0.2843 0.7436 0.1262 0.051 Uiso calc 1 . .
    C C56 0.2791(5) 0.79915(16) 0.05560(15) 0.0667(10) Uani d 1 . .
    H H56 0.3154 0.7669 0.0242 0.080 Uiso calc 1 . .
    C C57 0.2445(6) 0.85958(18) 0.04113(15) 0.0726(11) Uani d 1 . .
    H H57 0.2590 0.8691 0.0000 0.087 Uiso calc 1 . .
    C C58 0.1895(5) 0.90623(18) 0.08526(15) 0.0632(9) Uani d 1 . .
    H H58 0.1641 0.9474 0.0744 0.076 Uiso calc 1 . .
    C C59 0.1714(4) 0.89299(15) 0.14549(13) 0.0454(6) Uani d 1 . .
    H H59 0.1337 0.9252 0.1763 0.055 Uiso calc 1 . .
    C C60 0.2566(3) 0.93847(10) 0.73884(10) 0.0240(4) Uani d 1 . .
    C C61 0.1139(3) 0.96266(11) 0.71824(11) 0.0304(5) Uani d 1 . .
    H H61 0.0203 0.9314 0.6890 0.036 Uiso calc 1 . .
    C C62 0.1066(3) 1.03198(12) 0.73989(12) 0.0328(5) Uani d 1 . .
    H H62 0.0096 1.0484 0.7251 0.039 Uiso calc 1 . .
    C C63 0.2414(3) 1.07619(11) 0.78290(12) 0.0325(5) Uani d 1 . .
    C C64 0.3835(3) 1.05388(12) 0.80529(13) 0.0392(6) Uani d 1 . .
    H H64 0.4751 1.0853 0.8357 0.047 Uiso calc 1 . .
    C C65 0.3910(3) 0.98463(12) 0.78275(12) 0.0346(5) Uani d 1 . .
    H H65 0.4890 0.9688 0.7975 0.042 Uiso calc 1 . .
    C C66 0.3034(3) 1.19226(12) 0.77925(13) 0.0366(5) Uani d 1 . .
    C C67 0.2864(3) 1.26376(11) 0.80969(12) 0.0314(5) Uani d 1 . .
    C C68 0.3596(3) 1.31723(13) 0.78607(14) 0.0403(6) Uani d 1 . .
    H H68 0.4184 1.3074 0.7520 0.048 Uiso calc 1 . .
    C C69 0.3464(3) 1.38420(13) 0.81222(14) 0.0429(6) Uani d 1 . .
    H H69 0.3953 1.4205 0.7957 0.051 Uiso calc 1 . .
    C C70 0.2631(4) 1.39908(12) 0.86208(13) 0.0431(6) Uani d 1 . .
    H H70 0.2565 1.4456 0.8804 0.052 Uiso calc 1 . .
    C C71 0.1888(4) 1.34650(13) 0.88561(13) 0.0436(6) Uani d 1 . .
    H H71 0.1299 1.3568 0.9196 0.052 Uiso calc 1 . .
    C C72 0.2004(3) 1.27843(12) 0.85936(12) 0.0340(5) Uani d 1 . .
    H H72 0.1496 1.2422 0.8754 0.041 Uiso calc 1 . .
    C C73 0.6390(3) 0.64968(16) 0.65693(17) 0.0507(7) Uani d 1 . .
    H H73A 0.6017 0.6325 0.6077 0.061 Uiso calc 1 . .
    H H73B 0.5919 0.6136 0.6771 0.061 Uiso calc 1 . .
    C C74 0.8263(3) 0.6608(2) 0.67635(19) 0.0639(9) Uani d 1 . .
    H H74A 0.8623 0.6166 0.6620 0.077 Uiso calc 1 . .
    H H74B 0.8749 0.6943 0.6537 0.077 Uiso calc 1 . .
    C C75 0.8406(4) 0.7520(3) 0.7659(2) 0.0875(13) Uani d 1 . .
    H H75A 0.8896 0.7837 0.7417 0.105 Uiso calc 1 . .
    H H75B 0.8865 0.7714 0.8145 0.105 Uiso calc 1 . .
    C C76 0.6495(4) 0.7452(2) 0.74997(16) 0.0702(10) Uani d 1 . .
    H H76A 0.6023 0.7170 0.7775 0.084 Uiso calc 1 . .
    H H76B 0.6222 0.7917 0.7620 0.084 Uiso calc 1 . .
loop_
    _atom_site_aniso_label
    _atom_site_aniso_U_11
    _atom_site_aniso_U_22
    _atom_site_aniso_U_33
    _atom_site_aniso_U_12
    _atom_site_aniso_U_13
    _atom_site_aniso_U_23
    Zn 0.02219(12) 0.01640(12) 0.01721(12) 0.00479(8) 0.00457(8) 0.00655(8)
    N1 0.0273(9) 0.0183(8) 0.0195(8) 0.0045(7) 0.0062(7) 0.0074(6)
    N2 0.0251(8) 0.0202(8) 0.0187(8) 0.0057(7) 0.0077(6) 0.0064(6)
    N3 0.0253(8) 0.0167(8) 0.0193(8) 0.0053(6) 0.0061(6) 0.0075(6)
    N4 0.0246(8) 0.0162(8) 0.0180(8) 0.0049(6) 0.0038(6) 0.0058(6)
    N5 0.0250(9) 0.0386(11) 0.0312(10) 0.0037(8) 0.0063(7) 0.0200(9)
    N6 0.0299(14) 0.187(4) 0.087(2) 0.0221(19) 0.0123(14) 0.087(3)
    O1 0.0634(11) 0.0264(8) 0.0203(7) 0.0121(7) 0.0129(7) 0.0126(6)
    O2 0.125(2) 0.0288(9) 0.0314(10) 0.0182(11) 0.0311(11) 0.0086(8)
    O3 0.0429(9) 0.0174(7) 0.0303(8) 0.0061(6) 0.0134(7) 0.0073(6)
    O4 0.142(2) 0.0429(12) 0.0652(14) 0.0478(13) 0.0744(15) 0.0320(11)
    O5 0.0431(9) 0.0264(8) 0.0173(7) 0.0075(6) 0.0096(6) 0.0076(6)
    O6 0.0925(15) 0.0484(11) 0.0311(9) 0.0468(11) 0.0282(10) 0.0194(8)
    O7 0.0599(11) 0.0186(8) 0.0464(10) 0.0098(7) 0.0293(9) 0.0085(7)
    O8 0.113(2) 0.0356(11) 0.1010(18) 0.0283(12) 0.0867(17) 0.0282(11)
    C1 0.0288(10) 0.0186(9) 0.0211(10) 0.0043(8) 0.0053(8) 0.0043(8)
    C2 0.0510(14) 0.0212(10) 0.0223(10) 0.0068(9) 0.0089(10) 0.0024(8)
    C3 0.0491(14) 0.0250(11) 0.0189(10) 0.0076(10) 0.0083(9) 0.0057(8)
    C4 0.0273(10) 0.0229(10) 0.0191(9) 0.0049(8) 0.0055(8) 0.0072(8)
    C5 0.0225(10) 0.0251(10) 0.0197(9) 0.0063(8) 0.0059(7) 0.0095(8)
    C6 0.0217(9) 0.0223(10) 0.0211(9) 0.0060(8) 0.0073(7) 0.0101(8)
    C7 0.0351(11) 0.0218(10) 0.0255(10) 0.0060(8) 0.0121(9) 0.0121(8)
    C8 0.0345(11) 0.0188(10) 0.0285(10) 0.0054(8) 0.0102(9) 0.0100(8)
    C9 0.0243(10) 0.0168(9) 0.0238(10) 0.0057(7) 0.0074(8) 0.0075(8)
    C10 0.0225(9) 0.0182(9) 0.0246(10) 0.0059(7) 0.0072(8) 0.0066(8)
    C11 0.0232(9) 0.0190(9) 0.0212(9) 0.0063(7) 0.0072(7) 0.0053(7)
    C12 0.0340(11) 0.0194(10) 0.0260(10) 0.0079(8) 0.0140(9) 0.0054(8)
    C13 0.0346(11) 0.0228(10) 0.0223(10) 0.0074(8) 0.0144(8) 0.0070(8)
    C14 0.0226(9) 0.0211(10) 0.0187(9) 0.0041(7) 0.0068(7) 0.0059(7)
    C15 0.0211(9) 0.0213(10) 0.0185(9) 0.0029(7) 0.0054(7) 0.0083(7)
    C16 0.0224(9) 0.0197(9) 0.0197(9) 0.0049(7) 0.0041(7) 0.0087(7)
    C17 0.0382(12) 0.0229(10) 0.0225(10) 0.0105(9) 0.0069(9) 0.0108(8)
    C18 0.0445(13) 0.0191(10) 0.0264(10) 0.0118(9) 0.0083(9) 0.0094(8)
    C19 0.0276(10) 0.0169(9) 0.0213(10) 0.0052(8) 0.0040(8) 0.0051(7)
    C20 0.0281(10) 0.0183(10) 0.0226(10) 0.0047(8) 0.0038(8) 0.0041(8)
    C21 0.0310(11) 0.0197(9) 0.0192(9) 0.0056(8) 0.0071(8) 0.0077(8)
    C22 0.0295(12) 0.0573(16) 0.0253(11) 0.0065(11) 0.0043(9) 0.0192(11)
    C23 0.0377(13) 0.0534(15) 0.0268(11) 0.0044(11) 0.0127(10) 0.0175(11)
    C24 0.0492(13) 0.0226(10) 0.0176(9) 0.0068(9) 0.0086(9) 0.0094(8)
    C25 0.0402(14) 0.0713(19) 0.0387(14) 0.0205(13) 0.0070(11) 0.0348(14)
    C26 0.0321(12) 0.0675(18) 0.0386(13) 0.0183(12) 0.0133(10) 0.0309(13)
    C27 0.0529(15) 0.0245(11) 0.0262(11) 0.0075(10) 0.0133(10) 0.0101(9)
    C28 0.0342(11) 0.0259(11) 0.0246(10) 0.0052(9) 0.0068(9) 0.0119(8)
    C29 0.0499(14) 0.0353(13) 0.0296(12) 0.0208(11) 0.0127(10) 0.0161(10)
    C30 0.0678(18) 0.0473(15) 0.0268(12) 0.0234(13) 0.0192(12) 0.0152(11)
    C31 0.0515(15) 0.0436(14) 0.0281(12) 0.0071(12) 0.0042(11) 0.0201(11)
    C32 0.0670(18) 0.0365(14) 0.0441(15) 0.0163(13) 0.0062(13) 0.0233(12)
    C33 0.0658(17) 0.0263(12) 0.0359(13) 0.0152(11) 0.0149(12) 0.0120(10)
    C34 0.0247(10) 0.0187(9) 0.0236(10) 0.0052(8) 0.0101(8) 0.0071(8)
    C35 0.0269(10) 0.0236(10) 0.0254(10) 0.0067(8) 0.0031(8) 0.0036(8)
    C36 0.0306(11) 0.0242(10) 0.0280(10) 0.0109(8) 0.0056(9) 0.0079(8)
    C37 0.0291(10) 0.0170(9) 0.0276(10) 0.0055(8) 0.0127(8) 0.0065(8)
    C38 0.0244(10) 0.0219(10) 0.0210(9) 0.0004(8) 0.0063(8) 0.0039(8)
    C39 0.0239(10) 0.0240(10) 0.0235(10) 0.0073(8) 0.0083(8) 0.0107(8)
    C40 0.0320(11) 0.0251(11) 0.0283(11) 0.0075(9) 0.0081(9) 0.0069(9)
    C41 0.0325(12) 0.0216(11) 0.0393(13) 0.0048(9) 0.0024(10) 0.0031(9)
    C42 0.129(3) 0.0330(16) 0.085(2) 0.0285(18) 0.066(2) 0.0252(16)
    C43 0.251(7) 0.038(2) 0.126(4) 0.044(3) 0.118(5) 0.041(2)
    C44 0.158(4) 0.0319(17) 0.100(3) 0.036(2) 0.057(3) 0.0154(19)
    C45 0.072(2) 0.0359(15) 0.064(2) 0.0163(14) 0.0177(16) -0.0066(14)
    C46 0.0512(16) 0.0350(14) 0.0434(14) 0.0151(12) 0.0075(12) -0.0003(11)
    C47 0.0261(10) 0.0186(9) 0.0191(9) 0.0074(8) 0.0081(8) 0.0071(7)
    C48 0.0286(11) 0.0256(10) 0.0222(10) -0.0006(8) 0.0085(8) 0.0059(8)
    C49 0.0318(11) 0.0292(11) 0.0191(10) 0.0023(9) 0.0036(8) 0.0037(8)
    C50 0.0359(11) 0.0218(10) 0.0168(9) 0.0116(8) 0.0101(8) 0.0073(7)
    C51 0.0273(10) 0.0277(11) 0.0264(10) 0.0052(8) 0.0101(8) 0.0133(8)
    C52 0.0240(10) 0.0256(10) 0.0228(10) 0.0041(8) 0.0035(8) 0.0093(8)
    C53 0.0361(12) 0.0341(12) 0.0223(10) 0.0142(9) 0.0092(9) 0.0121(9)
    C54 0.0364(12) 0.0334(12) 0.0218(10) 0.0030(9) 0.0067(9) 0.0098(9)
    C55 0.0736(19) 0.0261(12) 0.0275(12) -0.0007(12) 0.0199(12) 0.0037(9)
    C56 0.131(3) 0.0374(16) 0.0344(15) 0.0052(17) 0.0406(18) 0.0028(12)
    C57 0.140(4) 0.0543(19) 0.0299(14) 0.011(2) 0.0318(18) 0.0190(13)
    C58 0.109(3) 0.0567(19) 0.0386(15) 0.0280(19) 0.0227(17) 0.0297(14)
    C59 0.0637(18) 0.0512(16) 0.0337(13) 0.0245(14) 0.0170(12) 0.0224(12)
    C60 0.0345(11) 0.0174(10) 0.0214(10) 0.0063(8) 0.0070(8) 0.0058(8)
    C61 0.0378(12) 0.0231(11) 0.0277(11) 0.0079(9) 0.0047(9) 0.0018(9)
    C62 0.0418(13) 0.0270(11) 0.0330(12) 0.0149(10) 0.0107(10) 0.0070(9)
    C63 0.0510(14) 0.0172(10) 0.0344(12) 0.0094(9) 0.0201(10) 0.0059(9)
    C64 0.0418(14) 0.0210(11) 0.0474(14) -0.0012(10) 0.0055(11) 0.0015(10)
    C65 0.0357(12) 0.0232(11) 0.0409(13) 0.0054(9) 0.0028(10) 0.0047(10)
    C66 0.0428(13) 0.0264(12) 0.0482(14) 0.0080(10) 0.0248(11) 0.0120(10)
    C67 0.0317(11) 0.0204(10) 0.0411(13) 0.0052(9) 0.0065(10) 0.0072(9)
    C68 0.0373(13) 0.0316(13) 0.0561(16) 0.0067(10) 0.0138(12) 0.0171(11)
    C69 0.0402(14) 0.0244(12) 0.0576(16) -0.0008(10) -0.0049(12) 0.0155(11)
    C70 0.0583(16) 0.0189(11) 0.0414(14) 0.0103(11) -0.0087(12) 0.0009(10)
    C71 0.0610(17) 0.0329(13) 0.0353(13) 0.0183(12) 0.0070(12) 0.0027(10)
    C72 0.0428(13) 0.0235(11) 0.0340(12) 0.0046(9) 0.0066(10) 0.0065(9)
    C73 0.0308(13) 0.0567(17) 0.0788(19) 0.0193(12) 0.0164(13) 0.0365(15)
    C74 0.0311(14) 0.094(2) 0.089(2) 0.0219(14) 0.0167(14) 0.0610(19)
    C75 0.0387(17) 0.146(4) 0.056(2) -0.015(2) -0.0030(15) 0.014(2)
    C76 0.0332(15) 0.114(3) 0.0484(17) -0.0048(16) -0.0007(12) 0.0094(18)
_geom_special_details
;
 All esds (except the esd in the dihedral angle between two l.s. planes)
 are estimated using the full covariance matrix.  The cell esds are taken
 into account individually in the estimation of esds in distances, angles
 and torsion angles; correlations between esds in cell parameters are only
 used when they are defined by crystal symmetry.  An approximate (isotropic)
 treatment of cell esds is used for estimating esds involving l.s. planes.
;
loop_
    _geom_bond_atom_site_label_1
    _geom_bond_atom_site_label_2
    _geom_bond_site_symmetry_2
    _geom_bond_distance
    _geom_bond_publ_flag
    Zn N2 . 2.0697(16) ?
    Zn N4 . 2.0747(16) ?
    Zn N3 . 2.0836(16) ?
    Zn N1 . 2.0856(17) ?
    Zn N5 . 2.1274(19) ?
    N1 C1 . 1.367(3) ?
    N1 C4 . 1.375(2) ?
    N2 C9 . 1.373(3) ?
    N2 C6 . 1.378(2) ?
    N3 C11 . 1.374(2) ?
    N3 C14 . 1.376(2) ?
    N4 C19 . 1.373(2) ?
    N4 C16 . 1.375(2) ?
    N5 C73 . 1.472(4) ?
    N5 C76 . 1.476(4) ?
    N5 H5 . 0.80(3) ?
    N6 C74 . 1.403(5) ?
    N6 C75 . 1.412(6) ?
    N6 H6 . 0.955(19) ?
    O1 C27 . 1.357(3) ?
    O1 C24 . 1.413(2) ?
    O2 C27 . 1.192(3) ?
    O3 C40 . 1.349(3) ?
    O3 C37 . 1.413(2) ?
    O4 C40 . 1.186(3) ?
    O5 C53 . 1.356(3) ?
    O5 C50 . 1.412(2) ?
    O6 C53 . 1.196(3) ?
    O7 C66 . 1.352(3) ?
    O7 C63 . 1.413(3) ?
    O8 C66 . 1.186(3) ?
    C1 C20 . 1.406(3) ?
    C1 C2 . 1.446(3) ?
    C2 C3 . 1.352(3) ?
    C2 H2 . 0.9500 ?
    C3 C4 . 1.442(3) ?
    C3 H3 . 0.9500 ?
    C4 C5 . 1.398(3) ?
    C5 C6 . 1.401(3) ?
    C5 C21 . 1.506(3) ?
    C6 C7 . 1.440(3) ?
    C7 C8 . 1.350(3) ?
    C7 H7 . 0.9500 ?
    C8 C9 . 1.446(3) ?
    C8 H8 . 0.9500 ?
    C9 C10 . 1.415(3) ?
    C10 C11 . 1.411(3) ?
    C10 C34 . 1.494(3) ?
    C11 C12 . 1.443(3) ?
    C12 C13 . 1.351(3) ?
    C12 H12 . 0.9500 ?
    C13 C14 . 1.443(3) ?
    C13 H13 . 0.9500 ?
    C14 C15 . 1.402(3) ?
    C15 C16 . 1.403(3) ?
    C15 C47 . 1.501(3) ?
    C16 C17 . 1.443(3) ?
    C17 C18 . 1.349(3) ?
    C17 H17 . 0.9500 ?
    C18 C19 . 1.442(3) ?
    C18 H18 . 0.9500 ?
    C19 C20 . 1.407(3) ?
    C20 C60 . 1.499(3) ?
    C21 C22 . 1.379(3) ?
    C21 C26 . 1.382(3) ?
    C22 C23 . 1.395(3) ?
    C22 H22 . 0.9500 ?
    C23 C24 . 1.366(3) ?
    C23 H23 . 0.9500 ?
    C24 C25 . 1.364(4) ?
    C25 C26 . 1.390(3) ?
    C25 H25 . 0.9500 ?
    C26 H26 . 0.9500 ?
    C27 C28 . 1.485(3) ?
    C28 C29 . 1.379(3) ?
    C28 C33 . 1.389(3) ?
    C29 C30 . 1.391(3) ?
    C29 H29 . 0.9500 ?
    C30 C31 . 1.363(4) ?
    C30 H30 . 0.9500 ?
    C31 C32 . 1.382(4) ?
    C31 H31 . 0.9500 ?
    C32 C33 . 1.377(4) ?
    C32 H32 . 0.9500 ?
    C33 H33 . 0.9500 ?
    C34 C39 . 1.392(3) ?
    C34 C35 . 1.400(3) ?
    C35 C36 . 1.386(3) ?
    C35 H35 . 0.9500 ?
    C36 C37 . 1.381(3) ?
    C36 H36 . 0.9500 ?
    C37 C38 . 1.379(3) ?
    C38 C39 . 1.388(3) ?
    C38 H38 . 0.9500 ?
    C39 H39 . 0.9500 ?
    C40 C41 . 1.478(3) ?
    C41 C42 . 1.356(4) ?
    C41 C46 . 1.391(4) ?
    C42 C43 . 1.402(5) ?
    C42 H42 . 0.9500 ?
    C43 C44 . 1.380(6) ?
    C43 H43 . 0.9500 ?
    C44 C45 . 1.337(5) ?
    C44 H44 . 0.9500 ?
    C45 C46 . 1.363(4) ?
    C45 H45 . 0.9500 ?
    C46 H46 . 0.9500 ?
    C47 C48 . 1.389(3) ?
    C47 C52 . 1.394(3) ?
    C48 C49 . 1.399(3) ?
    C48 H48 . 0.9500 ?
    C49 C50 . 1.378(3) ?
    C49 H49 . 0.9500 ?
    C50 C51 . 1.378(3) ?
    C51 C52 . 1.389(3) ?
    C51 H51 . 0.9500 ?
    C52 H52 . 0.9500 ?
    C53 C54 . 1.485(3) ?
    C54 C55 . 1.384(3) ?
    C54 C59 . 1.387(3) ?
    C55 C56 . 1.388(4) ?
    C55 H55 . 0.9500 ?
    C56 C57 . 1.376(5) ?
    C56 H56 . 0.9500 ?
    C57 C58 . 1.371(5) ?
    C57 H57 . 0.9500 ?
    C58 C59 . 1.379(4) ?
    C58 H58 . 0.9500 ?
    C59 H59 . 0.9500 ?
    C60 C65 . 1.389(3) ?
    C60 C61 . 1.392(3) ?
    C61 C62 . 1.390(3) ?
    C61 H61 . 0.9500 ?
    C62 C63 . 1.368(3) ?
    C62 H62 . 0.9500 ?
    C63 C64 . 1.376(4) ?
    C64 C65 . 1.392(3) ?
    C64 H64 . 0.9500 ?
    C65 H65 . 0.9500 ?
    C66 C67 . 1.488(3) ?
    C67 C72 . 1.386(3) ?
    C67 C68 . 1.394(3) ?
    C68 C69 . 1.376(4) ?
    C68 H68 . 0.9500 ?
    C69 C70 . 1.375(4) ?
    C69 H69 . 0.9500 ?
    C70 C71 . 1.383(4) ?
    C70 H70 . 0.9500 ?
    C71 C72 . 1.392(3) ?
    C71 H71 . 0.9500 ?
    C72 H72 . 0.9500 ?
    C73 C74 . 1.524(4) ?
    C73 H73A . 0.9900 ?
    C73 H73B . 0.9900 ?
    C74 H74A . 0.9900 ?
    C74 H74B . 0.9900 ?
    C75 C76 . 1.562(5) ?
    C75 H75A . 0.9900 ?
    C75 H75B . 0.9900 ?
    C76 H76A . 0.9900 ?
    C76 H76B . 0.9900 ?
loop_
    _geom_angle_atom_site_label_1
    _geom_angle_atom_site_label_2
    _geom_angle_atom_site_label_3
    _geom_angle_site_symmetry_1
    _geom_angle_site_symmetry_3
    _geom_angle
    _geom_angle_publ_flag
    N2 Zn N4 . . 157.48(7) ?
    N2 Zn N3 . . 87.83(6) ?
    N4 Zn N3 . . 88.49(6) ?
    N2 Zn N1 . . 88.20(6) ?
    N4 Zn N1 . . 87.89(6) ?
    N3 Zn N1 . . 160.46(7) ?
    N2 Zn N5 . . 101.14(7) ?
    N4 Zn N5 . . 101.38(7) ?
    N3 Zn N5 . . 99.26(7) ?
    N1 Zn N5 . . 100.27(7) ?
    C1 N1 C4 . . 106.42(16) ?
    C1 N1 Zn . . 126.77(13) ?
    C4 N1 Zn . . 125.96(13) ?
    C9 N2 C6 . . 106.21(16) ?
    C9 N2 Zn . . 127.12(13) ?
    C6 N2 Zn . . 126.67(13) ?
    C11 N3 C14 . . 106.69(16) ?
    C11 N3 Zn . . 125.75(13) ?
    C14 N3 Zn . . 124.90(13) ?
    C19 N4 C16 . . 106.66(16) ?
    C19 N4 Zn . . 126.93(13) ?
    C16 N4 Zn . . 126.10(13) ?
    C73 N5 C76 . . 109.9(2) ?
    C73 N5 Zn . . 112.62(16) ?
    C76 N5 Zn . . 111.88(17) ?
    C73 N5 H5 . . 107(2) ?
    C76 N5 H5 . . 109(2) ?
    Zn N5 H5 . . 106(2) ?
    C74 N6 C75 . . 109.8(3) ?
    C74 N6 H6 . . 104(3) ?
    C75 N6 H6 . . 108(3) ?
    C27 O1 C24 . . 115.51(17) ?
    C40 O3 C37 . . 117.59(16) ?
    C53 O5 C50 . . 115.50(16) ?
    C66 O7 C63 . . 116.07(18) ?
    N1 C1 C20 . . 125.22(18) ?
    N1 C1 C2 . . 109.82(17) ?
    C20 C1 C2 . . 124.87(19) ?
    C3 C2 C1 . . 106.97(19) ?
    C3 C2 H2 . . 126.5 ?
    C1 C2 H2 . . 126.5 ?
    C2 C3 C4 . . 107.00(19) ?
    C2 C3 H3 . . 126.5 ?
    C4 C3 H3 . . 126.5 ?
    N1 C4 C5 . . 125.06(18) ?
    N1 C4 C3 . . 109.77(18) ?
    C5 C4 C3 . . 124.86(18) ?
    C4 C5 C6 . . 125.52(18) ?
    C4 C5 C21 . . 118.37(17) ?
    C6 C5 C21 . . 116.05(17) ?
    N2 C6 C5 . . 125.73(18) ?
    N2 C6 C7 . . 109.93(17) ?
    C5 C6 C7 . . 124.34(18) ?
    C8 C7 C6 . . 106.98(18) ?
    C8 C7 H7 . . 126.5 ?
    C6 C7 H7 . . 126.5 ?
    C7 C8 C9 . . 107.27(18) ?
    C7 C8 H8 . . 126.4 ?
    C9 C8 H8 . . 126.4 ?
    N2 C9 C10 . . 125.67(17) ?
    N2 C9 C8 . . 109.56(17) ?
    C10 C9 C8 . . 124.77(18) ?
    C11 C10 C9 . . 124.40(18) ?
    C11 C10 C34 . . 119.01(17) ?
    C9 C10 C34 . . 116.59(17) ?
    N3 C11 C10 . . 124.88(17) ?
    N3 C11 C12 . . 109.46(17) ?
    C10 C11 C12 . . 125.61(18) ?
    C13 C12 C11 . . 107.13(18) ?
    C13 C12 H12 . . 126.4 ?
    C11 C12 H12 . . 126.4 ?
    C12 C13 C14 . . 107.36(18) ?
    C12 C13 H13 . . 126.3 ?
    C14 C13 H13 . . 126.3 ?
    N3 C14 C15 . . 125.27(17) ?
    N3 C14 C13 . . 109.28(17) ?
    C15 C14 C13 . . 125.44(18) ?
    C14 C15 C16 . . 125.66(17) ?
    C14 C15 C47 . . 117.88(17) ?
    C16 C15 C47 . . 116.43(17) ?
    N4 C16 C15 . . 125.72(17) ?
    N4 C16 C17 . . 109.40(17) ?
    C15 C16 C17 . . 124.87(18) ?
    C18 C17 C16 . . 107.19(18) ?
    C18 C17 H17 . . 126.4 ?
    C16 C17 H17 . . 126.4 ?
    C17 C18 C19 . . 107.28(18) ?
    C17 C18 H18 . . 126.4 ?
    C19 C18 H18 . . 126.4 ?
    N4 C19 C20 . . 125.76(18) ?
    N4 C19 C18 . . 109.44(17) ?
    C20 C19 C18 . . 124.79(18) ?
    C1 C20 C19 . . 125.24(18) ?
    C1 C20 C60 . . 117.55(18) ?
    C19 C20 C60 . . 117.20(18) ?
    C22 C21 C26 . . 118.97(19) ?
    C22 C21 C5 . . 120.72(19) ?
    C26 C21 C5 . . 120.25(19) ?
    C21 C22 C23 . . 120.5(2) ?
    C21 C22 H22 . . 119.7 ?
    C23 C22 H22 . . 119.7 ?
    C24 C23 C22 . . 118.9(2) ?
    C24 C23 H23 . . 120.6 ?
    C22 C23 H23 . . 120.6 ?
    C25 C24 C23 . . 121.9(2) ?
    C25 C24 O1 . . 119.1(2) ?
    C23 C24 O1 . . 118.9(2) ?
    C24 C25 C26 . . 118.8(2) ?
    C24 C25 H25 . . 120.6 ?
    C26 C25 H25 . . 120.6 ?
    C21 C26 C25 . . 120.8(2) ?
    C21 C26 H26 . . 119.6 ?
    C25 C26 H26 . . 119.6 ?
    O2 C27 O1 . . 123.0(2) ?
    O2 C27 C28 . . 125.2(2) ?
    O1 C27 C28 . . 111.80(18) ?
    C29 C28 C33 . . 120.4(2) ?
    C29 C28 C27 . . 123.0(2) ?
    C33 C28 C27 . . 116.6(2) ?
    C28 C29 C30 . . 118.8(2) ?
    C28 C29 H29 . . 120.6 ?
    C30 C29 H29 . . 120.6 ?
    C31 C30 C29 . . 121.0(2) ?
    C31 C30 H30 . . 119.5 ?
    C29 C30 H30 . . 119.5 ?
    C30 C31 C32 . . 120.0(2) ?
    C30 C31 H31 . . 120.0 ?
    C32 C31 H31 . . 120.0 ?
    C33 C32 C31 . . 120.0(2) ?
    C33 C32 H32 . . 120.0 ?
    C31 C32 H32 . . 120.0 ?
    C32 C33 C28 . . 119.8(2) ?
    C32 C33 H33 . . 120.1 ?
    C28 C33 H33 . . 120.1 ?
    C39 C34 C35 . . 118.02(18) ?
    C39 C34 C10 . . 121.99(18) ?
    C35 C34 C10 . . 119.92(18) ?
    C36 C35 C34 . . 121.14(19) ?
    C36 C35 H35 . . 119.4 ?
    C34 C35 H35 . . 119.4 ?
    C37 C36 C35 . . 118.99(19) ?
    C37 C36 H36 . . 120.5 ?
    C35 C36 H36 . . 120.5 ?
    C38 C37 C36 . . 121.55(19) ?
    C38 C37 O3 . . 121.41(19) ?
    C36 C37 O3 . . 116.93(18) ?
    C37 C38 C39 . . 118.86(19) ?
    C37 C38 H38 . . 120.6 ?
    C39 C38 H38 . . 120.6 ?
    C38 C39 C34 . . 121.44(18) ?
    C38 C39 H39 . . 119.3 ?
    C34 C39 H39 . . 119.3 ?
    O4 C40 O3 . . 122.2(2) ?
    O4 C40 C41 . . 124.1(2) ?
    O3 C40 C41 . . 113.66(19) ?
    C42 C41 C46 . . 119.6(2) ?
    C42 C41 C40 . . 122.5(2) ?
    C46 C41 C40 . . 117.9(2) ?
    C41 C42 C43 . . 118.1(3) ?
    C41 C42 H42 . . 121.0 ?
    C43 C42 H42 . . 121.0 ?
    C44 C43 C42 . . 120.8(4) ?
    C44 C43 H43 . . 119.6 ?
    C42 C43 H43 . . 119.6 ?
    C45 C44 C43 . . 120.5(3) ?
    C45 C44 H44 . . 119.7 ?
    C43 C44 H44 . . 119.7 ?
    C44 C45 C46 . . 119.2(3) ?
    C44 C45 H45 . . 120.4 ?
    C46 C45 H45 . . 120.4 ?
    C45 C46 C41 . . 121.7(3) ?
    C45 C46 H46 . . 119.2 ?
    C41 C46 H46 . . 119.2 ?
    C48 C47 C52 . . 118.63(18) ?
    C48 C47 C15 . . 121.26(17) ?
    C52 C47 C15 . . 120.07(18) ?
    C47 C48 C49 . . 120.79(19) ?
    C47 C48 H48 . . 119.6 ?
    C49 C48 H48 . . 119.6 ?
    C50 C49 C48 . . 118.75(19) ?
    C50 C49 H49 . . 120.6 ?
    C48 C49 H49 . . 120.6 ?
    C49 C50 C51 . . 121.91(18) ?
    C49 C50 O5 . . 118.55(18) ?
    C51 C50 O5 . . 119.51(18) ?
    C50 C51 C52 . . 118.71(19) ?
    C50 C51 H51 . . 120.6 ?
    C52 C51 H51 . . 120.6 ?
    C51 C52 C47 . . 121.18(19) ?
    C51 C52 H52 . . 119.4 ?
    C47 C52 H52 . . 119.4 ?
    O6 C53 O5 . . 122.91(19) ?
    O6 C53 C54 . . 124.4(2) ?
    O5 C53 C54 . . 112.71(18) ?
    C55 C54 C59 . . 120.1(2) ?
    C55 C54 C53 . . 122.6(2) ?
    C59 C54 C53 . . 117.3(2) ?
    C54 C55 C56 . . 119.3(3) ?
    C54 C55 H55 . . 120.4 ?
    C56 C55 H55 . . 120.4 ?
    C57 C56 C55 . . 120.0(3) ?
    C57 C56 H56 . . 120.0 ?
    C55 C56 H56 . . 120.0 ?
    C58 C57 C56 . . 120.9(3) ?
    C58 C57 H57 . . 119.5 ?
    C56 C57 H57 . . 119.5 ?
    C57 C58 C59 . . 119.5(3) ?
    C57 C58 H58 . . 120.2 ?
    C59 C58 H58 . . 120.2 ?
    C58 C59 C54 . . 120.2(3) ?
    C58 C59 H59 . . 119.9 ?
    C54 C59 H59 . . 119.9 ?
    C65 C60 C61 . . 118.7(2) ?
    C65 C60 C20 . . 120.99(19) ?
    C61 C60 C20 . . 120.28(19) ?
    C62 C61 C60 . . 120.9(2) ?
    C62 C61 H61 . . 119.6 ?
    C60 C61 H61 . . 119.6 ?
    C63 C62 C61 . . 118.9(2) ?
    C63 C62 H62 . . 120.5 ?
    C61 C62 H62 . . 120.5 ?
    C62 C63 C64 . . 121.8(2) ?
    C62 C63 O7 . . 118.7(2) ?
    C64 C63 O7 . . 119.4(2) ?
    C63 C64 C65 . . 119.1(2) ?
    C63 C64 H64 . . 120.5 ?
    C65 C64 H64 . . 120.5 ?
    C60 C65 C64 . . 120.6(2) ?
    C60 C65 H65 . . 119.7 ?
    C64 C65 H65 . . 119.7 ?
    O8 C66 O7 . . 122.9(2) ?
    O8 C66 C67 . . 125.6(2) ?
    O7 C66 C67 . . 111.55(19) ?
    C72 C67 C68 . . 119.7(2) ?
    C72 C67 C66 . . 122.7(2) ?
    C68 C67 C66 . . 117.6(2) ?
    C69 C68 C67 . . 119.9(3) ?
    C69 C68 H68 . . 120.1 ?
    C67 C68 H68 . . 120.1 ?
    C70 C69 C68 . . 120.6(2) ?
    C70 C69 H69 . . 119.7 ?
    C68 C69 H69 . . 119.7 ?
    C69 C70 C71 . . 120.2(2) ?
    C69 C70 H70 . . 119.9 ?
    C71 C70 H70 . . 119.9 ?
    C70 C71 C72 . . 119.9(3) ?
    C70 C71 H71 . . 120.1 ?
    C72 C71 H71 . . 120.1 ?
    C67 C72 C71 . . 119.8(2) ?
    C67 C72 H72 . . 120.1 ?
    C71 C72 H72 . . 120.1 ?
    N5 C73 C74 . . 113.2(3) ?
    N5 C73 H73A . . 108.9 ?
    C74 C73 H73A . . 108.9 ?
    N5 C73 H73B . . 108.9 ?
    C74 C73 H73B . . 108.9 ?
    H73A C73 H73B . . 107.8 ?
    N6 C74 C73 . . 109.3(3) ?
    N6 C74 H74A . . 109.8 ?
    C73 C74 H74A . . 109.8 ?
    N6 C74 H74B . . 109.8 ?
    C73 C74 H74B . . 109.8 ?
    H74A C74 H74B . . 108.3 ?
    N6 C75 C76 . . 109.6(3) ?
    N6 C75 H75A . . 109.8 ?
    C76 C75 H75A . . 109.8 ?
    N6 C75 H75B . . 109.8 ?
    C76 C75 H75B . . 109.8 ?
    H75A C75 H75B . . 108.2 ?
    N5 C76 C75 . . 111.5(3) ?
    N5 C76 H76A . . 109.3 ?
    C75 C76 H76A . . 109.3 ?
    N5 C76 H76B . . 109.3 ?
    C75 C76 H76B . . 109.3 ?
    H76A C76 H76B . . 108.0 ?
loop_
    _geom_torsion_atom_site_label_1
    _geom_torsion_atom_site_label_2
    _geom_torsion_atom_site_label_3
    _geom_torsion_atom_site_label_4
    _geom_torsion_site_symmetry_1
    _geom_torsion_site_symmetry_2
    _geom_torsion_site_symmetry_3
    _geom_torsion_site_symmetry_4
    _geom_torsion
    _geom_torsion_publ_flag
    C4 N1 C1 C20 . . . . -175.8(2) ?
    Zn N1 C1 C20 . . . . 14.2(3) ?
    C4 N1 C1 C2 . . . . 0.8(2) ?
    Zn N1 C1 C2 . . . . -169.15(15) ?
    N1 C1 C2 C3 . . . . -0.2(3) ?
    C20 C1 C2 C3 . . . . 176.5(2) ?
    C1 C2 C3 C4 . . . . -0.5(3) ?
    C1 N1 C4 C5 . . . . 172.7(2) ?
    Zn N1 C4 C5 . . . . -17.2(3) ?
    C1 N1 C4 C3 . . . . -1.1(2) ?
    Zn N1 C4 C3 . . . . 168.92(15) ?
    C2 C3 C4 N1 . . . . 1.1(3) ?
    C2 C3 C4 C5 . . . . -172.8(2) ?
    N1 C4 C5 C6 . . . . 1.0(3) ?
    C3 C4 C5 C6 . . . . 173.9(2) ?
    N1 C4 C5 C21 . . . . -175.88(19) ?
    C3 C4 C5 C21 . . . . -2.9(3) ?
    C9 N2 C6 C5 . . . . 179.07(19) ?
    Zn N2 C6 C5 . . . . -1.2(3) ?
    C9 N2 C6 C7 . . . . -1.9(2) ?
    Zn N2 C6 C7 . . . . 177.78(14) ?
    C4 C5 C6 N2 . . . . 9.0(3) ?
    C21 C5 C6 N2 . . . . -174.09(18) ?
    C4 C5 C6 C7 . . . . -169.9(2) ?
    C21 C5 C6 C7 . . . . 7.1(3) ?
    N2 C6 C7 C8 . . . . 0.7(2) ?
    C5 C6 C7 C8 . . . . 179.7(2) ?
    C6 C7 C8 C9 . . . . 0.8(2) ?
    C6 N2 C9 C10 . . . . -176.66(19) ?
    Zn N2 C9 C10 . . . . 3.6(3) ?
    C6 N2 C9 C8 . . . . 2.4(2) ?
    Zn N2 C9 C8 . . . . -177.26(14) ?
    C7 C8 C9 N2 . . . . -2.1(2) ?
    C7 C8 C9 C10 . . . . 177.0(2) ?
    N2 C9 C10 C11 . . . . -10.6(3) ?
    C8 C9 C10 C11 . . . . 170.4(2) ?
    N2 C9 C10 C34 . . . . 170.12(18) ?
    C8 C9 C10 C34 . . . . -8.9(3) ?
    C14 N3 C11 C10 . . . . -174.97(19) ?
    Zn N3 C11 C10 . . . . 22.9(3) ?
    C14 N3 C11 C12 . . . . 2.7(2) ?
    Zn N3 C11 C12 . . . . -159.49(14) ?
    C9 C10 C11 N3 . . . . -3.6(3) ?
    C34 C10 C11 N3 . . . . 175.66(18) ?
    C9 C10 C11 C12 . . . . 179.1(2) ?
    C34 C10 C11 C12 . . . . -1.6(3) ?
    N3 C11 C12 C13 . . . . -2.5(2) ?
    C10 C11 C12 C13 . . . . 175.1(2) ?
    C11 C12 C13 C14 . . . . 1.3(2) ?
    C11 N3 C14 C15 . . . . 177.00(19) ?
    Zn N3 C14 C15 . . . . -20.6(3) ?
    C11 N3 C14 C13 . . . . -1.9(2) ?
    Zn N3 C14 C13 . . . . 160.46(14) ?
    C12 C13 C14 N3 . . . . 0.4(2) ?
    C12 C13 C14 C15 . . . . -178.5(2) ?
    N3 C14 C15 C16 . . . . 4.9(3) ?
    C13 C14 C15 C16 . . . . -176.4(2) ?
    N3 C14 C15 C47 . . . . -172.86(18) ?
    C13 C14 C15 C47 . . . . 5.9(3) ?
    C19 N4 C16 C15 . . . . 179.90(19) ?
    Zn N4 C16 C15 . . . . 5.9(3) ?
    C19 N4 C16 C17 . . . . -1.1(2) ?
    Zn N4 C16 C17 . . . . -175.12(14) ?
    C14 C15 C16 N4 . . . . 3.2(3) ?
    C47 C15 C16 N4 . . . . -179.04(18) ?
    C14 C15 C16 C17 . . . . -175.7(2) ?
    C47 C15 C16 C17 . . . . 2.1(3) ?
    N4 C16 C17 C18 . . . . 1.3(2) ?
    C15 C16 C17 C18 . . . . -179.7(2) ?
    C16 C17 C18 C19 . . . . -0.9(3) ?
    C16 N4 C19 C20 . . . . -179.2(2) ?
    Zn N4 C19 C20 . . . . -5.3(3) ?
    C16 N4 C19 C18 . . . . 0.6(2) ?
    Zn N4 C19 C18 . . . . 174.52(14) ?
    C17 C18 C19 N4 . . . . 0.2(3) ?
    C17 C18 C19 C20 . . . . 180.0(2) ?
    N1 C1 C20 C19 . . . . -1.6(3) ?
    C2 C1 C20 C19 . . . . -177.7(2) ?
    N1 C1 C20 C60 . . . . 177.30(19) ?
    C2 C1 C20 C60 . . . . 1.2(3) ?
    N4 C19 C20 C1 . . . . -3.2(3) ?
    C18 C19 C20 C1 . . . . 177.0(2) ?
    N4 C19 C20 C60 . . . . 177.90(19) ?
    C18 C19 C20 C60 . . . . -1.9(3) ?
    C4 C5 C21 C22 . . . . 89.9(3) ?
    C6 C5 C21 C22 . . . . -87.3(3) ?
    C4 C5 C21 C26 . . . . -92.9(3) ?
    C6 C5 C21 C26 . . . . 89.9(3) ?
    C26 C21 C22 C23 . . . . -2.5(4) ?
    C5 C21 C22 C23 . . . . 174.7(2) ?
    C21 C22 C23 C24 . . . . 0.7(4) ?
    C22 C23 C24 C25 . . . . 1.5(4) ?
    C22 C23 C24 O1 . . . . 178.2(2) ?
    C27 O1 C24 C25 . . . . -83.3(3) ?
    C27 O1 C24 C23 . . . . 99.8(3) ?
    C23 C24 C25 C26 . . . . -1.7(4) ?
    O1 C24 C25 C26 . . . . -178.4(2) ?
    C22 C21 C26 C25 . . . . 2.3(4) ?
    C5 C21 C26 C25 . . . . -174.9(2) ?
    C24 C25 C26 C21 . . . . -0.2(4) ?
    C24 O1 C27 O2 . . . . -5.3(4) ?
    C24 O1 C27 C28 . . . . 174.4(2) ?
    O2 C27 C28 C29 . . . . -162.1(3) ?
    O1 C27 C28 C29 . . . . 18.2(3) ?
    O2 C27 C28 C33 . . . . 18.6(4) ?
    O1 C27 C28 C33 . . . . -161.1(2) ?
    C33 C28 C29 C30 . . . . -1.0(4) ?
    C27 C28 C29 C30 . . . . 179.8(2) ?
    C28 C29 C30 C31 . . . . 0.2(4) ?
    C29 C30 C31 C32 . . . . 1.3(5) ?
    C30 C31 C32 C33 . . . . -1.9(5) ?
    C31 C32 C33 C28 . . . . 1.1(4) ?
    C29 C28 C33 C32 . . . . 0.3(4) ?
    C27 C28 C33 C32 . . . . 179.6(3) ?
    C11 C10 C34 C39 . . . . -53.7(3) ?
    C9 C10 C34 C39 . . . . 125.6(2) ?
    C11 C10 C34 C35 . . . . 129.3(2) ?
    C9 C10 C34 C35 . . . . -51.3(3) ?
    C39 C34 C35 C36 . . . . -0.9(3) ?
    C10 C34 C35 C36 . . . . 176.17(19) ?
    C34 C35 C36 C37 . . . . 0.8(3) ?
    C35 C36 C37 C38 . . . . -0.1(3) ?
    C35 C36 C37 O3 . . . . -176.19(18) ?
    C40 O3 C37 C38 . . . . 66.6(3) ?
    C40 O3 C37 C36 . . . . -117.3(2) ?
    C36 C37 C38 C39 . . . . -0.6(3) ?
    O3 C37 C38 C39 . . . . 175.36(17) ?
    C37 C38 C39 C34 . . . . 0.5(3) ?
    C35 C34 C39 C38 . . . . 0.3(3) ?
    C10 C34 C39 C38 . . . . -176.78(18) ?
    C37 O3 C40 O4 . . . . -3.1(3) ?
    C37 O3 C40 C41 . . . . 174.80(18) ?
    O4 C40 C41 C42 . . . . -173.6(3) ?
    O3 C40 C41 C42 . . . . 8.6(4) ?
    O4 C40 C41 C46 . . . . 5.6(4) ?
    O3 C40 C41 C46 . . . . -172.3(2) ?
    C46 C41 C42 C43 . . . . 0.0(6) ?
    C40 C41 C42 C43 . . . . 179.2(4) ?
    C41 C42 C43 C44 . . . . 0.1(9) ?
    C42 C43 C44 C45 . . . . 0.8(9) ?
    C43 C44 C45 C46 . . . . -1.9(8) ?
    C44 C45 C46 C41 . . . . 2.0(5) ?
    C42 C41 C46 C45 . . . . -1.1(5) ?
    C40 C41 C46 C45 . . . . 179.7(3) ?
    C14 C15 C47 C48 . . . . 65.4(3) ?
    C16 C15 C47 C48 . . . . -112.5(2) ?
    C14 C15 C47 C52 . . . . -116.5(2) ?
    C16 C15 C47 C52 . . . . 65.5(2) ?
    C52 C47 C48 C49 . . . . 0.1(3) ?
    C15 C47 C48 C49 . . . . 178.19(19) ?
    C47 C48 C49 C50 . . . . 1.3(3) ?
    C48 C49 C50 C51 . . . . -1.4(3) ?
    C48 C49 C50 O5 . . . . 176.48(19) ?
    C53 O5 C50 C49 . . . . 113.0(2) ?
    C53 O5 C50 C51 . . . . -69.0(3) ?
    C49 C50 C51 C52 . . . . 0.2(3) ?
    O5 C50 C51 C52 . . . . -177.73(18) ?
    C50 C51 C52 C47 . . . . 1.3(3) ?
    C48 C47 C52 C51 . . . . -1.4(3) ?
    C15 C47 C52 C51 . . . . -179.52(19) ?
    C50 O5 C53 O6 . . . . -7.2(3) ?
    C50 O5 C53 C54 . . . . 172.71(18) ?
    O6 C53 C54 C55 . . . . 168.5(3) ?
    O5 C53 C54 C55 . . . . -11.5(3) ?
    O6 C53 C54 C59 . . . . -8.6(4) ?
    O5 C53 C54 C59 . . . . 171.5(2) ?
    C59 C54 C55 C56 . . . . 1.1(4) ?
    C53 C54 C55 C56 . . . . -175.9(3) ?
    C54 C55 C56 C57 . . . . -0.1(5) ?
    C55 C56 C57 C58 . . . . -1.0(6) ?
    C56 C57 C58 C59 . . . . 1.2(6) ?
    C57 C58 C59 C54 . . . . -0.2(5) ?
    C55 C54 C59 C58 . . . . -0.9(4) ?
    C53 C54 C59 C58 . . . . 176.2(3) ?
    C1 C20 C60 C65 . . . . 66.7(3) ?
    C19 C20 C60 C65 . . . . -114.4(2) ?
    C1 C20 C60 C61 . . . . -113.3(2) ?
    C19 C20 C60 C61 . . . . 65.7(3) ?
    C65 C60 C61 C62 . . . . 1.4(3) ?
    C20 C60 C61 C62 . . . . -178.7(2) ?
    C60 C61 C62 C63 . . . . -1.1(3) ?
    C61 C62 C63 C64 . . . . -0.1(4) ?
    C61 C62 C63 O7 . . . . -176.5(2) ?
    C66 O7 C63 C62 . . . . -103.0(3) ?
    C66 O7 C63 C64 . . . . 80.5(3) ?
    C62 C63 C64 C65 . . . . 1.0(4) ?
    O7 C63 C64 C65 . . . . 177.4(2) ?
    C61 C60 C65 C64 . . . . -0.5(4) ?
    C20 C60 C65 C64 . . . . 179.6(2) ?
    C63 C64 C65 C60 . . . . -0.7(4) ?
    C63 O7 C66 O8 . . . . 0.5(4) ?
    C63 O7 C66 C67 . . . . -179.2(2) ?
    O8 C66 C67 C72 . . . . 178.3(3) ?
    O7 C66 C67 C72 . . . . -2.1(3) ?
    O8 C66 C67 C68 . . . . -1.1(4) ?
    O7 C66 C67 C68 . . . . 178.5(2) ?
    C72 C67 C68 C69 . . . . 0.1(4) ?
    C66 C67 C68 C69 . . . . 179.5(2) ?
    C67 C68 C69 C70 . . . . 0.7(4) ?
    C68 C69 C70 C71 . . . . -1.2(4) ?
    C69 C70 C71 C72 . . . . 0.9(4) ?
    C68 C67 C72 C71 . . . . -0.4(4) ?
    C66 C67 C72 C71 . . . . -179.8(2) ?
    C70 C71 C72 C67 . . . . -0.1(4) ?
    C76 N5 C73 C74 . . . . -50.0(3) ?
    Zn N5 C73 C74 . . . . -175.47(19) ?
    C75 N6 C74 C73 . . . . -64.2(4) ?
    N5 C73 C74 N6 . . . . 57.7(4) ?
    C74 N6 C75 C76 . . . . 63.9(4) ?
    C73 N5 C76 C75 . . . . 48.7(4) ?
    Zn N5 C76 C75 . . . . 174.6(3) ?
    N6 C75 C76 N5 . . . . -56.3(5) ?
loop_
    _geom_hbond_atom_site_label_D
    _geom_hbond_atom_site_label_H
    _geom_hbond_atom_site_label_A
    _geom_hbond_site_symmetry_A
    _geom_hbond_distance_DH
    _geom_hbond_distance_HA
    _geom_hbond_distance_DA
    _geom_hbond_angle_DHA
    N5 H5 O4 2_666 0.80(3) 2.15(3) 2.904(3) 158(3)
    N6 H6 N1 1_655 0.955(19) 2.57(3) 3.434(4) 151(3)
    C51 H51 O8 2_676 0.95 2.47 3.284(4) 144
    C62 H62 O6 2_576 0.95 2.45 3.339(4) 155
    C39 H39 Cg3 2_566 0.95 2.81 3.392(2) 120
    C48 H48 Cg12 2_566 0.95 2.88 3.755(3) 153
    C49 H49 Cg17 2_576 0.95 2.90 3.804(3) 160
    C56 H56 Cg10 1_554 0.95 2.78 3.623(3) 147
    C64 H64 Cg15 2_676 0.95 2.64 3.566(3) 164
    C69 H69 Cg11 2_677 0.95 2.95 3.672(3) 134
_shelx_hkl_file
;
  -3   0   0   59185    1585
  -3   0   0   57379    1586
   3   0   0   59561    1592
  -4   0   0  295544    8663
  -4   0   0  293481    8676
  -4   0   0  281481    8664
   4   0   0  291184    8672
   4   0   0  283294    8668
  -5   0   0   27427     911
  -5   0   0   27028     917
   5   0   0   26777     917
   5   0   0   28509     932
  -6   0   0   98566    2834
  -6   0   0  101319    2807
  -6   0   0   89872    2806
   6   0   0   94466    2826
   6   0   0   97461    2819
  -7   0   0   14552     635
  -8   0   0   20984     887
  -8   0   0   22910     852
   8   0   0   22474     896
   8   0   0   22364     924
  -9   0   0     258     258
  -9   0   0     725     344
  -9   0   0     781     321
   9   0   0     452     312
   9   0   0     908     368
 -10   0   0       0     388
 -10   0   0      29     400
 -10   0   0     183     291
  10   0   0      47     392
  10  -1   0    1197     398
  10  -1   0    1522     395
 -10   1   0    1895     434
 -10   1   0    1191     279
 -10   1   0    1403     411
   9  -1   0     363     304
  -9   1   0     272     334
  -9   1   0       5     238
  -9   1   0     455     314
   8  -1   0    5888     490
   8  -1   0    5479     471
  -8   1   0    5173     483
  -8   1   0    5760     503
  -8   1   0    5540     395
   7  -1   0    2831     322
   7  -1   0    3695     402
  -7   1   0    4122     410
  -7   1   0    2573     346
  -7   1   0    3947     421
   6  -1   0   41018    1308
   6  -1   0   40725    1297
  -6   1   0   40181    1298
  -6   1   0   41310    1275
  -6   1   0   42752    1318
   5  -1   0   50326    1745
   5  -1   0   51223    1754
  -5   1   0   46942    1741
  -5   1   0   51529    1729
  -5   1   0   50846    1758
   4  -1   0  126697    4135
   4  -1   0  133732    4141
  -4   1   0  127531    4135
  -4   1   0  135903    4127
  -4   1   0  135494    4147
   3  -1   0  248768    6451
   3  -1   0  246614    6449
  -3   1   0  246897    6454
  -3   1   0  246434    6449
   2  -1   0  135059    3482
   2  -1   0  135614    3483
  -2   1   0  136208    3482
  -2  -1   0  121735    2532
  -2  -1   0  123667    2535
  -2  -1   0  122266    2527
   2   1   0  123385    2531
   2   1   0  122840    2530
   3   1   0  501669   14974
  -4  -1   0    5462     357
  -4  -1   0    5347     350
  -4  -1   0    5948     351
   4   1   0    5646     362
   4   1   0    5762     353
  -5  -1   0  141146    4005
  -5  -1   0  134627    3989
  -5  -1   0  130870    3982
   5   1   0  132763    3991
   5   1   0  136128    3998
  -6  -1   0    7095     418
  -6  -1   0    5521     381
  -6  -1   0    6452     402
   6   1   0    6332     417
   6   1   0    6256     404
  -7  -1   0    9886     538
  -7  -1   0    8319     571
  -7  -1   0   10478     563
   7   1   0    9629     567
   7   1   0    9618     593
  -8  -1   0     535     261
  -8  -1   0       0     216
  -8  -1   0     318     259
   8   1   0       0     278
   8   1   0      63     257
  -9  -1   0    2081     384
  -9  -1   0    2413     359
  -9  -1   0    2313     313
   9   1   0    1994     376
   9   1   0    2656     384
  10  -2   0       5     380
  10  -2   0       5     347
 -10   2   0      51     233
 -10   2   0     788     394
 -10   2   0     620     429
   9  -2   0    2389     330
  -9   2   0    3064     413
  -9   2   0    3273     263
  -9   2   0    3113     357
   8  -2   0    5879     500
  -8   2   0    5894     539
  -8   2   0    5547     529
  -8   2   0    4949     408
   7  -2   0   10701     623
   7  -2   0   12157     612
  -7   2   0   11781     545
  -7   2   0   11760     629
  -7   2   0   12294     619
   6  -2   0   20957     879
   6  -2   0   21387     865
  -6   2   0   20755     829
  -6   2   0   21921     889
  -6   2   0   21617     875
   5  -2   0  101722    2892
   5  -2   0  100815    2883
  -5   2   0  100633    2898
  -5   2   0   97089    2885
  -5   2   0  103101    2864
   4  -2   0   59697    1825
   4  -2   0   60879    1831
  -4   2   0   60172    1829
  -4   2   0   59687    1834
  -4   2   0   62120    1806
   3  -2   0  151057    4873
   3  -2   0  160037    4878
  -3   2   0  156641    4876
  -3   2   0  158234    4880
   2  -2   0   10926     541
   2  -2   0   10983     539
  -2   2   0   11286     543
  -2   2   0   11006     542
   1  -2   0   90831    5232
  -1   2   0   88086    5224
  -1  -2   0    1526     874
  -1  -2   0    1320     860
  -1  -2   0    1594     856
  -2  -2   0  140389    5186
  -2  -2   0  142318    5197
  -2  -2   0  138836    5179
   2   2   0  137444    5185
   2   2   0  142511    5184
  -3  -2   0     532     254
  -3  -2   0     651     264
  -3  -2   0     745     272
  -4  -2   0   27361    1075
  -4  -2   0   28766    1092
  -4  -2   0   29211    1095
   4   2   0   29372    1091
   4   2   0   28042    1085
  -5  -2   0    5198     388
  -5  -2   0    4735     388
  -5  -2   0    5288     370
   5   2   0    6039     396
   5   2   0    4882     370
  -6  -2   0    2510     264
  -6  -2   0    1809     216
  -6  -2   0    2326     226
   6   2   0    2191     228
   6   2   0    2226     253
  -7  -2   0     915     236
  -7  -2   0     273     220
  -7  -2   0     978     237
   7   2   0     822     254
   7   2   0     823     233
  -8  -2   0     526     285
  -8  -2   0    1057     339
  -8  -2   0     458     270
   8   2   0     693     285
   8   2   0     839     328
  -9  -2   0    1363     384
  -9  -2   0     622     307
  -9  -2   0    1070     335
   9   2   0     586     395
   9   2   0    1204     355
  10  -3   0    2629     436
  10  -3   0    2322     367
  10  -3   0    5037     657
 -10   3   0    2988     472
 -10   3   0    3273     476
   9  -3   0     842     313
   9  -3   0     817     327
  -9   3   0     868     326
  -9   3   0     790     210
  -9   3   0     976     334
   8  -3   0    2952     444
  -8   3   0    3308     477
  -8   3   0    2310     323
  -8   3   0    3418     335
   7  -3   0   22541     718
  -7   3   0   21598     741
  -7   3   0   22425     728
  -7   3   0   20752     652
   6  -3   0    2895     259
   6  -3   0    3730     309
  -6   3   0    3280     245
  -6   3   0    3175     339
  -6   3   0    3064     324
   5  -3   0  105475    3074
   5  -3   0  113632    3088
  -5   3   0  110178    3050
  -5   3   0  108273    3084
  -5   3   0  110178    3093
   4  -3   0   39795    1263
   4  -3   0   39674    1255
  -4   3   0   39987    1267
  -4   3   0   39888    1261
   3  -3   0   74315    2027
  -3   3   0   77094    2034
  -3   3   0   74102    2034
   2  -3   0   50095    1670
   2  -3   0   47588    1669
  -2   3   0   48385    1674
  -2   3   0   48846    1674
  -1   3   0    4497      72
  -1   3   0    4763      73
  -1   3   0    4772      88
   0  -3   0   12394     255
   0   3   0   12484     255
  -1  -3   0    2748      55
  -1  -3   0    2764      81
  -1  -3   0    2925      67
   1   3   0    3060      62
   1   3   0    3549      73
   1   3   0    3076      79
   2   3   0  592402   22474
  -3  -3   0   14604     447
  -3  -3   0   14378     435
  -3  -3   0   15224     466
   3   3   0   14811     448
   3   3   0   14407     445
  -4  -3   0  396436   13000
  -4  -3   0  386552   12982
  -4  -3   0  405613   13013
   4   3   0  387866   12996
   4   3   0  410091   12999
  -5  -3   0    2993     312
  -5  -3   0    3276     291
  -5  -3   0    3785     317
   5   3   0    3219     312
   5   3   0    3330     290
  -6  -3   0   22050     884
  -6  -3   0   22036     884
  -6  -3   0   21825     858
   6   3   0   22772     885
   6   3   0   21622     869
  -7  -3   0     199     217
  -7  -3   0      51     231
  -7  -3   0      51     223
   7   3   0     651     231
   7   3   0     474     242
  -8  -3   0      26     274
  -8  -3   0      26     256
  -8  -3   0      26     249
   8   3   0      26     308
   8   3   0      57     267
  -9  -3   0    6068     684
  -9  -3   0    3411     396
  -9  -3   0    3728     413
   9   3   0    4194     458
   9   3   0    3786     422
  10  -4   0     410     355
  10  -4   0      10     331
  10  -4   0      10     284
 -10   4   0     199     377
 -10   4   0     365     405
   9  -4   0   10069     629
   9  -4   0    9587     544
   9  -4   0   10348     613
  -9   4   0    9600     659
  -9   4   0   10814     694
   8  -4   0    5240     479
   8  -4   0    4723     490
  -8   4   0    5550     529
  -8   4   0    5067     355
  -8   4   0    5477     513
   7  -4   0   14424     601
   7  -4   0   13955     593
  -7   4   0   14529     626
  -7   4   0   13731     512
  -7   4   0   14775     619
   6  -4   0   27797    1078
   6  -4   0   27208    1083
  -6   4   0   26086    1087
  -6   4   0   28086    1028
  -6   4   0   27685    1105
   5  -4   0    5784     311
   5  -4   0    6072     322
  -5   4   0    4749     259
  -5   4   0    5798     331
  -5   4   0    6101     330
   4  -4   0   58419    2205
   4  -4   0   60122    2207
  -4   4   0   58963    2218
  -4   4   0   58746    2214
   3  -4   0    4789     285
   3  -4   0    4810     286
  -3   4   0    4971     298
  -3   4   0    5073     298
   2  -4   0    3613     177
   2  -4   0    3384     176
  -2   4   0    3866     187
  -2   4   0    3350     184
   1  -4   0   49840    1658
  -1   4   0   49092    1658
   0  -4   0    7687     335
   0   4   0    6407     284
   0   4   0    7593     334
  -1  -4   0  142002    4086
  -1  -4   0  140186    4054
  -1  -4   0  137854    4046
   1   4   0  140812    4051
   1   4   0  140958    4057
   1   4   0  140880    4086
  -2  -4   0   60572    1545
  -2  -4   0   60929    1574
  -2  -4   0   60525    1533
   2   4   0   61625    1543
   2   4   0   60194    1573
   2   4   0   60929    1547
  -3  -4   0   62882    1306
  -3  -4   0   61948    1345
  -3  -4   0   63388    1321
   3   4   0   63338    1320
   3   4   0   61419    1319
  -4  -4   0   89703    2662
  -4  -4   0   86467    2642
  -4  -4   0   92717    2685
   4   4   0   90432    2661
   4   4   0   87903    2659
  -5  -4   0   17552     506
  -5  -4   0   18524     531
  -5  -4   0   16371     554
   5   4   0   18182     524
   5   4   0   18151     534
  -6  -4   0   14132     575
  -6  -4   0   13680     559
  -6  -4   0   13800     529
   6   4   0   13748     565
   6   4   0   13424     545
  -7  -4   0    6415     468
  -7  -4   0    6327     502
   7   4   0    6353     498
   7   4   0    6340     516
  -8  -4   0    1772     328
  -8  -4   0    2030     357
  -8  -4   0    2844     344
   8   4   0    2348     363
   8   4   0    2334     395
  -9  -4   0    3032     402
  -9  -4   0    2871     403
  -9  -4   0    3193     471
   9   4   0    2533     406
   9   4   0    2944     439
  10  -5   0    1583     373
  10  -5   0    2386     306
  10  -5   0    1415     363
 -10   5   0    1025     399
 -10   5   0    2309     439
   9  -5   0   12378     688
   9  -5   0   12762     618
   9  -5   0   12549     705
  -9   5   0   13466     773
  -9   5   0   11595     726
   8  -5   0   31674    1054
   8  -5   0   31218    1111
   8  -5   0   32480    1122
  -8   5   0   31522    1158
  -8   5   0   29619    1131
   7  -5   0     101     151
   7  -5   0       6     185
   7  -5   0      82     192
  -7   5   0      36     203
  -7   5   0      39     210
   6  -5   0   36577    1128
   6  -5   0   36880    1080
   6  -5   0   35505    1120
  -6   5   0   37199    1066
  -6   5   0   36629    1152
  -6   5   0   36196    1140
   5  -5   0    7603     261
   5  -5   0    7038     255
  -5   5   0    7344     280
  -5   5   0    7045     271
   4  -5   0    4755     173
   4  -5   0    5209     178
  -4   5   0    5276     150
  -4   5   0    5011     159
   3  -5   0   10759     416
   3  -5   0   10641     416
  -3   5   0   10674     430
  -3   5   0   10685     430
   2  -5   0     816      45
  -2   5   0    1193      62
  -2   5   0     848      57
  -2   5   0    1030      58
   1  -5   0    5293     170
  -1   5   0    4924     169
   0   5   0    1024     145
   0   5   0     788      63
  -1  -5   0   35936    1451
  -1  -5   0   35501    1407
  -1  -5   0   33017    1396
   1   5   0   35203    1412
   1   5   0   34357    1404
   1   5   0   36213    1452
  -2  -5   0    3472     220
  -2  -5   0    4206     160
  -2  -5   0    3669     174
   2   5   0    4119     225
   2   5   0    4187     180
   2   5   0    4239     178
  -3  -5   0     162     136
  -3  -5   0     362     102
  -3  -5   0     262     115
   3   5   0     213     109
   3   5   0     305     115
  -4  -5   0      89     137
  -4  -5   0     150     138
  -4  -5   0     101     167
   4   5   0     165     146
   4   5   0     119     144
  -5  -5   0    4901     443
  -5  -5   0    5633     379
  -5  -5   0    5699     409
   5   5   0    5594     401
   5   5   0    6058     415
  -6  -5   0     953     220
  -6  -5   0    1030     230
  -6  -5   0     539     237
   6   5   0     514     229
   6   5   0     782     223
  -7  -5   0    2157     313
  -7  -5   0    1841     284
  -7  -5   0    1661     308
   7   5   0    1992     309
   7   5   0    2136     317
  -8  -5   0    7700     615
  -8  -5   0    6066     625
  -8  -5   0    7349     559
   8   5   0    6967     624
   8   5   0    7168     586
  -9  -5   0     760     405
  -9  -5   0     100     348
  -9  -5   0       0     337
   9   5   0     335     376
   9   5   0     352     376
  10  -6   0    7670     652
  10  -6   0    8018     630
  10  -6   0    6778     514
 -10   6   0    7398     769
 -10   6   0    6693     737
   9  -6   0    3637     365
   9  -6   0    4279     399
   9  -6   0    4038     488
  -9   6   0    3208     383
  -9   6   0    3557     401
   8  -6   0    6220     374
   8  -6   0    6412     459
   8  -6   0    6806     449
  -8   6   0    6446     500
  -8   6   0    6867     503
   7  -6   0   29848    1046
   7  -6   0   31131    1058
  -7   6   0   30743    1094
  -7   6   0   31530    1080
   6  -6   0     252     138
   6  -6   0     121     145
  -6   6   0     121     172
  -6   6   0     470     165
   5  -6   0   38197    1483
   5  -6   0   38776    1484
  -5   6   0   38153    1508
  -5   6   0   40168    1505
   4  -6   0     698     109
   4  -6   0     956     110
  -4   6   0     832     125
  -4   6   0    1044     124
   3  -6   0       8      77
  -3   6   0      72     109
  -3   6   0      17      94
  -2   6   0   10589     290
  -2   6   0   10533     269
  -2   6   0   10707     272
   1  -6   0    5786     191
  -1   6   0    5845     193
   0  -6   0   26688     665
   0   6   0   25942     663
   0   6   0   26336     609
   0   6   0   23715     601
  -1  -6   0   18565     840
  -1  -6   0   19348     907
  -1  -6   0   19316     851
   1   6   0   19093     909
   1   6   0   19110     860
   1   6   0   18619     850
  -2  -6   0     122      73
  -2  -6   0     158      84
  -2  -6   0     167     113
   2   6   0      92      90
   2   6   0      83     100
   2   6   0     192     109
  -3  -6   0   16962     828
  -3  -6   0   16808     877
  -3  -6   0   15428     805
   3   6   0   16126     829
   3   6   0   16485     829
  -4  -6   0   34767    1002
  -4  -6   0   35487     956
  -4  -6   0   35162     930
   4   6   0   35360     958
   4   6   0   34193     955
  -5  -6   0    1843     191
  -5  -6   0    1727     206
  -5  -6   0    2126     163
   5   6   0    2194     206
   5   6   0    1946     194
  -6  -6   0    4843     336
  -6  -6   0    5632     368
  -6  -6   0    5723     404
   6   6   0    6098     408
   6   6   0    5485     433
  -7  -6   0    7533     607
  -7  -6   0    8160     526
  -7  -6   0    9155     577
   7   6   0    8880     575
   7   6   0    9275     593
  -8  -6   0       1     287
  -8  -6   0       1     299
  -8  -6   0       1     324
   8   6   0      83     286
   8   6   0       1     325
  -9  -6   0    6288     727
  -9  -6   0    5628     631
  -9  -6   0    3979     486
   9   6   0    4355     531
   9   6   0    6077     706
  10  -7   0     228     335
  10  -7   0       0     321
 -10   7   0       0     366
 -10   7   0     253     408
   9  -7   0   16302     722
   9  -7   0   15168     705
  -9   7   0   15767     809
  -9   7   0   15603     779
   8  -7   0    8504     511
   8  -7   0    8628     500
  -8   7   0    7508     551
  -8   7   0    8138     559
   7  -7   0    4467     358
   7  -7   0    4610     373
  -7   7   0    4186     414
  -7   7   0    5067     413
   6  -7   0   11240     430
   6  -7   0   11822     438
  -6   7   0   11072     466
  -6   7   0   11408     475
   5  -7   0    3814     236
   5  -7   0    3763     243
  -5   7   0    3772     272
  -5   7   0    3894     274
   4  -7   0   10787     308
   4  -7   0   10678     311
  -4   7   0   10833     337
  -4   7   0   10553     337
   3  -7   0    3942     126
   3  -7   0    3941     132
  -3   7   0    4018     157
  -3   7   0    4467     167
  -3   7   0    3537     163
  -2   7   0    2570      55
  -2   7   0    2570      53
  -2   7   0    2570      73
   1  -7   0     108      85
  -1   7   0     109      88
   0  -7   0    2236     200
   0   7   0    2212     198
   0   7   0    2613     121
  -1  -7   0    1914     229
  -1  -7   0    1994     140
  -1  -7   0    1953     127
   1   7   0    2043     161
   1   7   0    2143     230
   1   7   0    2067     148
  -2  -7   0    5085     127
  -2  -7   0    5787      86
  -2  -7   0    5258      98
   2   7   0    5799     106
   2   7   0    5613     145
   2   7   0    5350     106
  -3  -7   0    1761     137
  -3  -7   0    1778     167
  -3  -7   0    1852     120
   3   7   0    1797     142
   3   7   0    1990     150
   3   7   0    1620     159
  -4  -7   0   13333     423
  -4  -7   0   13289     487
  -4  -7   0   13808     396
   4   7   0   12733     427
   4   7   0   13189     425
  -5  -7   0    7953     574
  -5  -7   0    7793     464
  -5  -7   0    7551     502
   5   7   0    7161     507
   5   7   0    7411     497
  -6  -7   0    1108     211
  -6  -7   0    1851     255
  -6  -7   0    1541     267
   6   7   0    1441     242
   6   7   0    1560     263
  -7  -7   0    9895     565
  -7  -7   0    9121     670
  -7  -7   0   10190     626
   7   7   0   10551     638
   7   7   0   10995     632
  -8  -7   0    6469     545
  -8  -7   0    4629     459
  -8  -7   0    6180     614
   8   7   0    5753     599
   8   7   0    6490     648
  -9  -7   0     270     352
  -9  -7   0       0     372
  -9  -7   0       0     378
   9   7   0     321     393
   9   7   0       0     401
  10  -8   0    5551     602
  10  -8   0    4562     544
 -10   8   0    4029     490
 -10   8   0    4224     492
   9  -8   0     492     281
   9  -8   0     307     265
  -9   8   0     288     319
  -9   8   0     843     364
   8  -8   0   19436     724
   8  -8   0   17846     711
  -8   8   0   18454     771
  -8   8   0   17559     779
   7  -8   0   11803     484
   7  -8   0   12025     496
  -7   8   0   11671     544
  -7   8   0   12233     536
   6  -8   0    5464     289
   6  -8   0    4742     304
  -6   8   0    4821     349
  -6   8   0    5531     351
   5  -8   0   36132    1170
   5  -8   0   39669    1177
  -5   8   0   38391    1208
  -5   8   0   37065    1207
   4  -8   0    1461      96
   4  -8   0    1485      91
  -4   8   0    1562      90
  -4   8   0    1870     132
  -4   8   0    1658     127
  -3   8   0    7729     547
  -3   8   0    8010     558
  -3   8   0    7452     547
  -2   8   0   49738    2078
  -2   8   0   52654    2096
  -2   8   0   50425    2117
  -2   8   0   49016    2075
   1  -8   0     104      98
  -1   8   0      51      95
   0  -8   0    5719     372
   0   8   0    5008     278
   0   8   0    5274     368
   0   8   0    5796     289
  -1  -8   0   20850     830
  -1  -8   0   21197     918
  -1  -8   0   20271     822
   1   8   0   20066     839
   1   8   0   20520     918
   1   8   0   21441     853
  -2  -8   0    2475     126
  -2  -8   0    2305     109
  -2  -8   0    2367     159
   2   8   0    2274     165
   2   8   0    2340     121
   2   8   0    2335     116
  -3  -8   0   56299    1982
  -3  -8   0   55172    1960
  -3  -8   0   56194    2052
   3   8   0   55468    2053
   3   8   0   54983    1994
   3   8   0   53749    1985
  -4  -8   0   28436     757
  -4  -8   0   27984     784
  -4  -8   0   28057     863
   4   8   0   26835     790
   4   8   0   28993     800
  -5  -8   0   10048     591
  -5  -8   0   10360     509
  -5  -8   0    9362     459
   5   8   0    9749     515
   5   8   0   10383     503
  -6  -8   0   21961     721
  -6  -8   0   21241     845
  -6  -8   0   21611     771
   6   8   0   21312     773
   6   8   0   21286     790
  -7  -8   0     821     282
  -7  -8   0    1171     262
  -7  -8   0     477     300
   7   8   0    1225     312
   7   8   0    1138     294
  -8  -8   0    4802     524
  -8  -8   0    4239     467
  -8  -8   0    5650     619
   8   8   0    5468     600
   8   8   0    4370     455
  10  -9   0      12     299
  10  -9   0     614     321
 -10   9   0      79     376
 -10   9   0     253     376
   9  -9   0   18154     747
   9  -9   0   18254     769
  -9   9   0   16005     839
  -9   9   0   17601     865
   8  -9   0    1662     224
   8  -9   0    2077     252
  -8   9   0    2003     310
  -8   9   0    1192     285
   7  -9   0   41059    1376
   7  -9   0   39442    1365
  -7   9   0   40853    1429
  -7   9   0   39959    1419
   6  -9   0       6     141
   6  -9   0       6     136
  -6   9   0       6     163
  -6   9   0     189     180
   5  -9   0   30037    1047
   5  -9   0   29312    1044
  -5   9   0   29867    1091
  -5   9   0   29320    1088
  -4   9   0   21369     534
  -4   9   0   21577     516
  -3   9   0    7191     206
  -3   9   0    6390     174
  -3   9   0    6865     176
  -2   9   0   14169     571
   1  -9   0   33729     916
  -1   9   0   32829     916
   0  -9   0      75     119
   0   9   0     223      85
   0   9   0     124     128
   0   9   0     178      72
  -1  -9   0    8736     428
   1   9   0    9126     343
   1   9   0    9161     330
   1   9   0    8743     428
  -2  -9   0    4050     325
  -2  -9   0    3982     185
  -2  -9   0    3934     209
   2   9   0    3916     234
   2   9   0    3793     222
   2   9   0    3623     311
  -3  -9   0     614     222
  -3  -9   0     772     177
  -3  -9   0     587     158
   3   9   0     489     206
   3   9   0     702     176
   3   9   0     775     225
  -4  -9   0   47833    1492
  -4  -9   0   47059    1402
   4   9   0   47836    1418
   4   9   0   44510    1409
  -5  -9   0   27427    1121
  -5  -9   0   26013     985
  -5  -9   0   27587    1028
   5   9   0   27151    1047
   5   9   0   26102    1038
  -6  -9   0   20613     902
  -6  -9   0   20829     810
  -6  -9   0   20297     754
   6   9   0   19585     830
   6   9   0   20073     820
  -7  -9   0   35192    1389
  -7  -9   0   33441    1229
  -7  -9   0   34661    1291
   7   9   0   33647    1303
   7   9   0   34664    1331
  -8  -9   0     695     309
  -8  -9   0       4     382
  -8  -9   0    1046     352
   8   9   0     235     336
   8   9   0    1451     401
   9 -10   0   10482     571
   9 -10   0   12152     618
  -9  10   0   10943     739
  -9  10   0   10657     699
   8 -10   0   16247     604
   8 -10   0   17248     635
  -8  10   0   17244     727
  -8  10   0   16676     708
   7 -10   0    1790     209
   7 -10   0    2365     271
  -7  10   0    2450     290
  -7  10   0    2039     257
   6 -10   0   12203     401
   6 -10   0   12597     409
  -6  10   0   12373     474
  -6  10   0   11547     475
   5 -10   0    5734     273
   5 -10   0    5535     260
  -5  10   0    5178     278
  -5  10   0    5116     337
  -5  10   0    5164     338
  -4  10   0   10325     441
  -4  10   0   10901     447
  -4  10   0   10988     448
  -3  10   0   11306     319
  -3  10   0   10967     362
  -3  10   0   11022     320
  -2  10   0   31545     902
   1 -10   0    1218     218
  -1  10   0    1079     156
   0 -10   0    9972     442
   0  10   0   10387     341
   0  10   0    9687     327
   0  10   0   10144     441
  -1 -10   0    8090     419
   1  10   0    8522     307
   1  10   0    8720     323
   1  10   0    8015     419
  -2 -10   0   30515     897
  -2 -10   0   31062     913
  -2 -10   0   32047    1026
   2  10   0   31843     942
   2  10   0   30725    1025
   2  10   0   31645     931
  -3 -10   0   28969    1043
  -3 -10   0   30179     938
  -3 -10   0   29500     912
   3  10   0   28892    1042
   3  10   0   29255     961
   3  10   0   29894     956
  -4 -10   0      52     123
  -4 -10   0      88     149
  -4 -10   0      88     203
   4  10   0      41     167
   4  10   0     113     155
  -5 -10   0   37737    1337
  -5 -10   0   36664    1186
  -5 -10   0   36141    1226
   5  10   0   35686    1241
   5  10   0   34878    1245
  -6 -10   0    3730     388
  -6 -10   0    4363     369
  -6 -10   0    4507     432
   6  10   0    5379     461
   6  10   0    4966     485
  -7 -10   0    9692     565
  -7 -10   0   11387     793
  -7 -10   0   11520     637
   7  10   0   10621     665
   7  10   0   10088     695
  -8 -10   0    2605     398
  -8 -10   0    2435     352
  -8 -10   0    1825     464
   8  10   0    1758     395
   8  10   0    3279     493
   9 -11   0     243     248
   9 -11   0     348     230
  -9  11   0     786     347
  -9  11   0       7     300
   8 -11   0     159     201
   8 -11   0     216     185
  -8  11   0      11     257
  -8  11   0       1     259
   7 -11   0    2474     264
   7 -11   0    2395     286
  -7  11   0    2555     279
  -7  11   0    2587     282
   6 -11   0       0     112
  -6  11   0       0     172
  -6  11   0       0     164
  -5  11   0   38898    1306
  -5  11   0   39231    1273
  -5  11   0   39868    1306
  -4  11   0   10752     434
  -4  11   0   11207     450
  -4  11   0   11420     436
  -3  11   0    8710     483
  -3  11   0    8462     426
  -3  11   0    8353     423
  -2  11   0   36042     884
   1 -11   0   37184    1253
  -1  11   0   36175    1255
   0 -11   0   31187     921
   0  11   0   30089     810
   0  11   0   31733     824
   0  11   0   31141     922
  -1 -11   0   18434     742
   1  11   0   18192     628
   1  11   0   18333     643
   1  11   0   18147     743
  -2 -11   0     895     152
  -2 -11   0     632     192
  -2 -11   0     877     133
   2  11   0     877     212
   2  11   0     895     141
   2  11   0    1148     156
  -3 -11   0    1890     217
  -3 -11   0    1950     183
  -3 -11   0    1580     258
   3  11   0    2149     260
   3  11   0    1971     255
   3  11   0    2157     257
  -4 -11   0   16879     620
  -4 -11   0   16590     758
  -4 -11   0   17443     579
   4  11   0   17490     656
   4  11   0   16599     646
  -5 -11   0      30     162
  -5 -11   0      60     247
  -5 -11   0       7     197
   5  11   0      51     214
   5  11   0      72     213
  -6 -11   0    6766     434
  -6 -11   0    7237     494
  -6 -11   0    6422     659
   6  11   0    6604     556
   6  11   0    5794     533
  -7 -11   0     474     379
  -7 -11   0    1257     309
  -7 -11   0     902     269
   7  11   0     913     359
   7  11   0     866     314
  -8 -11   0    1107     374
  -8 -11   0    1325     471
  -8 -11   0     431     314
   8  11   0     810     389
   8  11   0     965     452
   9 -12   0    3461     363
   9 -12   0    4186     417
  -9  12   0    3840     423
  -9  12   0    3892     442
   8 -12   0       2     182
   8 -12   0       2     157
  -8  12   0       2     252
  -8  12   0     187     259
   7 -12   0     825     165
   7 -12   0     858     149
  -7  12   0     753     233
  -7  12   0     994     257
  -5  12   0   15424     589
  -5  12   0   15607     590
  -5  12   0   15326     567
  -4  12   0   28640     804
  -4  12   0   29333     776
  -4  12   0   28480     774
  -3  12   0   47309    1789
  -3  12   0   48294    1847
  -3  12   0   47310    1787
  -2  12   0   11208     571
   1 -12   0   56154    1942
  -1  12   0   55126    1945
   0 -12   0   13186     457
   0  12   0   13721     337
   0  12   0   13405     319
   0  12   0   13073     459
  -1 -12   0   37646    1289
   1  12   0   37497    1185
   1  12   0   36636    1169
   1  12   0   36851    1290
  -2 -12   0   15695     666
   2  12   0   14908     666
   2  12   0   16176     537
   2  12   0   15999     549
  -3 -12   0    2424     280
  -3 -12   0    2938     190
  -3 -12   0    3031     225
   3  12   0    3021     280
   3  12   0    2535     278
   3  12   0    3125     278
  -4 -12   0   23263     798
  -4 -12   0   23234     835
  -4 -12   0   22767     991
   4  12   0   22801     873
   4  12   0   23500     878
  -5 -12   0    4523     324
  -5 -12   0    4731     380
  -5 -12   0    4764     574
   5  12   0    5160     439
   5  12   0    4559     445
  -6 -12   0   15164     696
  -6 -12   0   14917     633
  -6 -12   0   15130     896
   6  12   0   14264     763
   6  12   0   14192     742
  -7 -12   0    1835     276
  -7 -12   0    2247     450
  -7 -12   0    3035     358
   7  12   0    1454     361
   7  12   0    3064     425
   9 -13   0    6747     394
   9 -13   0    7640     437
  -9  13   0    7421     650
  -9  13   0    6930     635
  -8  13   0    1036     271
  -8  13   0     620     261
  -7  13   0      30     202
  -7  13   0      30     215
  -6  13   0    3810     330
  -6  13   0    4372     349
  -5  13   0   49707    1600
  -5  13   0   49292    1598
  -5  13   0   49306    1591
  -4  13   0   57285    1572
  -4  13   0   58345    1571
  -4  13   0   57381    1607
  -3  13   0   63908    1750
  -3  13   0   64208    1821
  -3  13   0   63346    1773
  -3  13   0   61887    1746
  -2  13   0   74267    2249
   1 -13   0     155     184
  -1  13   0     357     114
  -1  13   0     506     129
   0 -13   0   90113    2730
   0  13   0   87048    2618
   0  13   0   83646    2604
   0  13   0   85988    2729
  -1 -13   0   11852     663
   1  13   0   11725     513
   1  13   0   11263     660
   1  13   0   12180     531
  -2 -13   0   34690    1238
   2  13   0   34707    1114
   2  13   0   33668    1101
   2  13   0   33074    1232
  -3 -13   0    1268     271
  -3 -13   0    1374     149
  -3 -13   0    1590     131
   3  13   0    1703     195
   3  13   0    1559     197
  -4 -13   0    2705     243
  -4 -13   0    2640     346
  -4 -13   0    2942     292
   4  13   0    3150     360
   4  13   0    2699     266
  -5 -13   0     499     218
  -5 -13   0     754     325
  -5 -13   0     506     176
   5  13   0     708     254
   5  13   0     624     262
  -6 -13   0    6595     438
  -6 -13   0    6425     746
  -6 -13   0    7337     511
   6  13   0    6299     597
   6  13   0    6811     566
  -7 -13   0    1086     446
  -7 -13   0    1281     335
  -7 -13   0     698     268
   7  13   0    1366     382
   7  13   0    1090     395
  -9  14   0     670     350
  -9  14   0     652     351
  -8  14   0     407     277
  -8  14   0     808     284
  -7  14   0    4128     409
  -7  14   0    4240     425
  -5  14   0   26002     874
  -5  14   0   25806     869
  -4  14   0    2816     233
  -4  14   0    2970     298
  -4  14   0    2974     236
  -3  14   0    1400     119
  -3  14   0     791     149
  -3  14   0    1198     118
  -3  14   0    1044     181
  -2  14   0   10072     479
   1 -14   0   51686    1609
  -1  14   0   49427    1611
  -1  14   0   50369    1489
   0 -14   0     806     222
   0  14   0    1096     146
   0  14   0     744     218
   0  14   0    1027     170
  -1 -14   0   27876     931
   1  14   0   27660     792
   1  14   0   26814     774
   1  14   0   28064     936
  -2 -14   0    2990     310
   2  14   0    2691     295
   2  14   0    3094     255
   2  14   0    3551     266
  -3 -14   0       1     118
  -3 -14   0      85     102
  -3 -14   0       1     232
   3  14   0     376     177
   3  14   0       1     170
  -4 -14   0   16348     841
  -4 -14   0   15350     567
  -4 -14   0   15579     601
   4  14   0   15655     680
   4  14   0   15730     684
  -5 -14   0     454     213
  -5 -14   0      73     317
  -5 -14   0      44     168
   5  14   0     428     249
   5  14   0     244     256
  -6 -14   0    6814     501
  -6 -14   0    5665     791
  -6 -14   0    6095     426
   6  14   0    6190     630
   6  14   0    6052     596
  -7 -14   0     529     456
  -7 -14   0     671     317
  -7 -14   0     594     265
   7  14   0      79     351
   7  14   0     369     421
  -9  15   0   19919     926
  -9  15   0   23535     971
  -8  15   0     178     271
  -8  15   0     599     287
  -7  15   0   22092     857
  -7  15   0   22246     861
  -6  15   0     469     195
  -6  15   0     831     158
  -6  15   0     746     194
  -5  15   0     333     181
  -5  15   0     503     187
  -4  15   0     631     192
  -4  15   0     540     148
  -4  15   0     608     150
  -3  15   0   17750     688
  -3  15   0   17400     746
  -3  15   0   17415     630
  -3  15   0   17582     630
  -2  15   0    4492     353
   1 -15   0   10471     527
  -1  15   0   10076     339
  -1  15   0    9656     521
  -1  15   0   10489     352
   0 -15   0    6326     485
   0  15   0    6444     487
   0  15   0    6864     307
   0  15   0    7049     285
  -1 -15   0    5419     477
   1  15   0    5857     283
   1  15   0    5575     475
   1  15   0    5700     298
  -2 -15   0    5334     512
   2  15   0    4758     492
   2  15   0    6575     333
   2  15   0    5815     320
  -3 -15   0     773     287
   3  15   0    1051     211
   3  15   0    1275     208
  -4 -15   0    7225     337
  -4 -15   0    8320     686
  -4 -15   0    7534     375
   4  15   0    6417     480
   4  15   0    6901     492
  -5 -15   0     911     220
  -5 -15   0     795     185
  -5 -15   0     555     374
   5  15   0    1181     303
   5  15   0    1017     275
  -6 -15   0    1640     239
  -6 -15   0    1324     439
  -6 -15   0    1794     290
   6  15   0    1808     384
   6  15   0    1082     352
  -8  16   0    9531     603
  -8  16   0    9187     604
  -7  16   0    5984     470
  -7  16   0    7260     504
  -6  16   0      68     155
  -6  16   0      68     180
  -6  16   0      68     184
  -5  16   0   16054     558
  -5  16   0   15648     600
  -5  16   0   16138     556
  -4  16   0    4277     369
  -4  16   0    5634     271
  -4  16   0    4902     271
  -3  16   0    4552     210
  -3  16   0    4478     366
  -3  16   0    5192     314
  -3  16   0    5498     222
  -2  16   0     586     192
   1 -16   0    6421     506
  -1  16   0    6684     505
  -1  16   0    6835     295
  -1  16   0    6999     311
   0 -16   0     974     236
   0  16   0    1075     135
   0  16   0    1147     118
   0  16   0    1127     245
  -1 -16   0   19559     861
   1  16   0   20219     687
   1  16   0   20003     669
   1  16   0   20363     866
  -2 -16   0       0     248
   2  16   0       0     252
   2  16   0       4     165
   2  16   0      13     161
  -3 -16   0    4870     603
   3  16   0    4871     382
   3  16   0    5318     395
  -4 -16   0    9059     742
   4  16   0   10218     556
   4  16   0    8507     525
  -5 -16   0       0     380
  -5 -16   0       0     159
  -5 -16   0       0     197
   5  16   0     120     307
   5  16   0     292     278
  -6 -16   0    9844     948
  -6 -16   0    9743     547
  -6 -16   0    9242     492
   6  16   0   10116     752
   6  16   0    9588     708
  -8  17   0       8     285
  -8  17   0       8     280
  -7  17   0   18510     703
  -7  17   0   18862     719
  -6  17   0    4159     388
  -6  17   0    4434     378
  -6  17   0    4057     380
  -5  17   0   31211    1023
  -5  17   0   30627    1080
  -5  17   0   31412    1022
  -4  17   0    9141     540
  -4  17   0    9772     425
  -4  17   0    9958     420
  -3  17   0    3013     407
  -3  17   0    2555     340
  -3  17   0    2997     232
  -3  17   0    3346     226
  -2  17   0    2346     181
  -2  17   0    1399     264
   1 -17   0    4342     451
  -1  17   0    4867     450
  -1  17   0    5843     219
  -1  17   0    5644     240
   0 -17   0    2306     301
   0  17   0    2469     301
   0  17   0    2793     232
   0  17   0    2768     200
  -1 -17   0      15     248
   1  17   0      15     233
   1  17   0      26     149
   1  17   0     106     137
  -2 -17   0    3249     400
   2  17   0    3639     532
   2  17   0    4029     339
   2  17   0    3682     340
  -3 -17   0    9475     735
   3  17   0    9658     514
   3  17   0   10037     519
  -4 -17   0    3565     465
   4  17   0    3597     464
   4  17   0    2935     340
  -5 -17   0    4528     314
  -5 -17   0    5666     345
  -5 -17   0    4380     536
   5  17   0    3451     409
   5  17   0    5044     555
  -8  18   0    9471     648
  -8  18   0    9884     647
  -7  18   0      11     230
  -7  18   0      11     232
  -6  18   0   11914     538
  -6  18   0   12705     531
  -6  18   0   11498     518
  -5  18   0    6563     473
  -5  18   0    6647     378
  -5  18   0    6374     374
  -4  18   0    5648     304
  -4  18   0    5508     303
  -4  18   0    5865     454
  -3  18   0    2611     287
  -3  18   0    3110     220
  -3  18   0    2924     352
  -3  18   0    3213     232
  -2  18   0     450     106
  -2  18   0     422     224
   1 -18   0       4     227
  -1  18   0     167     123
  -1  18   0       0     224
  -1  18   0       0      99
   0 -18   0     426     266
   0  18   0     926     278
   0  18   0     836     161
   0  18   0     825     141
  -1 -18   0     637     283
   1  18   0    1224     181
   1  18   0     665     285
   1  18   0    1246     171
  -2 -18   0     498     315
   2  18   0     208     194
   2  18   0     237     190
  -3 -18   0   10093     788
   3  18   0   11420     542
   3  18   0   10588     545
  -4 -18   0     393     390
   4  18   0     572     263
   4  18   0     855     309
  -5 -18   0   14469    1035
   5  18   0   13998     807
   5  18   0   14763     772
  -7  19   0   11459     606
  -7  19   0   11956     621
  -6  19   0     294     218
  -6  19   0     728     218
  -5  19   0   11592     474
  -5  19   0   11321     473
  -5  19   0   11443     581
  -4  19   0    1334     168
  -4  19   0    1321     170
  -4  19   0    1062     262
  -3  19   0    5109     263
  -3  19   0    4343     406
  -3  19   0    5036     281
  -3  19   0    5008     487
  -2  19   0    1411     148
  -2  19   0    1342     275
  -1  19   0    1735     302
  -1  19   0    2580     206
  -1  19   0    2650     237
   0 -19   0    9491     653
   0  19   0    9152     660
   0  19   0    8841     414
   0  19   0    9351     396
  -1 -19   0    9086     668
   1  19   0    8590     658
   1  19   0    7577     395
   1  19   0    8426     414
  -2 -19   0    6185     677
   2  19   0    5849     442
   2  19   0    6062     427
  -3 -19   0    1381     402
   3  19   0    1569     290
   3  19   0    1978     283
  -4 -19   0    7838     863
   4  19   0    8500     596
   4  19   0    8682     640
  -7  20   0       7     261
  -7  20   0       7     250
  -6  20   0    4767     417
  -6  20   0    4082     398
  -5  20   0    4742     348
  -5  20   0    4603     486
  -5  20   0    4595     353
  -4  20   0     748     275
  -4  20   0    1368     173
  -4  20   0    1370     178
  -3  20   0   14354     704
  -3  20   0   13112     472
  -3  20   0   13248     493
  -3  20   0   14092     623
  -2  20   0      66     122
  -2  20   0     218     149
  -2  20   0       3     253
  -2  20   0       3     262
  -1  20   0   23410     985
  -1  20   0   22110     736
  -1  20   0   21118     714
   0 -20   0    6908     615
   0  20   0    6652     339
   0  20   0    6142     355
   0  20   0    6859     636
  -1 -20   0    9514     735
   1  20   0    9155     464
   1  20   0    9835     473
  -2 -20   0    9134     767
   2  20   0    8664     496
   2  20   0    9548     498
  -3 -20   0       1     381
   3  20   0       1     272
   3  20   0     435     269
  -4 -20   0       0     434
   4  20   0     368     343
   4  20   0     716     309
  -6  21   0     476     223
  -6  21   0       1     223
  -5  21   0    5409     371
  -5  21   0    3896     513
  -5  21   0    4602     367
  -4  21   0    7180     366
  -4  21   0    6311     582
  -4  21   0    7433     357
  -3  21   0    4237     556
  -3  21   0    4658     479
  -2  21   0   17920     618
  -2  21   0   17776     646
  -2  21   0   19672     897
  -2  21   0   20386     836
  -1  21   0     344     314
  -1  21   0     407     169
  -1  21   0     173     141
   0  21   0   12190     516
   0  21   0   12534     527
   0  21   0   12959     815
  -1 -21   0    5283     691
   1  21   0    4979     394
   1  21   0    5143     398
  -2 -21   0    1551     414
   2  21   0    1984     281
   2  21   0    1811     277
  -3 -21   0    5045     568
   3  21   0    5263     532
   3  21   0    4609     551
  -6  22   0     612     236
  -6  22   0     278     244
  -5  22   0    1596     217
  -5  22   0    1263     225
  -4  22   0    1570     206
  -4  22   0    1015     321
  -4  22   0    1810     203
  -3  22   0     114     281
  -3  22   0       0     298
  -3  22   0     107     167
  -2  22   0    1512     363
  -2  22   0    1512     164
  -2  22   0    1616     336
  -1  22   0    1972     180
  -1  22   0    2181     218
  -1  22   0    1526     361
   0  22   0     143     180
   0  22   0     111     205
  -1 -22   0    2540     457
   1  22   0    2564     267
   1  22   0    2027     269
  -2 -22   0    6022     809
   2  22   0    4914     510
   2  22   0    6508     509
  -5  23   0    1239     249
  -5  23   0    1964     236
  -4  23   0     640     197
  -4  23   0     733     180
  -3  23   0     506     342
  -3  23   0     601     161
  -3  23   0     363     323
  -2  23   0    1029     360
  -2  23   0    1623     376
  -2  23   0    1221     175
  -1  23   0     564     181
  -1  23   0     241     207
   0  23   0    7478     455
   0  23   0    6975     438
   1  23   0    3857     448
   1  23   0    3338     312
  -3  24   0     448     213
  -3  24   0     154     355
  -2  24   0    6536     719
  -2  24   0    6734     434
  -2  24   0    7132     366
  -1  24   0    3352     501
  -1  24   0    4680     408
  -1  24   0    3886     356
   0  24  -1    5755     446
   0  24  -1    5552     429
  -1  24  -1    9100     475
  -1  24  -1   10406     813
  -1  24  -1    9310     442
  -1  24  -1    9611     861
  -2  24  -1    7090     776
  -2  24  -1    6877     709
  -3  24  -1   25882    1192
  -3  24  -1   29091    1112
   1  23  -1    4368     433
   1  23  -1    4717     440
   0  23  -1    1034     402
   0  23  -1     651     207
   0  23  -1    1166     212
  -1  23  -1   13879     804
  -1  23  -1   11897     503
  -1  23  -1   11975     478
  -1  23  -1   13002     857
  -2  23  -1    5376     681
  -2  23  -1    5329     635
  -3  23  -1    7650     620
  -3  23  -1    6718     689
  -4  23  -1   19599     950
  -5  23  -1    1369     223
  -5  23  -1     928     355
   2  22  -1     173     253
   2  22  -1     117     264
  -2 -22   1       1     383
   1  22  -1    6448     442
   1  22  -1    6713     444
   1  22  -1    6716     765
   0  22  -1    4949     347
   0  22  -1    6589     710
   0  22  -1    4540     357
  -1  22  -1     428     323
  -1  22  -1     523     149
  -1  22  -1     813     177
  -1  22  -1    1185     341
  -2  22  -1   15604     852
  -2  22  -1   15784     794
  -3  22  -1    2491     368
  -3  22  -1    2499     336
  -4  22  -1    9407     406
  -4  22  -1    9014     408
  -4  22  -1    8003     650
  -5  22  -1    8805     452
  -5  22  -1    9583     458
  -5  22  -1    8254     651
  -6  22  -1     487     238
  -6  22  -1     996     248
   3  21  -1    1103     312
   3  21  -1    1908     308
  -3 -21   1    1165     435
   2  21  -1   11205     574
   2  21  -1   10773     562
  -2 -21   1   11847     843
   1  21  -1      79     197
   1  21  -1      51     193
   1  21  -1      80     325
   0  21  -1   16039     578
   0  21  -1   15681     590
   0  21  -1   16837     885
  -1  21  -1   13586     492
  -1  21  -1   14163     784
  -1  21  -1   13387     471
  -2  21  -1    5220     523
  -2  21  -1    3927     400
  -3  21  -1   17561     832
  -3  21  -1   17465     751
  -4  21  -1       2     276
  -5  21  -1    4552     355
  -5  21  -1    3782     517
  -6  21  -1    3106     385
  -6  21  -1    2291     327
   4  20  -1     426     292
   4  20  -1    1367     354
  -4 -20   1     464     441
   3  20  -1    4228     357
   3  20  -1    4750     452
  -3 -20   1    3762     488
   2  20  -1       1     311
   2  20  -1     148     210
   2  20  -1     129     208
  -2 -20   1       1     340
   1  20  -1   17711     905
   1  20  -1   16783     640
   1  20  -1   17019     632
  -1 -20   1   17675     881
   0  20  -1   10665     447
   0  20  -1   11013     722
   0  20  -1   10602     436
  -1  20  -1   21474     962
  -1  20  -1   21623     718
  -1  20  -1   21236     699
  -2  20  -1   32233    1186
  -2  20  -1   32545    1232
  -3  20  -1   12554     707
  -3  20  -1   12834     638
  -4  20  -1   15632     545
  -4  20  -1   16072     733
  -4  20  -1   16090     550
  -5  20  -1     868     271
  -5  20  -1    1233     198
  -6  20  -1    2877     261
  -6  20  -1    2653     254
  -6  20  -1    2723     291
  -7  20  -1    2091     298
  -7  20  -1    1829     305
   4  19  -1    1862     333
   4  19  -1    2288     319
  -4 -19   1    1804     450
   3  19  -1    4103     440
   3  19  -1    5171     454
  -3 -19   1    3795     448
   2  19  -1    2622     352
   2  19  -1    2496     257
   2  19  -1    1924     377
  -2 -19   1    2168     389
   1  19  -1    1653     207
   1  19  -1    1122     324
   1  19  -1    1831     193
  -1 -19   1    1414     336
   0  19  -1     159     271
   0  19  -1     407     145
   0  19  -1     563     134
  -1  19  -1    1684     288
  -1  19  -1    1649     173
  -1  19  -1    1609     147
  -2  19  -1      52     227
  -2  19  -1     151     228
  -3  19  -1    5565     508
  -3  19  -1    6224     446
  -4  19  -1      61     129
  -4  19  -1     252     137
  -4  19  -1       1     207
  -5  19  -1    1007     191
  -5  19  -1    1210     262
  -6  19  -1    2323     240
  -6  19  -1    2825     254
  -6  19  -1    2245     266
  -7  19  -1      18     252
  -7  19  -1       2     254
   5  18  -1    5696     616
   5  18  -1    5694     585
  -5 -18   1    4131     545
   4  18  -1    1154     291
   4  18  -1    1008     280
  -4 -18   1    1144     392
   3  18  -1    7238     482
   3  18  -1    7685     468
  -3 -18   1    6443     700
   2  18  -1    6618     617
   2  18  -1    6787     386
   2  18  -1    6857     390
  -2 -18   1    5718     599
   1  18  -1       5     151
   1  18  -1       5     141
   1  18  -1     284     268
  -1 -18   1       5     247
   0  18  -1    1644     288
   0  18  -1    1860     145
   0  18  -1    1827     160
   0 -18   1    1248     283
  -1  18  -1    9286     583
  -2  18  -1    1958     270
  -2  18  -1    1618     257
  -3  18  -1    2386     276
  -3  18  -1    2504     246
  -4  18  -1    4400     270
  -4  18  -1    3530     417
  -4  18  -1    4068     266
  -5  18  -1    1947     209
  -5  18  -1    1227     244
  -6  18  -1    5060     426
  -6  18  -1    5057     388
  -6  18  -1    5431     415
  -7  18  -1    2662     301
  -7  18  -1    2535     295
  -8  18  -1     575     309
  -8  18  -1     474     309
   5  17  -1    1833     364
   5  17  -1    1897     344
  -5 -17   1    1674     198
  -5 -17   1    1826     427
   4  17  -1   13967     657
   4  17  -1   14661     651
  -4 -17   1   15671     864
   3  17  -1    1332     230
   3  17  -1    1003     318
   3  17  -1    1587     238
  -3 -17   1     557     319
   2  17  -1   13076     732
   2  17  -1   13314     534
   2  17  -1   12969     523
  -2 -17   1   14209     735
   1  17  -1    1426     291
   1  17  -1    1502     168
   1  17  -1    1877     187
  -1 -17   1    1262     287
   0  17  -1    4359     222
   0  17  -1    4313     246
   0  17  -1    3468     453
   0 -17   1    3802     469
  -2  17  -1      86     185
  -2  17  -1       3     194
  -3  17  -1    2715     232
  -3  17  -1    2959     258
  -4  17  -1    1007     158
  -4  17  -1    1216     230
  -4  17  -1     986     156
  -5  17  -1   12020     557
  -5  17  -1   11541     490
  -6  17  -1    1936     248
  -6  17  -1    1925     239
  -6  17  -1    2137     258
  -7  17  -1   12258     623
  -7  17  -1   11916     602
  -8  17  -1    2148     326
  -8  17  -1    2779     345
   6  16  -1    1578     355
   6  16  -1    1407     397
  -6 -16   1    1755     231
  -6 -16   1    2281     272
  -6 -16   1    1466     464
   5  16  -1   10617     647
   5  16  -1   10927     626
  -5 -16   1   10929     474
  -5 -16   1   10286     434
  -5 -16   1    9694     826
   4  16  -1    8825     536
   4  16  -1    9609     526
  -4 -16   1   10075     725
   3  16  -1    8640     485
   3  16  -1    8706     668
   3  16  -1    8672     483
  -3 -16   1    7647     677
   2  16  -1   40579    1297
   2  16  -1   40066    1453
   2  16  -1   39814    1283
  -2 -16   1   41853    1455
   1  16  -1    2697     256
   1  16  -1    3130     240
   1  16  -1    2892     347
  -1 -16   1    1971     296
   0  16  -1     943     115
   0  16  -1     979     224
   0  16  -1     928      99
   0 -16   1     438     221
  -1  16  -1      31     187
  -2  16  -1    6135     455
  -2  16  -1    6064     425
  -3  16  -1     682     226
  -3  16  -1     585     199
  -5  16  -1    3373     352
  -5  16  -1    3232     309
  -6  16  -1     147     194
  -6  16  -1     847     174
  -6  16  -1     935     191
  -7  16  -1       4     232
  -7  16  -1      17     219
  -8  16  -1    6984     554
  -8  16  -1    7646     581
   6  15  -1    8023     698
   6  15  -1    9112     668
  -6 -15   1    9113     528
  -6 -15   1    9463     473
  -6 -15   1    8563     852
   5  15  -1    6354     527
   5  15  -1    6043     538
  -5 -15   1    5727     345
  -5 -15   1    6267     701
  -5 -15   1    6237     397
   4  15  -1   20140     803
   4  15  -1   21031     805
  -4 -15   1   20072     677
  -4 -15   1   20980     971
  -4 -15   1   20458     700
   3  15  -1   15488     586
   3  15  -1   15597     585
   3  15  -1   14870     734
  -3 -15   1   15919     763
   2  15  -1   31322    1098
   2  15  -1   30516     933
   2  15  -1   31136     944
  -2 -15   1   31715    1094
   1  15  -1    4012     241
   1  15  -1    3768     225
   1  15  -1    3589     411
  -1 -15   1    3730     414
   0  15  -1   18480     595
   0  15  -1   17222     575
   0  15  -1   18418     756
   0 -15   1   18994     753
  -1  15  -1    9387     521
  -2  15  -1     971     179
  -2  15  -1    1075     164
  -3  15  -1     119     157
  -3  15  -1     332     182
  -4  15  -1    6130     278
  -4  15  -1    5720     281
  -4  15  -1    5235     370
  -5  15  -1   32129    1076
  -5  15  -1   32951    1079
  -5  15  -1   32724    1104
  -6  15  -1    2422     284
  -6  15  -1    2354     255
  -6  15  -1    1853     229
  -7  15  -1   18158     749
  -7  15  -1   18693     763
  -8  15  -1       5     239
  -8  15  -1       5     266
  -9  15  -1    5431     643
  -9  15  -1    4066     430
   7  14  -1    1015     409
   7  14  -1    1027     374
  -7 -14   1    1641     473
  -7 -14   1    1252     274
  -7 -14   1    2110     335
   6  14  -1   11728     687
   6  14  -1   12665     723
  -6 -14   1   12541     855
  -6 -14   1   11834     582
  -6 -14   1   11696     527
   5  14  -1    8892     560
   5  14  -1    9319     547
  -5 -14   1    9181     720
  -5 -14   1    9225     452
  -5 -14   1    9026     398
   4  14  -1    7613     457
   4  14  -1    7689     446
  -4 -14   1    7297     321
  -4 -14   1    7644     613
  -4 -14   1    6851     354
   3  14  -1   37411    1133
   3  14  -1   30548    1247
   3  14  -1   36945    1128
  -3 -14   1   38631    1273
   2  14  -1     886     144
   2  14  -1     828     216
   2  14  -1     899     145
  -2 -14   1     695     220
   1  14  -1   10411     408
   1  14  -1   10487     583
   1  14  -1   10035     422
  -1 -14   1   10753     581
   0  14  -1    7592     248
   0  14  -1    7966     269
   0  14  -1    8016     426
   0 -14   1    7452     423
  -1  14  -1    2258     239
  -2  14  -1    1897     263
  -2  14  -1    1424     202
  -3  14  -1    6047     368
  -3  14  -1    6346     250
  -3  14  -1    6450     322
  -4  14  -1    1895     209
  -4  14  -1    1993     210
  -4  14  -1    1763     210
  -5  14  -1   20297     750
  -5  14  -1   19821     762
  -5  14  -1   19140     747
  -6  14  -1    9208     375
  -6  14  -1    7682     413
  -6  14  -1    7582     427
  -7  14  -1   12498     610
  -7  14  -1   13073     605
  -8  14  -1    9418     561
  -8  14  -1   10214     590
  -9  14  -1     415     347
  -9  14  -1     343     324
   7  13  -1     767     346
   7  13  -1    1715     400
  -7 -13   1    1018     269
  -7 -13   1    1174     442
  -7 -13   1    1346     318
   6  13  -1    1162     313
   6  13  -1     731     280
  -6 -13   1     734     248
  -6 -13   1     883     356
  -6 -13   1     997     212
   5  13  -1    1367     262
   5  13  -1    1624     251
  -5 -13   1    1214     179
  -5 -13   1    1235     212
  -5 -13   1     946     309
   4  13  -1    3403     364
   4  13  -1    3296     350
  -4 -13   1    2136     327
  -4 -13   1    2968     242
  -4 -13   1    2516     282
   3  13  -1    5211     454
   3  13  -1    4444     310
   3  13  -1    4674     311
  -3 -13   1    4652     230
  -3 -13   1    4581     207
  -3 -13   1    4800     458
   2  13  -1   44952    1397
   2  13  -1   44496    1407
   2  13  -1   44732    1531
  -2 -13   1   44425    1518
   1  13  -1     355     200
   1  13  -1     345     103
   1  13  -1     395     120
  -1 -13   1     257     191
   0  13  -1   34738    1004
   0  13  -1   36065    1019
   0  13  -1   35284    1138
   0 -13   1   35839    1136
  -1  13  -1   11634     590
   1 -13   1   11552     584
  -2  13  -1       1     132
  -2  13  -1     140     132
  -3  13  -1   49075    1639
  -3  13  -1   47421    1610
  -3  13  -1   49350    1608
  -3  13  -1   49196    1686
  -4  13  -1     707     137
  -4  13  -1     201     117
  -4  13  -1     201     116
  -5  13  -1   21237     646
  -5  13  -1   20166     640
  -5  13  -1   21353     646
  -6  13  -1    2665     259
  -6  13  -1    2364     244
  -6  13  -1    2321     237
  -7  13  -1      26     220
  -7  13  -1      26     206
  -8  13  -1    7775     549
  -8  13  -1    7381     569
  -9  13  -1    1868     367
  -9  13  -1    2336     370
   9 -13   1    2096     238
   7  12  -1     203     322
   7  12  -1     576     344
  -7 -12   1       7     360
  -7 -12   1     254     246
  -7 -12   1     274     291
   6  12  -1    5983     512
   6  12  -1    5651     531
  -6 -12   1    4915     462
  -6 -12   1    6051     389
  -6 -12   1    6071     453
   5  12  -1     167     223
   5  12  -1     604     218
  -5 -12   1      14     258
  -5 -12   1     429     190
  -5 -12   1     285     160
   4  12  -1    5683     363
   4  12  -1    5010     345
  -4 -12   1    4358     350
  -4 -12   1    4817     294
  -4 -12   1    5131     256
   3  12  -1    3104     304
   3  12  -1    3224     307
   3  12  -1    3117     426
  -3 -12   1    3341     248
  -3 -12   1    2732     430
  -3 -12   1    3084     218
   2  12  -1      91     183
   2  12  -1     167     120
   2  12  -1     355     128
  -2 -12   1      37     174
   1  12  -1   15421     668
   1  12  -1   15674     556
   1  12  -1   15160     540
  -1 -12   1   15686     669
   0  12  -1    5266     139
   0  12  -1    5209     292
   0  12  -1    5414     160
   0 -12   1    5599     300
  -1  12  -1   37566    1159
   1 -12   1   38891    1156
  -2  12  -1   25723     759
  -2  12  -1   26553     732
  -3  12  -1     198     110
  -3  12  -1     164     109
  -3  12  -1     206     161
  -4  12  -1    9519     450
  -4  12  -1    9968     453
  -4  12  -1   10242     488
  -5  12  -1   34371    1063
  -5  12  -1   34343    1075
  -5  12  -1   35646    1077
  -6  12  -1    3256     270
  -6  12  -1    4256     243
  -6  12  -1    3264     272
  -7  12  -1   12374     562
  -7  12  -1   11856     568
   7 -12   1   12425     448
   7 -12   1   11979     428
  -8  12  -1   10916     620
  -8  12  -1    9756     609
   8 -12   1   11621     486
   8 -12   1   10693     457
  -9  12  -1     448     313
  -9  12  -1    1167     358
   9 -12   1     991     225
   9 -12   1    1516     238
   8  11  -1    3256     450
   8  11  -1    4601     496
  -8 -11   1    3608     504
  -8 -11   1    5426     618
  -8 -11   1    3711     365
   7  11  -1       4     300
   7  11  -1     167     338
  -7 -11   1     175     352
  -7 -11   1     389     238
  -7 -11   1     805     284
   6  11  -1    5765     514
   6  11  -1    5909     499
  -6 -11   1    6487     441
  -6 -11   1    5271     605
   5  11  -1     994     217
   5  11  -1    1331     220
  -5 -11   1     520     252
  -5 -11   1    1432     170
  -5 -11   1    1162     200
   4  11  -1    3672     355
   4  11  -1    4559     346
  -4 -11   1    4095     267
  -4 -11   1    4126     306
  -4 -11   1    2932     459
   3  11  -1     258     146
   3  11  -1     137     136
   3  11  -1      77     181
  -3 -11   1      58     117
  -3 -11   1     234     195
  -3 -11   1     162      99
   2  11  -1   13574     387
   2  11  -1   13941     502
   2  11  -1   13437     395
  -2 -11   1   13611     501
  -2 -11   1   12984     329
   1  11  -1    1094     147
   1  11  -1    1246     165
   1  11  -1    1167     209
  -1 -11   1    1020     204
   0  11  -1  101710    3182
   0  11  -1   96291    3076
   0 -11   1  102369    3178
  -1  11  -1   26829    1012
   1 -11   1   26675    1005
  -2  11  -1   18005     724
  -2  11  -1   16643     746
  -3  11  -1   22487     610
  -3  11  -1   22637     664
  -3  11  -1   22597     608
  -4  11  -1    1359     189
  -4  11  -1    1515     210
  -5  11  -1    4073     308
  -5  11  -1    4303     272
  -5  11  -1    3982     307
  -6  11  -1    4913     358
  -6  11  -1    5325     347
   6 -11   1    5339     241
  -7  11  -1     131     207
  -7  11  -1     397     220
   7 -11   1      56     143
   7 -11   1     126     156
  -8  11  -1    4742     401
  -8  11  -1    4569     387
   8 -11   1    5066     380
   8 -11   1    5145     351
  -9  11  -1    5117     602
  -9  11  -1    6306     621
   9 -11   1    5578     467
   9 -11   1    5544     421
   8  10  -1    1752     415
   8  10  -1    2274     422
  -8 -10   1    1769     441
  -8 -10   1    1643     323
  -8 -10   1    2300     374
   7  10  -1   19181     910
   7  10  -1   18321     886
  -7 -10   1   19192     981
  -7 -10   1   19202     802
  -7 -10   1   19293     851
   6  10  -1    1114     274
   6  10  -1    1374     298
  -6 -10   1    1064     232
  -6 -10   1     883     324
  -6 -10   1    1192     258
   5  10  -1   27335     957
   5  10  -1   27458     950
  -5 -10   1   28077     892
  -5 -10   1   27896     926
  -5 -10   1   28225    1044
   4  10  -1     100     187
   4  10  -1     402     156
   4  10  -1     100     161
  -4 -10   1     100     193
  -4 -10   1     418     147
  -4 -10   1     613     130
   3  10  -1    5820     306
   3  10  -1    5673     304
   3  10  -1    5329     395
  -3 -10   1    5161     394
  -3 -10   1    5959     248
  -3 -10   1    5450     273
   2  10  -1   21048     773
   2  10  -1   21103     783
   2  10  -1   20435     864
  -2 -10   1   19987     734
  -2 -10   1   21488     867
  -2 -10   1   20778     747
   1  10  -1    3397     287
   1  10  -1    4423     179
   1  10  -1    4310     193
  -1 -10   1    3881     294
   0  10  -1   20290     660
   0  10  -1   19743     756
   0 -10   1   20271     756
  -1  10  -1    6843     366
   1 -10   1    7717     367
  -2  10  -1   44467    1291
  -2  10  -1   42546    1314
  -3  10  -1    7560     241
  -3  10  -1    7093     238
  -3  10  -1    7429     288
  -4  10  -1   26551     722
  -4  10  -1   26806     721
  -4  10  -1   27377     722
  -5  10  -1   26897    1050
  -5  10  -1   26941    1016
  -5  10  -1   25934    1050
   5 -10   1   26856     994
   5 -10   1   25380     987
  -6  10  -1      51     175
  -6  10  -1      51     153
   6 -10   1      51     126
   6 -10   1      51     122
  -7  10  -1   25305     909
  -7  10  -1   23172     909
   7 -10   1   25314     848
   7 -10   1   24146     830
  -8  10  -1     325     255
  -8  10  -1      45     272
   8 -10   1      25     183
   8 -10   1     413     212
  -9  10  -1   13562     750
  -9  10  -1   12218     719
   9 -10   1   13115     627
   9 -10   1   11498     580
   8   9  -1    3479     411
   8   9  -1    2660     424
  -8  -9   1    2047     323
  -8  -9   1    2060     400
  -8  -9   1    2006     366
   7   9  -1    2876     336
   7   9  -1    3134     351
  -7  -9   1    1966     361
  -7  -9   1    2300     309
  -7  -9   1    3189     290
   6   9  -1   10871     558
   6   9  -1   10620     585
  -6  -9   1    9839     641
  -6  -9   1   10305     494
  -6  -9   1   10956     549
   5   9  -1    3023     251
   5   9  -1    3482     247
  -5  -9   1    2777     278
  -5  -9   1    3985     287
  -5  -9   1    2997     240
   4   9  -1    6123     384
   4   9  -1    5801     454
   4   9  -1    6455     375
  -4  -9   1    6566     473
  -4  -9   1    6043     360
  -4  -9   1    6227     326
   3   9  -1     667     170
   3   9  -1     775     173
   3   9  -1     600     209
  -3  -9   1     637     149
  -3  -9   1     721     214
  -3  -9   1     668     169
   2   9  -1     847     128
   2   9  -1     874     177
   2   9  -1    1049     137
  -2  -9   1     732     164
  -2  -9   1     663     122
  -2  -9   1     826     112
   1   9  -1   37519    1117
   1   9  -1   37127    1190
   1   9  -1   36816    1105
  -1  -9   1   38357    1193
   0   9  -1   20500     660
   0  -9   1   20902     661
  -1   9  -1   51734    1392
  -2   9  -1  118596    3540
  -2   9  -1  116593    3564
  -3   9  -1   10218     561
  -3   9  -1   10009     560
  -3   9  -1   10583     590
  -4   9  -1   51700    1944
  -4   9  -1   51974    1945
  -4   9  -1   51903    1935
  -5   9  -1   32682     930
  -5   9  -1   32639     883
  -5   9  -1   33303     928
   5  -9   1   32975     880
   5  -9   1   35033     888
  -6   9  -1    1520     206
  -6   9  -1    1378     197
   6  -9   1    1309     170
   6  -9   1    1431     161
  -7   9  -1    1964     240
  -7   9  -1    2159     251
   7  -9   1    1984     206
   7  -9   1    2001     196
  -8   9  -1    6103     532
  -8   9  -1    5973     522
   8  -9   1    6076     424
   8  -9   1    6905     458
  -9   9  -1      39     299
  -9   9  -1      10     295
   9  -9   1      10     254
   9  -9   1       7     247
   8   8  -1    1732     383
   8   8  -1    1580     364
  -8  -8   1    1576     365
  -8  -8   1    1392     326
  -8  -8   1     730     360
   7   8  -1   16235     809
   7   8  -1   17170     799
  -7  -8   1   17523     730
  -7  -8   1   17029     862
  -7  -8   1   17102     789
   6   8  -1     805     247
   6   8  -1     997     272
  -6  -8   1     971     213
  -6  -8   1     552     267
  -6  -8   1     902     268
   5   8  -1   35004    1196
   5   8  -1   37407    1206
  -5  -8   1   37071    1192
  -5  -8   1   35064    1154
  -5  -8   1   36255    1257
   4   8  -1     492     142
   4   8  -1     626     146
   4   8  -1     599     164
  -4  -8   1     428     122
  -4  -8   1     963     179
  -4  -8   1     850     146
   3   8  -1   13845     517
   3   8  -1   15671     461
   3   8  -1   15936     461
  -3  -8   1   16046     528
  -3  -8   1   15799     424
  -3  -8   1   15558     442
   2   8  -1   23024     573
   2   8  -1   23422     504
   2   8  -1   23094     510
  -2  -8   1   22696     489
  -2  -8   1   22823     475
  -2  -8   1   23539     577
   1   8  -1    8569     329
   1   8  -1    8749     254
   1   8  -1    8808     242
  -1  -8   1    8677     331
   0   8  -1    4587     309
   0  -8   1    4952     313
  -1   8  -1     649      93
  -2   8  -1  105427    2619
  -2   8  -1  102836    2641
  -3   8  -1    3034      83
  -3   8  -1    3066      87
  -4   8  -1   24807     830
  -4   8  -1   23763     828
   4  -8   1   23355     795
   4  -8   1   23726     791
  -5   8  -1     289     137
  -5   8  -1     409     138
   5  -8   1     275     116
   5  -8   1     182     105
  -6   8  -1    1143     212
  -6   8  -1    1318     221
   6  -8   1    1358     178
   6  -8   1    1138     190
  -7   8  -1    2302     257
  -7   8  -1    1817     273
   7  -8   1    2222     218
   7  -8   1    1955     229
  -8   8  -1    2033     319
  -8   8  -1    1828     300
   8  -8   1    2130     277
   8  -8   1    2135     271
  -9   8  -1    1407     321
  -9   8  -1    1059     319
   9  -8   1    1384     288
   9  -8   1    1081     269
 -10   8  -1     140     412
 -10   8  -1       0     380
  10  -8   1       0     297
  10  -8   1       0     328
   9   7  -1    2735     505
   9   7  -1    2614     428
  -9  -7   1    2537     394
  -9  -7   1    2792     450
  -9  -7   1    2003     428
   8   7  -1    1401     349
   8   7  -1    1882     353
  -8  -7   1    1135     296
  -8  -7   1    1425     332
  -8  -7   1    1498     342
   7   7  -1   12451     647
   7   7  -1   12602     639
  -7  -7   1   13770     634
  -7  -7   1   12700     583
  -7  -7   1   13040     691
   6   7  -1   27523     957
  -6  -7   1   26354     936
  -6  -7   1   25820     897
  -6  -7   1   26411     990
   5   7  -1    7516     355
   5   7  -1    7988     375
  -5  -7   1    7839     357
  -5  -7   1    7914     326
  -5  -7   1    6789     412
   4   7  -1   18594     749
   4   7  -1   18029     745
  -4  -7   1   18927     797
  -4  -7   1   18677     716
  -4  -7   1   18818     739
   3   7  -1    7765     436
   3   7  -1    8266     496
   3   7  -1    7713     439
  -3  -7   1    7537     426
  -3  -7   1    8174     494
  -3  -7   1    7431     407
   2   7  -1    5498     541
   2   7  -1    5458     481
   2   7  -1    5686     488
  -2  -7   1    5757     474
  -2  -7   1    5352     458
  -2  -7   1    5980     548
   1   7  -1   45801    1553
   1   7  -1   45655    1490
   1   7  -1   46942    1499
  -1  -7   1   45989    1480
  -1  -7   1   44382    1475
  -1  -7   1   47974    1555
   0   7  -1    8227     381
   0  -7   1    8319     382
  -1   7  -1   25312     717
  -2   7  -1  107702    3713
  -2   7  -1  109206    3712
  -2   7  -1  109444    3723
  -2   7  -1  109633    3744
  -3   7  -1    3587     200
  -3   7  -1    3925     200
  -4   7  -1   45901    1619
  -4   7  -1   45596    1621
   4  -7   1   47254    1598
   4  -7   1   44760    1593
  -5   7  -1   13211     535
  -5   7  -1   13134     539
   5  -7   1   13353     503
   5  -7   1   13375     508
  -6   7  -1    4262     323
  -6   7  -1    4088     325
   6  -7   1    4564     284
   6  -7   1    4326     290
  -7   7  -1   11535     521
  -7   7  -1   10993     524
   7  -7   1   11703     470
   7  -7   1   11112     477
  -8   7  -1    4181     489
  -8   7  -1    4537     486
   8  -7   1    4216     408
   8  -7   1    3529     418
  -9   7  -1    3501     436
  -9   7  -1    2244     373
   9  -7   1    1922     318
   9  -7   1    2068     310
 -10   7  -1    1371     418
 -10   7  -1    1132     431
  10  -7   1    1126     369
  10  -7   1     950     344
   9   6  -1    2593     469
   9   6  -1    3003     422
  -9  -6   1    3325     417
  -9  -6   1    3553     438
  -9  -6   1    3253     410
   8   6  -1   16166     840
   8   6  -1   16287     814
  -8  -6   1   16359     774
  -8  -6   1   15811     840
  -8  -6   1   16599     819
   7   6  -1    1679     301
   7   6  -1    2297     313
  -7  -6   1    1992     282
  -7  -6   1    2072     290
  -7  -6   1    2103     307
   6   6  -1   57332    2055
   6   6  -1   57453    2048
  -6  -6   1   56963    2017
  -6  -6   1   58683    2048
  -6  -6   1   57933    2080
   5   6  -1   23846     772
   5   6  -1   25225     785
  -5  -6   1   23986     745
  -5  -6   1   23315     806
  -5  -6   1   24631     775
   4   6  -1   28725    1228
   4   6  -1   29420    1230
  -4  -6   1   29026    1266
  -4  -6   1   29279    1205
  -4  -6   1   29539    1224
   3   6  -1   88049    2093
   3   6  -1   84746    2133
   3   6  -1   82768    2092
  -3  -6   1   87001    2133
  -3  -6   1   84623    2071
  -3  -6   1   83475    2085
   2   6  -1    8969     370
   2   6  -1    9239     368
   2   6  -1    9225     418
  -2  -6   1    9219     419
  -2  -6   1    8716     348
  -2  -6   1    9248     363
   1   6  -1   54130    1108
   1   6  -1   54448    1061
   1   6  -1   54240    1053
  -1  -6   1   54679    1048
  -1  -6   1   53815    1042
  -1  -6   1   54568    1107
   0   6  -1    1675     163
   0  -6   1    1502     165
  -1   6  -1   10113     418
  -2   6  -1    5101     138
  -2   6  -1    4959     138
  -3   6  -1   42537    1007
  -3   6  -1   42264    1006
   3  -6   1   40751     988
   3  -6   1   41356     986
  -4   6  -1     513     114
  -4   6  -1     729     114
   4  -6   1     749     101
   4  -6   1     532     104
  -5   6  -1   10612     323
  -5   6  -1   11172     329
   5  -6   1   10562     294
   5  -6   1   10947     304
  -6   6  -1    5631     396
  -6   6  -1    5112     398
   6  -6   1    5799     371
   6  -6   1    5568     354
   6  -6   1    6084     321
  -7   6  -1     471     199
  -7   6  -1      78     197
   7  -6   1     264     150
   7  -6   1      94     174
   7  -6   1     253     191
  -8   6  -1   15307     729
  -8   6  -1   14444     700
   8  -6   1   15212     681
   8  -6   1   14201     609
   8  -6   1   15290     668
  -9   6  -1    3014     373
  -9   6  -1    3071     377
   9  -6   1    2526     268
   9  -6   1    3254     362
   9  -6   1    2845     324
 -10   6  -1    2146     461
 -10   6  -1    2537     416
  10  -6   1    1558     385
  10  -6   1    1132     283
  10  -6   1    1929     345
   9   5  -1     166     396
   9   5  -1    1486     403
  -9  -5   1    1003     383
  -9  -5   1     482     330
  -9  -5   1    1296     367
   8   5  -1   17792     868
   8   5  -1   17213     840
  -8  -5   1   17954     862
  -8  -5   1   16803     853
  -8  -5   1   17368     804
   7   5  -1   42330    1378
   7   5  -1   42243    1368
  -7  -5   1   41512    1333
  -7  -5   1   42498    1387
  -7  -5   1   43933    1378
   6   5  -1   17802     675
   6   5  -1   18627     694
  -6  -5   1   18158     702
  -6  -5   1   17980     687
  -6  -5   1   18384     655
   5   5  -1   12283     405
   5   5  -1   12498     425
  -5  -5   1   11320     445
  -5  -5   1   12108     405
  -5  -5   1   11774     385
   4   5  -1    8938     285
   4   5  -1    8080     268
  -4  -5   1    8817     260
  -4  -5   1    7890     267
  -4  -5   1    8507     311
   3   5  -1   23705    1004
   3   5  -1   23266     972
   3   5  -1   24219     972
  -3  -5   1   23625     966
  -3  -5   1   24432    1004
  -3  -5   1   23778     955
   2   5  -1      65     127
   2   5  -1      71     135
   2   5  -1      72     134
  -2  -5   1     124     119
  -2  -5   1      75     129
  -2  -5   1      69     102
   1   5  -1   22935     948
   1   5  -1   23787     994
   1   5  -1   24605     956
  -1  -5   1   23010     940
  -1  -5   1   24185     947
  -1  -5   1   24630     994
   0   5  -1    5288     392
   0  -5   1    5588     392
  -1   5  -1   12340     729
  -1   5  -1   11933     738
  -2   5  -1   14589     713
   2  -5   1   13663     699
   2  -5   1   14237     698
  -3   5  -1  159770    4668
  -3   5  -1  155804    4669
   3  -5   1  156295    4657
   3  -5   1  152177    4654
  -4   5  -1    5253     401
  -4   5  -1    5041     398
   4  -5   1    5436     383
   4  -5   1    5048     386
  -5   5  -1    2837     311
  -5   5  -1    2960     320
   5  -5   1    2629     298
   5  -5   1    3142     263
   5  -5   1    3104     291
  -6   5  -1     225     176
  -6   5  -1     123     187
   6  -5   1     289     140
   6  -5   1     314     175
   6  -5   1     299     161
  -7   5  -1   36183    1162
  -7   5  -1   35361    1068
  -7   5  -1   36699    1147
   7  -5   1   34464    1080
   7  -5   1   34974    1116
   7  -5   1   37126    1136
  -8   5  -1     720     271
  -8   5  -1     670     167
  -8   5  -1     676     266
   8  -5   1     742     254
   8  -5   1    1157     205
   8  -5   1     676     261
  -9   5  -1   19652     885
  -9   5  -1   18451     857
   9  -5   1   17683     804
   9  -5   1   19183     755
   9  -5   1   18940     827
 -10   5  -1     320     395
 -10   5  -1       8     365
  10  -5   1     380     355
  10  -5   1     388     303
  10  -5   1       8     331
   9   4  -1   12106     754
   9   4  -1   10620     780
  -9  -4   1   11187     780
  -9  -4   1   11798     727
  -9  -4   1   11093     706
   8   4  -1    8825     616
   8   4  -1    9326     646
  -8  -4   1    7703     607
  -8  -4   1    9356     649
  -8  -4   1    8576     578
   7   4  -1    2780     303
   7   4  -1    2511     283
  -7  -4   1    4065     407
  -7  -4   1    2164     307
  -7  -4   1    2250     278
   6   4  -1   33609    1242
   6   4  -1   33652    1225
  -6  -4   1   34886    1239
  -6  -4   1   33540    1240
  -6  -4   1   33232    1210
   5   4  -1     238     157
   5   4  -1     249     155
  -5  -4   1     517     150
  -5  -4   1     244     157
  -5  -4   1     276     148
   4   4  -1    3847     328
   4   4  -1    4346     324
  -4  -4   1    3127     347
  -4  -4   1    4567     326
  -4  -4   1    4073     307
   3   4  -1    9649     180
   3   4  -1    9512     212
   3   4  -1   10419     194
  -3  -4   1    9366     207
  -3  -4   1    9195     139
  -3  -4   1    9556     173
   2   4  -1   57523    1509
   2   4  -1   55564    1510
   2   4  -1   56792    1536
  -2  -4   1   56704    1535
  -2  -4   1   56462    1507
  -2  -4   1   55890    1500
   1   4  -1    6263     399
   1   4  -1    6229     358
   1   4  -1    6083     362
  -1  -4   1    6336     398
  -1  -4   1    6097     351
  -1  -4   1    6036     356
   0   4  -1     188     121
   0  -4   1     194     122
  -1   4  -1  118963    2622
  -2   4  -1   33770    1262
  -2   4  -1   35707    1264
   2  -4   1   33729    1254
   2  -4   1   34178    1256
  -3   4  -1   16120     380
  -3   4  -1   15771     381
   3  -4   1   15067     350
   3  -4   1   14852     364
  -4   4  -1    4697     335
  -4   4  -1    5176     342
   4  -4   1    4724     321
   4  -4   1    4582     299
   4  -4   1    3956     337
  -5   4  -1   24979     768
  -5   4  -1   24636     776
   5  -4   1   25595     768
   5  -4   1   24208     752
  -6   4  -1   11597     555
  -6   4  -1   12373     613
  -6   4  -1   12435     626
   6  -4   1   12338     589
   6  -4   1   12329     614
  -7   4  -1   34515    1134
  -7   4  -1   34140    1115
  -7   4  -1   33623    1049
   7  -4   1   34079    1096
  -8   4  -1    7387     448
  -8   4  -1    7731     581
  -8   4  -1    7611     582
   8  -4   1    7366     490
   8  -4   1    7984     533
  -9   4  -1    6639     635
  -9   4  -1    6308     438
  -9   4  -1    7202     633
   9  -4   1    6809     567
   9  -4   1    7187     507
   9  -4   1    7209     594
 -10   4  -1    1714     423
 -10   4  -1    1779     469
  10  -4   1    1776     394
  10  -4   1    2135     404
  10  -4   1    1331     345
   9   3  -1     266     364
   9   3  -1       0     339
  -9  -3   1     110     332
  -9  -3   1     234     368
  -9  -3   1     336     294
   8   3  -1    9393     659
   8   3  -1    9507     648
  -8  -3   1    9029     613
  -8  -3   1    8466     619
  -8  -3   1    9110     654
   7   3  -1   23079     835
   7   3  -1   22867     855
  -7  -3   1   22997     830
  -7  -3   1   23022     820
  -7  -3   1   23502     851
   6   3  -1   17581     673
   6   3  -1   17091     655
  -6  -3   1   16959     665
  -6  -3   1   17391     646
  -6  -3   1   16629     662
   5   3  -1   23052     826
   5   3  -1   26036     845
  -5  -3   1   25299     840
  -5  -3   1   25454     845
  -5  -3   1   24975     823
   4   3  -1    1459     331
   4   3  -1    1315     340
  -4  -3   1    1131     319
  -4  -3   1    1430     333
  -4  -3   1     678     343
   3   3  -1     912     103
   3   3  -1     799     101
   3   3  -1    1026     105
  -3  -3   1     533      90
  -3  -3   1     670      99
  -3  -3   1     670      93
   2   3  -1  160860    6686
  -2  -3   1  158649    6669
  -2  -3   1  156102    6663
   1   3  -1    8595     295
   1   3  -1    7838     296
   1   3  -1    8147     321
  -1  -3   1    8260     322
  -1  -3   1    8643     290
  -1  -3   1    7726     292
   0   3  -1  112634    3533
   0  -3   1  113493    3531
  -1   3  -1   12535     865
  -1   3  -1   12560     871
  -1   3  -1   12537     863
  -2   3  -1    1609      78
  -2   3  -1    1734      82
   2  -3   1    1694      71
   2  -3   1    1556      76
   2  -3   1    1823      92
  -3   3  -1   69734    2349
  -3   3  -1   69908    2354
   3  -3   1   69342    2345
   3  -3   1   71651    2350
  -4   3  -1   54169    1761
  -4   3  -1   57109    1769
   4  -3   1   55609    1755
   4  -3   1   55240    1762
  -5   3  -1   28116    1047
  -5   3  -1   27436    1036
   5  -3   1   27315    1038
   5  -3   1   27977    1029
  -6   3  -1   56109    1749
  -6   3  -1   57136    1794
  -6   3  -1   53826    1772
   6  -3   1   54544    1779
   6  -3   1   53449    1762
  -7   3  -1     516     239
  -7   3  -1     446     185
  -7   3  -1     413     237
   7  -3   1     896     245
   7  -3   1     355     237
  -8   3  -1   23041     909
  -8   3  -1   23017     892
  -8   3  -1   22082     800
   8  -3   1   23250     862
  -9   3  -1    6627     449
  -9   3  -1    7650     617
  -9   3  -1    7229     585
   9  -3   1    6591     517
   9  -3   1    5506     555
 -10   3  -1     747     407
 -10   3  -1     511     252
 -10   3  -1     935     419
  10  -3   1     765     326
  10  -3   1      11     356
  10  -3   1      11     387
   9   2  -1    6143     615
   9   2  -1    7143     656
  -9  -2   1    6990     613
  -9  -2   1    5640     539
  -9  -2   1    6186     657
   8   2  -1   32955    1317
   8   2  -1   35888    1306
  -8  -2   1   33481    1281
  -8  -2   1   36401    1327
  -8  -2   1   34362    1274
   7   2  -1   20048     724
   7   2  -1   15267     715
  -7  -2   1   20801     725
  -7  -2   1   15772     722
  -7  -2   1   18292     704
   6   2  -1  116107    3569
   6   2  -1  111528    3555
  -6  -2   1  109946    3544
  -6  -2   1  114939    3552
  -6  -2   1  114247    3566
   5   2  -1    5023     315
   5   2  -1    5932     304
  -5  -2   1    5910     303
   4   2  -1  287634    7956
   4   2  -1  294571    7958
  -4  -2   1  287017    7947
  -4  -2   1  295535    7959
  -4  -2   1  298639    7958
   3   2  -1  256790    6351
   3   2  -1  262107    6351
  -3  -2   1  267771    6356
  -3  -2   1  268100    6353
  -3  -2   1  258066    6344
   2   2  -1  203704    4863
   2   2  -1  202673    4872
   2   2  -1  201555    4865
  -2  -2   1  197136    4863
  -2  -2   1  201686    4860
   1   2  -1   16257      88
   1   2  -1   15636      73
   1   2  -1   17095      74
  -1  -2   1   15451      68
  -1  -2   1   16374      73
  -1  -2   1   16110      88
  -1   2  -1   31270     161
  -1   2  -1   32471     162
  -1   2  -1   32055     164
  -2   2  -1  198417    6912
   2  -2   1  204493    6986
  -3   2  -1  534342   16355
   3  -2   1  507701   16355
  -4   2  -1  137931    4086
  -4   2  -1  140570    4080
   4  -2   1  145308    4084
   4  -2   1  139875    4077
  -5   2  -1    5575     339
  -5   2  -1    6307     360
  -5   2  -1    5680     323
   5  -2   1    5604     337
   5  -2   1    5084     352
  -6   2  -1   35572    1035
  -6   2  -1   37806    1076
  -6   2  -1   36873    1057
   6  -2   1   36353    1065
   6  -2   1   36342    1049
  -7   2  -1   70670    2278
  -7   2  -1   70095    2219
  -7   2  -1   59513    2235
   7  -2   1   70557    2245
   7  -2   1   72251    2270
  -8   2  -1    5223     471
  -8   2  -1    3555     315
  -8   2  -1    3887     377
   8  -2   1    3941     354
   8  -2   1    3920     325
  -9   2  -1   21312     958
  -9   2  -1   19140     860
  -9   2  -1   20749     993
   9  -2   1   19628     933
 -10   2  -1     272     390
 -10   2  -1     145     416
 -10   2  -1     276     270
  10  -2   1     197     391
  10  -2   1     143     349
  10  -2   1       0     380
  10   1  -1     429     435
 -10  -1   1     489     423
 -10  -1   1       8     401
 -10  -1   1     161     287
   9   1  -1    4029     411
   9   1  -1    3537     397
  -9  -1   1    3573     430
  -9  -1   1    4333     477
  -9  -1   1    3976     405
   8   1  -1    2155     330
   8   1  -1    2407     320
  -8  -1   1    2069     278
  -8  -1   1    2942     326
  -8  -1   1    1981     345
   7   1  -1   81919    2473
   7   1  -1   84958    2462
  -7  -1   1   81474    2435
  -7  -1   1   84676    2473
   6   1  -1    8944     461
   6   1  -1    8421     479
  -6  -1   1    7944     437
  -6  -1   1    8362     465
  -6  -1   1    9516     461
   5   1  -1  179377    5084
   5   1  -1  164550    5072
  -5  -1   1  174670    5067
  -5  -1   1  175917    5084
  -5  -1   1  170522    5069
   4   1  -1   12682     462
   4   1  -1   12208     450
  -4  -1   1   11638     441
  -4  -1   1   12891     451
  -4  -1   1   12476     456
   3   1  -1  114720    4228
   3   1  -1  122570    4231
  -3  -1   1  119311    4225
  -3  -1   1  120042    4231
  -3  -1   1  119779    4224
   2   1  -1    6776     204
   2   1  -1    7460     204
   2   1  -1    6487     201
  -2  -1   1    6919     201
  -2  -1   1    7164     201
  -2   1  -1   48221    2345
  -2   1  -1   44601    2346
   2  -1   1   48681    2346
   2  -1   1   44488    2343
  -3   1  -1   74883    1964
  -3   1  -1   78373    1972
   3  -1   1   76682    1967
   3  -1   1   74735    1964
  -4   1  -1   47371    1510
  -4   1  -1   49213    1521
   4  -1   1   47551    1509
   4  -1   1   48441    1515
  -5   1  -1   67031    2201
  -5   1  -1   70513    2202
   5  -1   1   70197    2213
   5  -1   1   66837    2202
  -6   1  -1    4212     359
  -6   1  -1    4160     363
  -6   1  -1    3475     316
   6  -1   1    4367     373
   6  -1   1    3889     344
  -7   1  -1   33545    1214
  -7   1  -1   34792    1243
  -7   1  -1   32999    1194
   7  -1   1   33232    1231
   7  -1   1   33472    1209
  -8   1  -1     259     241
  -8   1  -1     171     254
  -8   1  -1      79     209
   8  -1   1     153     240
   8  -1   1     142     265
  -9   1  -1    2169     301
  -9   1  -1    2428     359
  -9   1  -1    3224     429
   9  -1   1    2549     354
   9  -1   1    2460     368
  10   0  -1    4118     516
  10   0  -1    3496     478
 -10   0   1    4288     507
 -10   0   1    3312     475
 -10   0   1    3456     473
   9   0  -1     795     320
  -9   0   1     241     233
  -9   0   1     634     324
  -9   0   1     860     357
   8   0  -1   11768     643
   8   0  -1   11346     658
  -8   0   1   11697     678
  -8   0   1   12062     571
  -8   0   1   11828     649
   7   0  -1    1242     240
   7   0  -1     139     229
  -7   0   1     756     239
  -7   0   1     894     225
   6   0  -1   30758    1137
   6   0  -1   28780    1150
  -6   0   1   30465    1136
  -6   0   1   29544    1111
  -6   0   1   31116    1150
   5   0  -1     509     144
   5   0  -1     193     144
  -5   0   1     206     122
  -5   0   1     539     143
  -5   0   1     451     142
   4   0  -1  192157    5787
   4   0  -1  182001    5781
  -4   0   1  189833    5768
  -4   0   1  184788    5779
  -4   0   1  189223    5788
   3   0  -1   18526     488
   3   0  -1   18665     486
  -3   0   1   18880     488
  -3   0   1   18111     483
  -3   0   1   18940     468
   2   0  -1  627006   16335
  -2   0   1  636664   16345
  -1   0  -1  305922    8812
   1   0   1  308074    8838
  -2   0  -1    1221     653
  -2   0  -1    1584     650
  -3   0  -1  296313    8091
   3   0   1  290376    8093
   3   0   1  296802    8095
  -4   0  -1   43000    1534
  -4   0  -1   43419    1540
  -4   0  -1   40080    1524
   4   0   1   43447    1537
   4   0   1   40144    1527
  -5   0  -1   98287    2944
  -5   0  -1   92700    2933
  -5   0  -1   96320    2954
   5   0   1   99022    2950
   5   0   1   93637    2938
  -6   0  -1   13073     529
  -6   0  -1   13357     543
  -6   0  -1   12945     563
   6   0   1   12713     542
   6   0   1   13576     563
  -7   0  -1   10447     504
  -7   0  -1   10329     528
  -7   0  -1    9120     552
   7   0   1   11023     535
   7   0   1   10256     554
  -8   0  -1     244     262
  -8   0  -1       0     251
  -8   0  -1       0     225
   8   0   1     149     264
   8   0   1       0     292
  -9   0  -1     933     331
  -9   0  -1     608     279
  -9   0  -1     579     364
   9   0   1     935     319
   9   0   1    1089     357
  10  -1  -1     252     389
  10  -1  -1       0     382
 -10   1   1     349     392
 -10   1   1       0     391
   9  -1  -1     150     292
  -9   1   1       2     195
  -9   1   1       2     307
  -9   1   1       5     318
   8  -1  -1      11     241
  -8   1   1      30     178
  -8   1   1      61     252
  -8   1   1      30     261
   7  -1  -1      12     219
   7  -1  -1    1001     211
  -7   1   1     495     211
  -7   1   1     930     213
  -7   1   1     236     155
   6  -1  -1    1457     205
   6  -1  -1     526     203
  -6   1   1     707     151
  -6   1   1    1234     206
  -6   1   1     911     190
   5  -1  -1   34428     950
   5  -1  -1   36793     967
  -5   1   1   36659     965
  -5   1   1   38028     960
  -5   1   1   34991     925
   4  -1  -1    1572     223
   4  -1  -1     920     229
  -4   1   1    1359     226
  -4   1   1    1642     185
  -4   1   1    1618     230
   3  -1  -1  195145    6446
   3  -1  -1  205609    6450
  -3   1   1  196356    6449
  -3   1   1  200862    6447
   2  -1  -1   23349     648
   2  -1  -1   22245     649
  -2   1   1   23808     626
  -2   1   1   23024     649
  -2   1   1   24571     650
  -1  -1  -1   23543      50
  -1  -1  -1   22137      42
   1   1   1   23042      50
   1   1   1   22345      45
  -2  -1  -1   71064    1625
  -2  -1  -1   72505    1619
   2   1   1   71241    1623
   2   1   1   74738    1625
  -3  -1  -1     760     192
  -3  -1  -1     542     207
  -3  -1  -1     829     188
   3   1   1     817     198
   3   1   1     602     189
  -4  -1  -1   47023    1287
  -4  -1  -1   48281    1306
  -4  -1  -1   46561    1301
   4   1   1   47632    1298
   4   1   1   45078    1292
  -5  -1  -1   51765    1556
  -5  -1  -1   54253    1580
  -5  -1  -1   52891    1572
   5   1   1   53406    1574
   5   1   1   51139    1563
  -6  -1  -1    4404     347
  -6  -1  -1    4365     366
  -6  -1  -1    3804     340
   6   1   1    4504     374
   6   1   1    4394     355
  -7  -1  -1   59293    1936
  -7  -1  -1   62785    1976
  -7  -1  -1   61909    1948
   7   1   1   60658    1950
   7   1   1   51872    1949
  -8  -1  -1     741     257
  -8  -1  -1     900     284
  -8  -1  -1    1055     295
   8   1   1     705     309
   8   1   1     622     276
  -9  -1  -1    2516     437
  -9  -1  -1    1421     315
  -9  -1  -1    1750     352
   9   1   1    1308     371
   9   1   1    1544     348
  10  -2  -1    2695     426
  10  -2  -1    2570     428
 -10   2   1    1545     421
 -10   2   1    2229     442
   9  -2  -1    2605     380
   9  -2  -1    2281     355
  -9   2   1    3062     392
  -9   2   1    2925     421
  -9   2   1    2201     355
   8  -2  -1      78     238
  -8   2   1       3     158
  -8   2   1       3     249
  -8   2   1     207     243
   7  -2  -1      75     200
  -7   2   1     117     212
  -7   2   1      70     141
  -7   2   1     397     207
   6  -2  -1    2120     255
   6  -2  -1    2214     304
  -6   2   1    1974     319
  -6   2   1    2083     318
  -6   2   1    2247     235
   5  -2  -1     134     131
   5  -2  -1     158     150
  -5   2   1     164     140
  -5   2   1     245     142
  -5   2   1      63     102
   4  -2  -1   19292     656
   4  -2  -1   18982     665
  -4   2   1   20684     619
  -4   2   1   18981     659
  -4   2   1   19301     663
   3  -2  -1    4970     228
  -3   2   1    4606     227
  -3   2   1    4944     232
  -3   2   1    4842     185
   2  -2  -1  252683    7520
  -2   2   1  245917    7496
   1  -2  -1    9742      67
   1  -2  -1    9484      66
  -1   2   1    9690      67
  -1   2   1    9411      68
  -1   2   1    9804      59
  -1  -2  -1    5744     938
  -1  -2  -1    5986     946
  -1  -2  -1    6420     964
   1   2   1    5973     941
   1   2   1    5969     945
  -2  -2  -1    5381     679
  -2  -2  -1    6337     672
  -2  -2  -1    6011     700
   2   2   1    5557     678
   2   2   1    6079     678
  -3  -2  -1    5546     640
  -3  -2  -1    5214     624
  -3  -2  -1    5031     611
   3   2   1    5310     622
  -4  -2  -1   36348    1455
  -4  -2  -1   36030    1466
  -4  -2  -1   36180    1438
   4   2   1   38271    1455
   4   2   1   34194    1443
  -5  -2  -1      92     141
  -5  -2  -1      62     152
  -5  -2  -1     260     146
   5   2   1      76     155
   5   2   1      58     145
  -6  -2  -1   10351     495
  -6  -2  -1   10154     491
  -6  -2  -1   10567     472
   6   2   1   10108     502
   6   2   1    9420     476
  -7  -2  -1    1946     264
  -7  -2  -1    2059     283
  -7  -2  -1    1950     263
   7   2   1    1760     262
   7   2   1    2001     301
  -8  -2  -1    3103     393
  -8  -2  -1    3408     323
  -8  -2  -1    2932     326
   8   2   1    2675     357
   8   2   1    3919     373
  -9  -2  -1    2595     374
  -9  -2  -1    3273     436
  -9  -2  -1    2827     397
   9   2   1    3224     402
   9   2   1    3289     444
  10  -3  -1    2105     382
  10  -3  -1    2691     425
 -10   3   1    2026     427
 -10   3   1    3101     470
   9  -3  -1     427     306
   9  -3  -1     783     297
  -9   3   1     544     316
  -9   3   1     274     301
   8  -3  -1    4930     351
   8  -3  -1    4121     330
  -8   3   1    4344     338
  -8   3   1    4298     293
  -8   3   1    4410     346
   7  -3  -1    2908     374
   7  -3  -1    2493     375
  -7   3   1    2949     395
  -7   3   1    3000     391
  -7   3   1    2310     259
   6  -3  -1     336     162
  -6   3   1     221     104
  -6   3   1      72     162
  -6   3   1      32     167
   5  -3  -1   74362    2376
   5  -3  -1   78244    2379
  -5   3   1   76148    2332
  -5   3   1   76184    2383
  -5   3   1   74840    2388
   4  -3  -1   17050     568
   4  -3  -1   16769     568
  -4   3   1   16199     573
  -4   3   1   17266     578
   3  -3  -1   25270     864
   3  -3  -1   24916     862
  -3   3   1   24925     868
  -3   3   1   25295     869
   2  -3  -1   37668    1344
   2  -3  -1   38772    1343
  -2   3   1   38014    1347
  -2   3   1   38947    1347
   1  -3  -1  395130   11936
  -1   3   1  377367   11956
   0  -3  -1   28679    1159
   0  -3  -1   28973    1185
   0  -3  -1   25787    1154
   0   3   1   28579    1185
   0   3   1   28120    1160
   0   3   1   26641    1156
  -1  -3  -1  161473    4509
   1   3   1  158079    4502
  -2  -3  -1    6139     807
  -2  -3  -1    6869     847
  -2  -3  -1    6264     819
   2   3   1    6154     818
   2   3   1    6321     815
  -3  -3  -1     450     114
  -3  -3  -1     244     128
  -3  -3  -1     328     107
   3   3   1     249     113
   3   3   1     230     113
  -4  -3  -1    6075     174
  -4  -3  -1    5779     165
  -4  -3  -1    6057     161
   4   3   1    6019     172
   4   3   1    5670     166
  -5  -3  -1    5238     385
  -5  -3  -1    6366     374
  -5  -3  -1    6090     347
   5   3   1    6857     373
   5   3   1    6849     363
  -6  -3  -1     955     195
  -6  -3  -1    1226     214
  -6  -3  -1    1072     206
   6   3   1     638     199
   6   3   1     855     197
  -7  -3  -1    6098     486
  -7  -3  -1    5134     526
  -7  -3  -1    6474     533
   7   3   1    6370     535
   7   3   1    5957     509
  -8  -3  -1     323     301
  -8  -3  -1      83     269
  -8  -3  -1       7     270
   8   3   1      26     292
   8   3   1     463     284
  -9  -3  -1    3707     424
  -9  -3  -1    3243     419
  -9  -3  -1    5749     700
   9   3   1    3302     420
   9   3   1    5232     680
  10  -4  -1       1     345
  10  -4  -1     122     338
  10  -4  -1     116     280
 -10   4   1     604     388
 -10   4   1       1     372
   9  -4  -1     972     302
   9  -4  -1    1146     322
  -9   4   1    1196     341
  -9   4   1     777     331
   8  -4  -1      23     241
   8  -4  -1     161     231
  -8   4   1      23     246
  -8   4   1      28     247
   7  -4  -1     797     205
   7  -4  -1     483     192
  -7   4   1     924     205
  -7   4   1     922     203
   6  -4  -1    1748     160
   6  -4  -1    2037     194
  -6   4   1    1830     186
  -6   4   1    2025     184
   5  -4  -1   11913     410
   5  -4  -1   11487     400
  -5   4   1    9800     415
  -5   4   1   11595     421
   4  -4  -1   26106     661
   4  -4  -1   26855     663
  -4   4   1   27583     675
  -4   4   1   26232     673
   3  -4  -1   82338    2694
   3  -4  -1   83362    2697
  -3   4   1   86288    2706
  -3   4   1   83992    2704
   2  -4  -1    7034     257
   2  -4  -1    6198     258
  -2   4   1    6370     264
  -2   4   1    7407     267
  -2   4   1    6538     248
   1  -4  -1  282470    7849
  -1   4   1  267085    7879
   0   4   1  416012   12770
   0   4   1  437581   12848
  -1  -4  -1   43343    1217
  -1  -4  -1   43325    1229
  -1  -4  -1   44832    1264
   1   4   1   43467    1262
   1   4   1   44087    1223
   1   4   1   43920    1230
  -2  -4  -1  104483    3446
  -2  -4  -1  105038    3477
  -2  -4  -1   99067    3430
   2   4   1  100037    3445
   2   4   1  100938    3439
  -3  -4  -1    9424     293
  -3  -4  -1   10899     240
  -3  -4  -1   11310     261
   3   4   1   11025     256
   3   4   1   11359     265
  -4  -4  -1    6532     346
  -4  -4  -1    6457     372
  -4  -4  -1    6535     324
   4   4   1    6558     338
   4   4   1    6486     347
  -5  -4  -1    3151     218
  -5  -4  -1    3670     195
  -5  -4  -1    3938     192
   5   4   1    4178     202
   5   4   1    4708     220
  -6  -4  -1    2093     222
  -6  -4  -1    2158     244
  -6  -4  -1    1415     218
   6   4   1    2087     237
   6   4   1    2116     256
  -7  -4  -1    1101     277
  -7  -4  -1    1384     258
  -7  -4  -1    1211     268
   7   4   1    1074     267
   7   4   1    1413     266
  -8  -4  -1   14228     730
  -8  -4  -1   13192     724
  -8  -4  -1   13035     664
   8   4   1   14452     743
   8   4   1   12319     689
  -9  -4  -1    6040     697
  -9  -4  -1    6385     728
  -9  -4  -1    5819     644
   9   4   1    5554     674
   9   4   1    6206     731
  10  -5  -1    2274     410
  10  -5  -1    2887     402
 -10   5   1    3757     476
 -10   5   1    1921     425
   9  -5  -1      23     205
   9  -5  -1      23     269
   9  -5  -1      23     269
  -9   5   1     184     290
  -9   5   1      23     277
   8  -5  -1      79     181
   8  -5  -1     677     248
   8  -5  -1     661     246
  -8   5   1     681     251
  -8   5   1      33     242
   7  -5  -1    7695     481
   7  -5  -1    8309     492
  -7   5   1    8155     512
  -7   5   1    7559     513
   6  -5  -1    4701     321
   6  -5  -1    4226     322
  -6   5   1    4563     338
  -6   5   1    4789     349
   5  -5  -1   23827    1047
   5  -5  -1   23951    1047
  -5   5   1   22154    1057
  -5   5   1   24358    1066
   4  -5  -1   26906     747
   4  -5  -1   29044     749
  -4   5   1   27466     760
  -4   5   1   28645     765
   3  -5  -1    2317     129
   3  -5  -1    2306     129
  -3   5   1    2756     148
  -3   5   1    2554     143
   2  -5  -1   88047    2593
   2  -5  -1   84578    2595
  -2   5   1   89664    2603
  -2   5   1   82150    2602
  -2   5   1   84779    2603
   1  -5  -1   57435    1278
  -1   5   1   56948    1251
  -1   5   1   57893    1280
  -1   5   1   57272    1249
   0  -5  -1   38554    1151
   0  -5  -1   41856    1204
   0   5   1   41625    1205
   0   5   1   38185    1155
   0   5   1   41158    1163
  -1  -5  -1   16864     741
  -1  -5  -1   16093     728
  -1  -5  -1   16904     786
   1   5   1   17742     791
   1   5   1   17242     745
   1   5   1   16665     735
  -2  -5  -1    5886     271
  -2  -5  -1    6157     320
  -2  -5  -1    5915     252
   2   5   1    6098     275
   2   5   1    5898     266
  -3  -5  -1   18991     668
  -3  -5  -1   19990     733
  -3  -5  -1   20645     693
   3   5   1   19779     686
   3   5   1   20230     691
  -4  -5  -1     273     172
  -4  -5  -1     367     148
  -4  -5  -1     297     170
   4   5   1     295     155
   4   5   1     343     158
  -5  -5  -1      41     149
  -5  -5  -1      33     173
  -5  -5  -1      26     166
   5   5   1     107     168
   5   5   1     100     171
  -6  -5  -1    6019     535
  -6  -5  -1    6801     450
  -6  -5  -1    6197     484
   6   5   1    7199     484
   6   5   1    8111     518
  -7  -5  -1    3386     516
  -7  -5  -1    3085     379
  -7  -5  -1    3844     448
   7   5   1    3546     489
   7   5   1    3945     471
  -8  -5  -1     197     291
  -8  -5  -1      13     290
  -8  -5  -1     131     321
   8   5   1     391     336
   8   5   1     314     304
  -9  -5  -1    3206     397
  -9  -5  -1    4077     496
  -9  -5  -1    2604     435
   9   5   1    3026     460
   9   5   1    2310     419
  10  -6  -1    1985     378
  10  -6  -1    2768     393
 -10   6   1    2865     456
 -10   6   1    2462     445
   9  -6  -1   10403     620
   9  -6  -1   10996     617
  -9   6   1   10761     694
  -9   6   1   10804     676
   8  -6  -1      36     218
   8  -6  -1      36     218
  -8   6   1      36     239
  -8   6   1      36     229
   7  -6  -1    1697     226
   7  -6  -1    1784     232
  -7   6   1    1439     243
  -7   6   1    1722     238
   6  -6  -1    4896     280
   6  -6  -1    4241     286
  -6   6   1    4818     316
  -6   6   1    4803     316
   5  -6  -1    1023     121
   5  -6  -1     983     121
  -5   6   1    1133     133
  -5   6   1    1390     135
   4  -6  -1   16850     449
   4  -6  -1   17544     452
  -4   6   1   17431     472
  -4   6   1   17882     471
   3  -6  -1  114935    3638
   3  -6  -1  119951    3637
  -3   6   1  112914    3651
  -3   6   1  114646    3632
  -3   6   1  119503    3651
  -2   6   1    3193      60
  -2   6   1    3118      58
  -2   6   1    2997      64
   1  -6  -1  688081   23233
  -1   6   1  683667   23297
   0  -6  -1   15963     469
   0   6   1   16080     470
   0   6   1   16023     407
   0   6   1   16352     415
  -1  -6  -1   81766    2228
  -1  -6  -1   82390    2177
  -1  -6  -1   78382    2163
   1   6   1   80543    2172
   1   6   1   82658    2183
   1   6   1   83658    2231
  -2  -6  -1   39788     871
  -2  -6  -1   40189     818
  -2  -6  -1   39187     797
   2   6   1   39767     814
   2   6   1   39475     821
  -3  -6  -1   22906    1035
  -3  -6  -1   22104     959
  -3  -6  -1   22924     983
   3   6   1   22301     981
   3   6   1   21867     983
  -4  -6  -1    9310     537
  -4  -6  -1   10331     487
  -4  -6  -1    9503     454
   4   6   1   10136     492
   4   6   1   10148     485
  -5  -6  -1    9060     506
  -5  -6  -1    9527     600
  -5  -6  -1    9825     551
   5   6   1    9826     545
   5   6   1    9720     554
  -6  -6  -1     602     238
  -6  -6  -1     655     196
  -6  -6  -1    1182     249
   6   6   1      75     219
   6   6   1     636     210
  -7  -6  -1    5338     437
  -7  -6  -1    3782     393
  -7  -6  -1    5213     509
   7   6   1    4922     539
   7   6   1    4766     490
  -8  -6  -1    7783     698
  -8  -6  -1    7692     580
  -8  -6  -1    8711     663
   8   6   1    6100     609
   8   6   1    7967     672
  -9  -6  -1    2327     479
  -9  -6  -1    2541     454
  -9  -6  -1    2442     398
   9   6   1    2929     476
   9   6   1    2204     414
  10  -7  -1     346     345
  10  -7  -1     615     340
 -10   7   1     483     376
 -10   7   1     334     370
   9  -7  -1    6647     537
   9  -7  -1    6908     534
  -9   7   1    6567     614
  -9   7   1    7541     639
   8  -7  -1    2621     289
   8  -7  -1    2721     286
  -8   7   1    3425     363
  -8   7   1    2904     335
   7  -7  -1    6025     400
   7  -7  -1    5586     408
  -7   7   1    6300     450
  -7   7   1    6303     445
   6  -7  -1    2445     272
   6  -7  -1    2691     266
  -6   7   1    2594     305
  -6   7   1    2585     303
   5  -7  -1   21656     767
   5  -7  -1   20239     764
  -5   7   1   20682     792
  -5   7   1   21581     794
   4  -7  -1   12719     330
   4  -7  -1   12633     330
  -4   7   1   12796     353
  -4   7   1   12967     359
   3  -7  -1    1357     112
   3  -7  -1    1220     108
  -3   7   1    1344     108
  -3   7   1    1238     125
  -3   7   1    1185     103
   2  -7  -1  178985    3667
  -2   7   1  178964    3648
  -2   7   1  178663    3670
  -2   7   1  183592    3646
   1  -7  -1    6698     168
  -1   7   1    6030      97
  -1   7   1    6707      97
   0  -7  -1  152425    4165
   0   7   1  148394    4105
   0   7   1  153759    4114
   0   7   1  157111    4171
  -1  -7  -1    3095     119
  -1  -7  -1    2907      99
  -1  -7  -1    2859     148
   1   7   1    3217     118
   1   7   1    3304     136
   1   7   1    2809     136
  -2  -7  -1    1840     383
  -2  -7  -1    2004     314
  -2  -7  -1    1836     286
   2   7   1    1729     308
   2   7   1    1945     318
   2   7   1    2086     384
  -3  -7  -1   20062     684
  -3  -7  -1   19603     747
  -3  -7  -1   19510     656
   3   7   1   19658     688
   3   7   1   20100     685
  -4  -7  -1     316     171
  -4  -7  -1      45     125
  -4  -7  -1      41     145
   4   7   1      26     144
   4   7   1     316     145
  -5  -7  -1   12023     549
  -5  -7  -1   11446     473
  -5  -7  -1   11755     436
   5   7   1   12067     478
   5   7   1   12025     485
  -6  -7  -1      22     227
  -6  -7  -1      25     188
  -6  -7  -1      22     238
   6   7   1     220     217
   6   7   1      73     230
  -7  -7  -1     353     241
  -7  -7  -1     448     273
  -7  -7  -1     485     286
   7   7   1     892     271
   7   7   1    1058     304
  -8  -7  -1    6049     544
  -8  -7  -1    6309     624
  -8  -7  -1    4624     477
   8   7   1    5048     590
   8   7   1    4862     461
  10  -8  -1    6674     612
  10  -8  -1    6211     576
 -10   8   1    7483     760
 -10   8   1    6468     699
   9  -8  -1     598     266
   9  -8  -1    1007     277
  -9   8   1     780     315
  -9   8   1     454     316
   8  -8  -1     181     215
   8  -8  -1     291     219
  -8   8   1      82     262
  -8   8   1     331     253
   7  -8  -1    6585     412
   7  -8  -1    6919     400
  -7   8   1    6529     446
  -7   8   1    6896     462
   6  -8  -1    1959     167
   6  -8  -1    1565     173
  -6   8   1    2199     213
  -6   8   1    1441     190
   5  -8  -1   17511     542
   5  -8  -1   17204     538
  -5   8   1   17268     574
  -5   8   1   17448     578
   4  -8  -1    8273     256
   4  -8  -1    8380     260
  -4   8   1    8744     294
  -3   8   1   18210    1124
  -3   8   1   18695    1118
  -3   8   1   18567    1120
   2  -8  -1   90511    3587
  -2   8   1   88700    3554
  -2   8   1   89512    3556
  -2   8   1   93012    3592
   1  -8  -1  200651    6069
  -1   8   1  196773    6014
  -1   8   1  202976    6073
  -1   8   1  201441    6015
   0  -8  -1  103258    3759
   0   8   1  103351    3698
   0   8   1   94709    3687
   0   8   1  102446    3762
  -1  -8  -1   43808    1115
  -1  -8  -1   42476    1102
  -1  -8  -1   44685    1197
   1   8   1   43299    1118
   1   8   1   44266    1130
   1   8   1   43455    1196
  -2  -8  -1    5433     275
  -2  -8  -1    5239     390
  -2  -8  -1    5210     299
   2   8   1    5517     304
   2   8   1    5217     314
   2   8   1    5436     385
  -3  -8  -1    9038     361
  -3  -8  -1    8412     268
  -3  -8  -1    8713     239
   3   8   1    9022     279
   3   8   1    8463     281
  -4  -8  -1   17402     690
  -4  -8  -1   17549     726
  -4  -8  -1   17842     808
   4   8   1   17375     729
   4   8   1   18511     735
  -5  -8  -1     188     208
  -5  -8  -1      28     226
  -5  -8  -1     238     173
   5   8   1     245     194
   5   8   1     211     197
  -6  -8  -1     543     246
  -6  -8  -1     604     214
  -6  -8  -1     537     285
   6   8   1     743     252
   6   8   1     430     260
  -7  -8  -1    5811     651
  -7  -8  -1    7529     589
  -7  -8  -1    6823     491
   7   8   1    7185     627
   7   8   1    6475     564
  -8  -8  -1      26     368
  -8  -8  -1      26     329
  -8  -8  -1       4     304
   8   8   1      19     340
   8   8   1     122     356
  10  -9  -1     331     314
  10  -9  -1       3     300
 -10   9   1     350     376
 -10   9   1       3     359
   9  -9  -1   16043     715
   9  -9  -1   15530     700
  -9   9   1   16671     818
  -9   9   1   14385     788
   8  -9  -1   20112     709
   8  -9  -1   20338     697
  -8   9   1   18658     767
  -8   9   1   19911     784
   7  -9  -1     332     187
   7  -9  -1     465     172
  -7   9   1     496     234
  -7   9   1     475     220
   6  -9  -1   33365    1050
   6  -9  -1   32636    1045
  -6   9   1   32940    1095
  -6   9   1   31659    1090
   5  -9  -1      57     104
   5  -9  -1      36     106
  -5   9   1      36     126
  -5   9   1      36     127
   4  -9  -1    9714     440
  -4   9   1    9901     487
  -4   9   1    9377     484
  -4   9   1    9774     462
  -3   9   1   79117    2909
  -3   9   1   78239    2911
  -3   9   1   78408    2927
   2  -9  -1   56307    1567
  -2   9   1   55178    1520
  -2   9   1   55079    1522
  -2   9   1   56699    1571
   1  -9  -1  150164    4805
  -1   9   1  146655    4739
  -1   9   1  151238    4808
  -1   9   1  146990    4741
   0  -9  -1  114000    3005
   0   9   1  108465    2924
   0   9   1  114261    2936
   0   9   1  112546    3007
  -1  -9  -1   68451    2176
  -1  -9  -1   71284    2278
  -1  -9  -1   71570    2187
   1   9   1   71135    2281
   1   9   1   71167    2208
   1   9   1   69083    2194
  -2  -9  -1    2492     179
  -2  -9  -1    2322     213
  -2  -9  -1    2953     156
   2   9   1    2714     192
   2   9   1    2706     203
   2   9   1    2612     284
  -3  -9  -1   29143     781
  -3  -9  -1   29331     905
  -3  -9  -1   29809     812
   3   9   1   30142     827
   3   9   1   28628     814
  -4  -9  -1    2111     306
  -4  -9  -1    1832     260
  -4  -9  -1    1706     294
   4   9   1    2246     316
   4   9   1    2028     323
  -5  -9  -1    5619     386
  -5  -9  -1    6166     507
  -5  -9  -1    6353     342
   5   9   1    6054     409
   5   9   1    5669     397
  -6  -9  -1     993     268
  -6  -9  -1     745     295
  -6  -9  -1    1165     227
   6   9   1    1166     284
   6   9   1    1441     265
  -7  -9  -1    6195     558
  -7  -9  -1    6886     480
  -7  -9  -1    5997     674
   7   9   1    6558     570
   7   9   1    6285     601
  -8  -9  -1   12596     787
  -8  -9  -1   11888     694
  -8  -9  -1   10735     923
   8   9   1   10335     778
   8   9   1   11568     837
   9 -10  -1     254     260
   9 -10  -1      10     231
  -9  10   1     303     304
  -9  10   1      10     301
   8 -10  -1   18339     712
   8 -10  -1   16767     689
  -8  10   1   16999     782
  -8  10   1   16737     790
   7 -10  -1   38066    1214
   7 -10  -1   36510    1206
  -7  10   1   36793    1275
  -7  10   1   36497    1269
   6 -10  -1   10997     438
   6 -10  -1   10560     429
  -6  10   1   10264     502
  -6  10   1   10624     496
   5 -10  -1   41074    1240
   5 -10  -1   39773    1238
  -5  10   1   39855    1291
  -5  10   1   39754    1292
  -4  10   1     116     110
  -4  10   1     200     113
  -4  10   1     269      98
  -3  10   1    2660     153
  -3  10   1    2785     144
  -3  10   1    2420     150
   2 -10  -1   25235     739
  -2  10   1   23904     741
  -2  10   1   24199     677
  -2  10   1   25775     678
   1 -10  -1    4855     300
  -1  10   1    5587     195
  -1  10   1    5153     190
  -1  10   1    4750     295
   0 -10  -1   24367     796
   0  10   1   24834     800
   0  10   1   24691     709
   0  10   1   24103     696
  -1 -10  -1   31455     969
   1  10   1   29937     965
   1  10   1   31782     882
   1  10   1   30933     866
  -2 -10  -1    3790     183
  -2 -10  -1    3065     332
  -2 -10  -1    3306     206
   2  10   1    3333     331
   2  10   1    4022     230
   2  10   1    3459     237
  -3 -10  -1   40714    1249
  -3 -10  -1   40764    1276
  -3 -10  -1   41786    1384
   3  10   1   41180    1297
   3  10   1   41124    1288
  -4 -10  -1   10804     484
  -4 -10  -1   11061     532
  -4 -10  -1   10535     655
   4  10   1   11518     555
   4  10   1   11012     552
  -5 -10  -1      19     159
  -5 -10  -1     134     258
  -5 -10  -1     230     197
   5  10   1     113     195
   5  10   1     451     216
  -6 -10  -1    1594     256
  -6 -10  -1    1903     315
  -6 -10  -1    1331     363
   6  10   1    1502     301
   6  10   1    1596     330
  -7 -10  -1    4150     457
  -7 -10  -1    3460     446
  -7 -10  -1    4867     539
   7  10   1    3375     381
   7  10   1    4348     423
  -8 -10  -1     695     320
  -8 -10  -1     749     456
  -8 -10  -1    1374     399
   8  10   1     237     348
   8  10   1    1351     446
   9 -11  -1    7314     482
   9 -11  -1    6142     448
  -9  11   1    6335     609
  -9  11   1    7608     617
   8 -11  -1       1     181
   8 -11  -1       1     193
  -8  11   1       1     246
  -8  11   1       1     239
   7 -11  -1   14895     537
   7 -11  -1   15711     555
  -7  11   1   15503     640
  -7  11   1   14966     628
   6 -11  -1     985     125
   6 -11  -1     824     138
  -6  11   1    1108     198
  -6  11   1    1029     195
  -5  11   1   25618     698
  -5  11   1   25991     743
  -4  11   1    1034     133
  -4  11   1     886     125
  -4  11   1    1069     137
  -3  11   1     264      90
  -3  11   1     273     112
  -3  11   1     273      92
   2 -11  -1    6103     405
  -2  11   1    6342     324
  -2  11   1    6171     322
  -2  11   1    6724     413
   1 -11  -1   37194    1225
  -1  11   1   36900    1136
  -1  11   1   36566    1132
  -1  11   1   37052    1229
   0 -11  -1     372     172
   0  11   1     646     143
   0  11   1     604     186
   0  11   1     610     122
  -1 -11  -1    2612     320
   1  11   1    2887     186
   1  11   1    2753     209
   1  11   1    2630     315
  -2 -11  -1   38811    1220
  -2 -11  -1   39968    1239
  -2 -11  -1   40388    1369
   2  11   1   40271    1258
   2  11   1   39015    1269
   2  11   1   39626    1362
  -3 -11  -1     140     105
  -3 -11  -1       1     129
  -3 -11  -1       1     196
   3  11   1     190     146
   3  11   1     135     145
  -4 -11  -1   57375    1923
  -4 -11  -1   56629    1766
  -4 -11  -1   57530    1803
   4  11   1   57081    1823
   4  11   1   57070    1824
  -5 -11  -1     506     208
  -5 -11  -1     475     167
  -5 -11  -1      53     250
   5  11   1    1022     229
   5  11   1     312     212
  -6 -11  -1    3302     424
  -6 -11  -1    4211     457
  -6 -11  -1    4142     383
   6  11   1    4206     494
   6  11   1    3728     385
  -7 -11  -1    4715     403
  -7 -11  -1    4084     326
  -7 -11  -1    4054     466
   7  11   1    4006     440
   7  11   1    4159     402
   9 -12  -1       0     204
   9 -12  -1       0     234
  -9  12   1       0     331
  -9  12   1       0     314
   8 -12  -1   15988     593
   8 -12  -1   16867     617
  -8  12   1   16119     734
  -8  12   1   16392     733
   7 -12  -1   12138     476
   7 -12  -1   10759     452
  -7  12   1   11528     579
  -7  12   1   10199     577
  -6  12   1      18     183
  -6  12   1      14     197
  -5  12   1   11968     413
  -5  12   1   12112     444
  -4  12   1   15642     454
  -4  12   1   15403     455
  -4  12   1   15182     484
  -3  12   1     286     163
  -3  12   1     336     126
  -3  12   1     324     125
   2 -12  -1    1513     255
  -2  12   1    1433     193
  -2  12   1    1795     151
  -2  12   1    1605     145
   1 -12  -1    3123     194
  -1  12   1    3028     192
  -1  12   1    3369     128
  -1  12   1    3546     140
   0 -12  -1   16447     723
   0  12   1   16246     594
   0  12   1   16494     611
   0  12   1   16488     728
  -1 -12  -1     882     174
   1  12   1    1271     183
   1  12   1    1385     107
   1  12   1    1696     123
  -2 -12  -1  108564    3289
  -2 -12  -1  110028    3425
  -2 -12  -1  107437    3275
   2  12   1  107511    3426
   2  12   1  108914    3316
   2  12   1  109288    3328
  -3 -12  -1    9933     353
  -3 -12  -1    9171     386
  -3 -12  -1    9467     569
   3  12   1   10383     428
   3  12   1    9507     428
  -4 -12  -1   53734    1607
  -4 -12  -1   53706    1788
  -4 -12  -1   54248    1645
   4  12   1   52889    1675
   4  12   1   53104    1674
  -5 -12  -1    7741     395
  -5 -12  -1    6744     640
  -5 -12  -1    7835     463
   5  12   1    7643     490
   5  12   1    7775     513
  -6 -12  -1    1127     374
  -6 -12  -1    2771     314
  -6 -12  -1    2082     250
   6  12   1    2161     334
   6  12   1    2173     318
  -7 -12  -1     682     427
  -7 -12  -1    1622     331
  -7 -12  -1     843     270
   7  12   1     899     398
   7  12   1     870     345
   9 -13  -1       1     212
   9 -13  -1       1     187
  -9  13   1       1     311
  -9  13   1      59     318
  -8  13   1    1541     299
  -8  13   1    1607     302
  -7  13   1   11204     527
  -7  13   1   11535     542
  -6  13   1      77     174
  -6  13   1      77     177
  -5  13   1    8098     386
  -5  13   1    7918     387
  -5  13   1    8929     376
  -4  13   1    6752     375
  -4  13   1    7440     423
  -4  13   1    8069     379
  -3  13   1   12113     415
  -3  13   1   12362     504
  -3  13   1   12813     420
   2 -13  -1   38525    1338
  -2  13   1   38943    1249
  -2  13   1   38076    1246
  -2  13   1   38225    1346
   1 -13  -1   44875    1331
  -1  13   1   43847    1217
  -1  13   1   44292    1334
  -1  13   1   42865    1209
   0 -13  -1   16242     708
   0  13   1   15114     703
   0  13   1   15247     557
   0  13   1   16189     576
  -1 -13  -1   36036    1067
   1  13   1   37151     948
   1  13   1   36956    1071
   1  13   1   37632     932
  -2 -13  -1     127     221
   2  13   1     271     142
   2  13   1     588     145
  -3 -13  -1   18195     804
  -3 -13  -1   17738     571
  -3 -13  -1   17214     596
   3  13   1   17603     645
   3  13   1   16735     649
  -4 -13  -1    6627     601
  -4 -13  -1    6184     339
  -4 -13  -1    6182     383
   4  13   1    6386     438
   4  13   1    6516     451
  -5 -13  -1      30     171
  -5 -13  -1      85     312
  -5 -13  -1     160     215
   5  13   1     305     255
   5  13   1     153     231
  -6 -13  -1    1742     245
  -6 -13  -1    1318     400
  -6 -13  -1    1533     292
   6  13   1    1400     362
   6  13   1    1090     307
  -7 -13  -1       4     258
  -7 -13  -1     848     327
  -7 -13  -1       4     432
   7  13   1     134     387
   7  13   1       4     341
  -9  14   1    1720     385
  -9  14   1    1523     356
  -8  14   1    7587     552
  -8  14   1    6468     552
  -7  14   1    2623     277
  -7  14   1    3265     295
  -6  14   1   34277    1075
  -6  14   1   34155    1072
  -5  14   1     154     152
  -5  14   1     540     169
  -5  14   1     657     174
  -4  14   1   31497    1067
  -4  14   1   30891    1015
  -4  14   1   30783    1014
  -3  14   1   11922     491
  -3  14   1   12646     439
  -3  14   1   11709     390
  -3  14   1   11304     386
   2 -14  -1    1658     213
  -2  14   1    1571     171
  -2  14   1    1764     224
  -2  14   1    1727     162
   1 -14  -1   46525    1434
  -1  14   1   44259    1303
  -1  14   1   45841    1313
  -1  14   1   46729    1444
   0 -14  -1   27145    1081
   0  14   1   25395     928
   0  14   1   25858     945
   0  14   1   25898    1079
  -1 -14  -1       8     205
   1  14   1       3     198
   1  14   1      52     118
   1  14   1      14     122
  -2 -14  -1   70451    2405
   2  14   1   69870    2282
   2  14   1   70315    2271
  -3 -14  -1   32139    1179
  -3 -14  -1   31544     969
  -3 -14  -1   31825     947
   3  14   1   30844    1029
   3  14   1   31736    1029
  -4 -14  -1   40559    1248
  -4 -14  -1   40364    1215
  -4 -14  -1   41733    1457
   4  14   1   40626    1306
   4  14   1   38182    1299
  -5 -14  -1    7622     479
  -5 -14  -1    7596     739
  -5 -14  -1    8511     411
   5  14   1    8170     549
   5  14   1    8529     582
  -6 -14  -1    2034     462
  -6 -14  -1    2756     318
  -6 -14  -1    2631     263
   6  14   1    2640     384
   6  14   1    3273     392
  -9  15   1    2661     397
  -9  15   1    2922     418
  -8  15   1     153     270
  -8  15   1     169     270
  -7  15   1      20     222
  -6  15   1    8693     408
  -6  15   1    8390     419
  -5  15   1   21850     693
  -5  15   1   20541     668
  -5  15   1   19480     665
  -4  15   1   47616    1526
  -4  15   1   46072    1523
  -4  15   1   49066    1595
  -3  15   1   14697     603
  -3  15   1   14691     477
  -3  15   1   13876     535
  -3  15   1   14093     479
   2 -15  -1   42287    1491
  -2  15   1   41832    1378
  -2  15   1   42465    1505
  -2  15   1   40603    1372
   1 -15  -1    1147     246
  -1  15   1    1118     246
  -1  15   1    1784     188
  -1  15   1    1786     163
   0 -15  -1   38302    1253
   0  15   1   36788    1094
   0  15   1   37668    1259
   0  15   1   37401    1111
  -1 -15  -1      93     229
   1  15   1     557     231
   1  15   1     688     148
   1  15   1     713     135
  -2 -15  -1   41686    1533
   2  15   1   50672    1403
   2  15   1   51905    1416
  -3 -15  -1    5557     605
   3  15   1    6461     419
   3  15   1    6641     416
  -4 -15  -1    7514     366
  -4 -15  -1    8554     713
  -4 -15  -1    8542     414
   4  15   1    7272     516
   4  15   1    7881     508
  -5 -15  -1    6639     384
  -5 -15  -1    6198     769
  -5 -15  -1    6776     454
   5  15   1    7541     555
   5  15   1    7277     587
  -6 -15  -1     628     430
  -6 -15  -1     760     277
  -6 -15  -1     286     223
   6  15   1     448     320
   6  15   1     314     380
  -8  16   1     448     284
  -8  16   1     523     294
  -7  16   1    1729     259
  -7  16   1    2036     263
  -6  16   1   18500     750
  -6  16   1   17299     745
  -5  16   1     789     166
  -5  16   1     787     169
  -5  16   1     614     177
  -4  16   1   42669    1445
  -4  16   1   43866    1368
  -4  16   1   45293    1367
  -3  16   1   11312     404
  -3  16   1   12458     416
  -3  16   1   11554     547
  -3  16   1   13651     491
   2 -16  -1   28257     970
  -2  16   1   26439     831
  -2  16   1   27655     823
  -2  16   1   27712     977
   1 -16  -1   34221    1191
  -1  16   1   34780    1030
  -1  16   1   34721    1041
  -1  16   1   36043    1202
   0 -16  -1     425     233
   0  16   1     394     116
   0  16   1     883     138
   0  16   1     175     221
  -1 -16  -1   12532     678
   1  16   1   13766     467
   1  16   1   11892     479
   1  16   1   10193     642
  -2 -16  -1   20398     897
   2  16   1   19879     711
   2  16   1   20566     702
  -3 -16  -1     696     313
   3  16   1    1325     229
   3  16   1    1524     232
  -4 -16  -1   12166     822
  -4 -16  -1   10407     457
  -4 -16  -1   10630     430
   4  16   1   10596     611
   4  16   1   10237     591
  -5 -16  -1    5855     370
  -5 -16  -1    6434     789
  -5 -16  -1    6436     419
   5  16   1    6743     570
   5  16   1    7106     605
  -6 -16  -1    1864     258
  -6 -16  -1    2204     303
  -6 -16  -1    1898     502
   6  16   1    2248     405
   6  16   1    1916     427
  -8  17   1    1056     304
  -8  17   1    1256     305
  -7  17   1     389     239
  -7  17   1     123     241
  -6  17   1   12045     514
  -6  17   1   11317     510
  -5  17   1    7381     396
  -5  17   1    6982     460
  -5  17   1    7969     398
  -4  17   1    1077     160
  -4  17   1     780     149
  -4  17   1     816     217
  -3  17   1   32003    1109
  -3  17   1   30130     972
  -3  17   1   31239    1043
  -3  17   1   31834     968
  -2  17   1   18941     639
  -2  17   1   18399     804
  -2  17   1   18204     623
   1 -17  -1   20173     847
  -1  17   1   20283     667
  -1  17   1   19405     649
  -1  17   1   20532     850
   0 -17  -1   19265     902
   0  17   1   19108     708
   0  17   1   20375     896
   0  17   1   19458     690
  -1 -17  -1       7     250
   1  17   1       7     143
   1  17   1     494     163
  -2 -17  -1    1689     352
   2  17   1    1838     222
   2  17   1    1856     230
  -3 -17  -1   21127     992
   3  17   1   20606     773
   3  17   1   19695     768
  -4 -17  -1       5     341
   4  17   1     133     269
   4  17   1     595     258
  -5 -17  -1    7312     388
  -5 -17  -1    7363     872
  -5 -17  -1    8137     432
   5  17   1    7145     629
   5  17   1    8210     663
  -8  18   1    4725     540
  -8  18   1    4358     395
  -7  18   1   11247     580
  -7  18   1    9824     568
  -6  18   1      57     203
  -5  18   1   13379     511
  -5  18   1   13256     510
  -4  18   1    5587     472
  -4  18   1    6068     334
  -4  18   1    5699     334
  -3  18   1     188     229
  -3  18   1     567     209
  -3  18   1     317     142
  -3  18   1     320     132
  -2  18   1    2207     292
  -2  18   1    2345     204
  -2  18   1    1797     227
   1 -18  -1    4831     491
  -1  18   1    5648     504
  -1  18   1    5361     276
  -1  18   1    5303     249
   0 -18  -1       3     256
   0  18   1     141     249
   0  18   1     139     133
   0  18   1      59     151
  -1 -18  -1     404     292
   1  18   1     667     170
   1  18   1     572     178
  -2 -18  -1    2674     409
   2  18   1    2646     357
   2  18   1    2568     266
  -3 -18  -1     581     363
   3  18   1     677     261
   3  18   1     892     259
  -4 -18  -1   13689     951
   4  18   1   13322     717
   4  18   1   13377     705
  -5 -18  -1     246     478
   5  18   1     606     349
   5  18   1     806     374
  -7  19   1   11345     606
  -7  19   1   14740     631
  -6  19   1   25216     931
  -5  19   1    1385     212
  -5  19   1    1392     208
  -4  19   1   17546     599
  -4  19   1   17286     740
  -4  19   1   16828     591
  -3  19   1    1580     260
  -3  19   1    2529     239
  -3  19   1    2136     253
  -3  19   1    1903     294
  -2  19   1     192     123
  -2  19   1     307     258
  -2  19   1     165     150
   1 -19  -1    4779     537
  -1  19   1    4581     276
  -1  19   1    5198     534
  -1  19   1    4803     306
   0 -19  -1   12264     708
   0  19   1   11873     460
   0  19   1   11709     476
  -1 -19  -1       4     294
   1  19   1       4     178
   1  19   1       4     169
  -2 -19  -1    7532     724
   2  19   1    7665     461
   2  19   1    8034     459
  -3 -19  -1    6879     794
   3  19   1    7030     521
   3  19   1    6853     509
  -4 -19  -1       3     439
   4  19   1     263     290
   4  19   1     516     332
  -7  20   1     199     263
  -7  20   1       8     263
  -6  20   1    6780     451
  -5  20   1    2394     242
  -5  20   1    2594     247
  -4  20   1    1638     190
  -4  20   1    1684     199
  -3  20   1       0     252
  -3  20   1     260     140
  -3  20   1     164     236
  -3  20   1     398     162
  -2  20   1    1786     187
  -2  20   1    1400     307
  -2  20   1    1733     156
   1 -20  -1       1     267
  -1  20   1      72     282
  -1  20   1       1     135
  -1  20   1       1     159
   0 -20  -1    2824     383
   0  20   1    3113     311
   0  20   1    2878     289
  -1 -20  -1       1     319
   1  20   1       1     185
   1  20   1     234     201
  -2 -20  -1       0     362
   2  20   1     145     231
   2  20   1       0     230
  -3 -20  -1    1911     482
   3  20   1    2426     320
   3  20   1    1975     323
  -6  21   1     929     246
  -5  21   1     805     203
  -5  21   1     740     210
  -4  21   1    2592     320
  -4  21   1    2664     294
  -3  21   1    2891     289
  -3  21   1    1947     180
  -3  21   1    1883     304
  -2  21   1    1344     167
  -2  21   1    1253     196
  -1  21   1    7986     402
  -1  21   1    7721     371
   0 -21  -1     320     342
   0  21   1     220     200
   0  21   1       1     172
  -1 -21  -1     259     369
   1  21   1     447     217
   1  21   1       0     208
  -2 -21  -1       0     386
   2  21   1       0     237
   2  21   1      69     251
  -3 -21  -1     630     459
   3  21   1     683     334
   3  21   1     569     300
  -5  22   1    1417     228
  -5  22   1    1455     226
  -4  22   1     273     192
  -4  22   1     302     174
  -3  22   1    1899     216
  -3  22   1    1798     185
  -3  22   1    1901     333
  -2  22   1     498     159
  -2  22   1     268     200
  -1  22   1    2640     245
  -1  22   1    2420     213
   0 -22  -1     294     354
   0  22   1       1     191
   0  22   1       1     213
  -1 -22  -1       0     369
   1  22   1       0     227
   1  22   1       0     232
  -2 -22  -1       0     412
   2  22   1       0     275
   2  22   1       0     275
  -4  23   1     925     196
  -4  23   1    1146     227
  -3  23   1    3659     411
  -3  23   1    4257     372
  -3  23   1    3623     304
  -2  23   1     208     169
  -2  23   1       8     332
  -2  23   1     286     214
  -1  23   1      20     218
  -1  23   1       0     181
   0  23   1       0     240
   0  23   1       0     211
  -1 -23  -1       0     441
   1  23   1      10     276
   1  23   1     114     263
  -2  24   1     648     196
  -2  24   1     854     258
  -2  24   1     724     404
   0  24  -2    2898     261
   0  24  -2    1942     500
   0  24  -2    2042     253
   0  24  -2    2315     475
  -1  24  -2    3331     480
  -1  24  -2    2502     482
  -1  24  -2    3119     336
  -1  24  -2    3477     304
  -2  24  -2     939     380
  -2  24  -2     624     380
  -3  24  -2    5013     625
  -3  24  -2    5918     720
  -4  24  -2     107     366
   1  23  -2   11126     547
   1  23  -2   10224     916
   1  23  -2   11256     540
   0  23  -2    3909     344
   0  23  -2    3749     342
   0  23  -2    3364     466
   0  23  -2    2741     456
  -1  23  -2    4125     469
  -1  23  -2    5304     700
  -2  23  -2   12016     721
  -2  23  -2   11802     791
  -3  23  -2       4     319
  -3  23  -2     238     312
  -4  23  -2    2811     324
  -4  23  -2    2426     408
  -5  23  -2    4584     641
  -5  23  -2    5040     388
   2  22  -2    6212     495
   2  22  -2    6570     479
   2  22  -2    5927     804
   1  22  -2      53     197
   1  22  -2      35     198
   1  22  -2      37     346
   0  22  -2    9396     751
   0  22  -2    8563     400
   0  22  -2    8980     413
  -1  22  -2    2956     394
  -1  22  -2    4579     627
  -2  22  -2    6154     624
  -2  22  -2    6704     585
  -3  22  -2   11968     730
  -3  22  -2   11799     650
  -4  22  -2     547     299
  -5  22  -2    8716     647
  -5  22  -2    8722     440
  -6  22  -2    1975     266
  -6  22  -2    1912     266
  -6  22  -2    1260     327
   3  21  -2     822     302
   3  21  -2     867     270
  -3 -21   2    1036     406
   2  21  -2    3957     390
   2  21  -2    2918     453
   2  21  -2    3826     419
   1  21  -2    9587     470
   1  21  -2   10198     474
   1  21  -2   11024     773
   0  21  -2       1     303
   0  21  -2     148     147
   0  21  -2       1     153
  -1  21  -2   21671    1008
  -1  21  -2   22107     964
  -2  21  -2    6918     598
  -2  21  -2    6279     542
  -3  21  -2    3047     330
  -3  21  -2    3495     518
  -4  21  -2    9127     610
  -5  21  -2       2     254
  -5  21  -2      71     176
  -6  21  -2    3845     512
  -6  21  -2    3013     282
  -6  21  -2    4226     406
   4  20  -2       0     288
   4  20  -2       0     312
  -4 -20   2       0     416
   3  20  -2    3875     348
   3  20  -2    3138     454
   3  20  -2    3345     317
  -3 -20   2    2444     428
   2  20  -2    3259     434
   2  20  -2    2962     277
   2  20  -2    2785     361
  -2 -20   2    2833     423
   1  20  -2    4998     335
   1  20  -2    3718     433
   1  20  -2    4315     335
   0  20  -2    7128     324
   0  20  -2    7732     623
   0  20  -2    6875     341
  -1  20  -2    2118     309
  -1  20  -2    1967     322
  -2  20  -2   15213     702
  -2  20  -2   15495     735
  -3  20  -2    1509     264
  -3  20  -2    1217     296
  -4  20  -2   12287     673
  -4  20  -2   12315     572
  -5  20  -2   10030     593
  -5  20  -2    9882     451
  -5  20  -2    8999     439
  -6  20  -2     444     217
  -6  20  -2      80     252
  -6  20  -2     364     211
  -7  20  -2    1148     286
  -7  20  -2     993     254
  -7  20  -2    2118     288
   5  19  -2     437     324
   5  19  -2     363     367
  -5 -19   2       0     437
   4  19  -2     552     273
   4  19  -2     548     294
  -4 -19   2     419     380
   3  19  -2     142     317
   3  19  -2     265     225
   3  19  -2     150     234
  -3 -19   2      73     339
   2  19  -2    1354     345
   2  19  -2    2208     229
   2  19  -2    2028     230
  -2 -19   2    1658     358
   1  19  -2    2613     282
   1  19  -2    2262     204
   1  19  -2    2292     356
   0  19  -2    3076     233
   0  19  -2    3644     509
   0  19  -2    3275     249
  -1  19  -2    9818     602
  -1  19  -2   10610     619
  -2  19  -2     328     231
  -2  19  -2       7     218
  -3  19  -2    4395     458
  -3  19  -2    4629     396
  -4  19  -2    2089     284
  -4  19  -2    1968     222
  -5  19  -2     228     213
  -5  19  -2     414     157
  -5  19  -2     277     170
  -6  19  -2    3248     344
  -6  19  -2    2994     379
  -6  19  -2    3616     428
  -7  19  -2    1594     290
  -7  19  -2    1264     240
  -7  19  -2     702     269
   5  18  -2     144     321
   5  18  -2     130     291
  -5 -18   2       0     374
   4  18  -2    3252     341
   4  18  -2    3080     320
  -4 -18   2    3284     446
   3  18  -2    1023     246
   3  18  -2    1245     239
   3  18  -2     984     334
  -3 -18   2     628     326
   2  18  -2     508     188
   2  18  -2      69     279
   2  18  -2     521     187
  -2 -18   2     421     288
   1  18  -2   10057     653
   1  18  -2    9393     410
   1  18  -2    9566     422
  -1 -18   2   10582     633
   0  18  -2    6406     289
   0  18  -2    6994     307
   0  18  -2    7396     543
  -1  18  -2   16547     770
  -2  18  -2   12682     622
  -2  18  -2   12524     588
  -3  18  -2       2     183
  -3  18  -2       2     195
  -4  18  -2     904     133
  -4  18  -2     866     216
  -5  18  -2   14250     547
  -5  18  -2   14288     635
  -5  18  -2   13558     540
  -6  18  -2       0     205
  -6  18  -2     237     201
  -6  18  -2     175     190
  -7  18  -2    3587     381
  -7  18  -2    3254     337
  -7  18  -2    3428     431
  -8  18  -2     127     298
  -8  18  -2       5     300
   6  17  -2    6859     658
   6  17  -2    6346     725
  -6 -17   2    6363     861
  -6 -17   2    5636     376
  -6 -17   2    6516     424
   5  17  -2    1909     347
   5  17  -2    1685     333
  -5 -17   2    1666     425
   4  17  -2    2692     323
   4  17  -2    2696     297
  -4 -17   2    2238     401
   3  17  -2   21600     832
   3  17  -2   22119    1022
   3  17  -2   22579     839
  -3 -17   2   23223    1022
   2  17  -2    1088     185
   2  17  -2     795     282
   2  17  -2     936     184
  -2 -17   2     158     264
   1  17  -2    6096     521
   1  17  -2    5713     311
   1  17  -2    5837     299
  -1 -17   2    4141     494
   0  17  -2    2231     176
   0  17  -2    1988     196
   0  17  -2    2003     277
  -1  17  -2    7158     517
  -2  17  -2    1607     230
  -2  17  -2    1012     214
  -3  17  -2   19700     806
  -3  17  -2   21419     874
  -4  17  -2     215     127
  -4  17  -2      38     125
  -4  17  -2      59     193
  -5  17  -2   11537     464
  -5  17  -2   11688     546
  -5  17  -2   11141     471
  -6  17  -2    6400     413
  -6  17  -2    5782     378
  -6  17  -2    6191     411
  -7  17  -2     583     186
  -7  17  -2     559     256
  -7  17  -2      42     231
  -8  17  -2   12040     694
  -8  17  -2   12957     678
   6  16  -2     553     335
   6  16  -2     677     361
  -6 -16   2     589     209
  -6 -16   2     548     233
  -6 -16   2     767     409
   5  16  -2     859     281
   5  16  -2     991     306
  -5 -16   2     384     351
  -5 -16   2     963     166
  -5 -16   2     989     190
   4  16  -2    4006     422
   4  16  -2    4178     432
   4  16  -2    4916     606
  -4 -16   2    3615     420
   3  16  -2    8994     483
   3  16  -2    9683     499
   3  16  -2    9110     668
  -3 -16   2    9885     670
   2  16  -2       7     237
   2  16  -2     170     151
   2  16  -2      90     151
  -2 -16   2       7     235
   1  16  -2   23793     842
   1  16  -2   23715    1021
   1  16  -2   24484     856
  -1 -16   2   24491    1015
   0  16  -2    7482     277
   0  16  -2    7477     477
   0  16  -2    7169     257
  -1  16  -2   35206    1217
  -2  16  -2   20786     736
  -2  16  -2   21749     708
  -3  16  -2   27525     890
  -3  16  -2   27881     835
  -4  16  -2   14347     527
  -4  16  -2   14877     527
  -4  16  -2   14649     634
  -5  16  -2    1298     186
  -5  16  -2    1575     183
  -5  16  -2    1573     210
  -6  16  -2    1388     213
  -6  16  -2    1362     204
  -6  16  -2    1472     227
  -7  16  -2   11249     563
  -7  16  -2   11751     577
  -8  16  -2       0     263
  -8  16  -2       0     289
   6  15  -2    8530     675
   6  15  -2    8034     620
  -6 -15   2    8911     805
  -6 -15   2    8917     491
  -6 -15   2    8112     436
   5  15  -2    1019     288
   5  15  -2     730     291
  -5 -15   2     794     171
  -5 -15   2    1123     218
  -5 -15   2     965     352
   4  15  -2   26232     906
   4  15  -2   25254     897
   4  15  -2   24221    1047
  -4 -15   2   24687    1046
  -4 -15   2   24645     793
  -4 -15   2   25692     778
   3  15  -2   11534     514
   3  15  -2   12101     509
   3  15  -2   12018     674
  -3 -15   2   12173     675
   2  15  -2    7564     399
   2  15  -2    7081     575
   2  15  -2    7218     404
  -2 -15   2    7183     566
   1  15  -2   14221     473
   1  15  -2   14733     461
   1  15  -2   14393     633
  -1 -15   2   14791     630
   0  15  -2    4613     392
   0  15  -2    4123     178
   0 -15   2    4138     381
  -1  15  -2    3751     352
  -2  15  -2    1924     336
  -2  15  -2    2201     299
  -3  15  -2    8220     443
  -3  15  -2    8311     390
  -4  15  -2    5032     262
  -4  15  -2    4973     358
  -4  15  -2    5268     258
  -5  15  -2   37202    1254
  -5  15  -2   37807    1223
  -5  15  -2   37085    1221
  -6  15  -2    3517     308
  -6  15  -2    3252     248
  -6  15  -2    3018     249
  -7  15  -2   10601     542
  -7  15  -2   10021     527
  -8  15  -2     490     285
  -9  15  -2     314     354
  -9  15  -2     169     340
   7  14  -2    7395     725
   7  14  -2    8221     743
  -7 -14   2    6706     506
  -7 -14   2    8187     576
  -7 -14   2    7288     830
   6  14  -2   10873     724
   6  14  -2   11767     681
  -6 -14   2   11652     531
  -6 -14   2   13128     591
  -6 -14   2   11332     834
   5  14  -2   10098     570
   5  14  -2    9789     587
  -5 -14   2    9505     434
  -5 -14   2   10304     484
  -5 -14   2   10596     737
   4  14  -2      71     195
   4  14  -2     174     259
   4  14  -2      14     179
  -4 -14   2      94     116
  -4 -14   2      14     255
  -4 -14   2      26     143
   3  14  -2    4411     333
   3  14  -2    4249     492
   3  14  -2    3982     338
  -3 -14   2    3595     485
   2  14  -2    7285     381
   2  14  -2    7606     375
   2  14  -2    7242     529
  -2 -14   2    7491     530
   1  14  -2   17123     763
   1  14  -2   17740     622
   1  14  -2   17509     607
  -1 -14   2   16855     752
   0  14  -2     377     168
   0  14  -2     339      83
   0 -14   2     275     164
  -1  14  -2   72942    2299
  -2  14  -2    1298     163
  -2  14  -2    1170     185
  -3  14  -2   30386     940
  -3  14  -2   30513     991
  -4  14  -2      70     112
  -4  14  -2     507     152
  -5  14  -2    6746     311
  -5  14  -2    6788     314
  -5  14  -2    7343     342
  -6  14  -2    6266     370
  -6  14  -2    5103     406
  -6  14  -2    4942     391
  -7  14  -2       3     221
  -7  14  -2       3     213
  -8  14  -2    4297     504
  -8  14  -2    4627     516
  -9  14  -2   10155     722
  -9  14  -2    9500     692
   7  13  -2    5964     649
   7  13  -2    4861     439
  -7 -13   2    4559     439
  -7 -13   2    5223     515
  -7 -13   2    3410     459
   6  13  -2    2921     356
   6  13  -2    2849     328
  -6 -13   2    2872     287
  -6 -13   2    2665     242
  -6 -13   2    2677     391
   5  13  -2    3664     447
   5  13  -2    4821     432
  -5 -13   2    4008     355
  -5 -13   2    4696     579
  -5 -13   2    4646     319
   4  13  -2    7729     431
   4  13  -2    6844     423
   4  13  -2    5327     526
  -4 -13   2    7045     559
  -4 -13   2    7380     345
  -4 -13   2    7415     313
   3  13  -2   32805    1150
   3  13  -2   32649    1269
   3  13  -2   32811    1148
  -3 -13   2   31599    1072
  -3 -13   2   33511    1268
  -3 -13   2   32463    1083
   2  13  -2    2057     216
   2  13  -2    2736     218
   2  13  -2    1779     246
  -2 -13   2    1468     237
   1  13  -2   13701     434
   1  13  -2   13441     563
   1  13  -2   14145     420
  -1 -13   2   13255     560
   0  13  -2     751     179
   0 -13   2     919     167
  -1  13  -2   21353     672
  -2  13  -2   19346     764
  -2  13  -2   21191     735
  -3  13  -2   22847     708
  -3  13  -2   21968     662
  -4  13  -2   20138     856
  -4  13  -2   18936     806
  -5  13  -2     192     156
  -5  13  -2      39     161
  -5  13  -2     190     171
  -6  13  -2    3205     328
  -6  13  -2    3533     276
  -6  13  -2    3278     326
  -7  13  -2    2113     265
  -7  13  -2    1870     249
  -8  13  -2     789     268
  -8  13  -2     861     268
  -9  13  -2       2     312
  -9  13  -2       2     317
   9 -13   2       2     181
   7  12  -2    1420     344
   7  12  -2    1761     380
  -7 -12   2    1088     268
  -7 -12   2     754     365
  -7 -12   2    1321     295
   6  12  -2    1270     286
   6  12  -2     928     300
  -6 -12   2    1339     255
  -6 -12   2     854     216
  -6 -12   2     852     331
   5  12  -2   21971     866
   5  12  -2   21270     868
  -5 -12   2   20820     776
  -5 -12   2   22305     978
  -5 -12   2   21635     814
   4  12  -2    1268     278
   4  12  -2    1512     225
   4  12  -2    1397     237
  -4 -12   2    1609     220
  -4 -12   2    1604     257
  -4 -12   2    1036     272
   3  12  -2   45804    1437
   3  12  -2   43847    1329
   3  12  -2   45113    1327
  -3 -12   2   44239    1280
  -3 -12   2   44245    1266
  -3 -12   2   46399    1433
   2  12  -2     563     114
   2  12  -2     314     116
   2  12  -2     285     159
  -2 -12   2     543     175
   1  12  -2    1717     116
   1  12  -2    2076     134
   1  12  -2    1836     193
  -1 -12   2    2150     201
   0  12  -2   25974     996
   0 -12   2   24536     983
  -1  12  -2    1311     169
  -2  12  -2    9975     493
  -2  12  -2   10025     465
  -3  12  -2     242     105
  -3  12  -2     190     120
  -3  12  -2     191      77
  -3  12  -2     209      79
  -4  12  -2     846     108
  -4  12  -2     225     106
  -4  12  -2     533     121
  -5  12  -2   11375     516
  -5  12  -2   11739     513
  -5  12  -2   12130     510
  -6  12  -2     142     126
  -7  12  -2    3154     311
  -7  12  -2    3359     332
  -8  12  -2       2     247
  -8  12  -2     131     253
   8 -12   2       2     170
   8 -12   2       2     163
  -9  12  -2    3595     394
  -9  12  -2    3511     387
   9 -12   2    3603     364
   9 -12   2    4018     398
   8  11  -2     809     391
   8  11  -2    1189     416
  -8 -11   2     471     348
  -8 -11   2     179     384
  -8 -11   2     887     299
   7  11  -2    8063     643
   7  11  -2    6260     598
  -7 -11   2    7122     486
  -7 -11   2    6551     691
  -7 -11   2    7565     525
   6  11  -2      17     238
   6  11  -2      17     218
  -6 -11   2      17     274
  -6 -11   2     118     200
  -6 -11   2     488     219
   5  11  -2    7236     416
   5  11  -2    8175     443
  -5 -11   2    7580     380
  -5 -11   2    7878     346
  -5 -11   2    6668     522
   4  11  -2   19349     710
   4  11  -2   19913     719
   4  11  -2   19010     806
  -4 -11   2   19581     806
  -4 -11   2   19356     673
  -4 -11   2   18815     645
   3  11  -2   11921     478
   3  11  -2   13740     592
   3  11  -2   13418     486
  -3 -11   2   13004     419
  -3 -11   2   11949     437
  -3 -11   2   13175     580
   2  11  -2   48800    1825
   2  11  -2   48773    1739
   2  11  -2   49502    1730
  -2 -11   2   51588    1829
   1  11  -2      24      84
   1  11  -2      40     137
  -1 -11   2       9     134
   0  11  -2   20543     757
   0 -11   2   20741     754
  -1  11  -2   74963    2177
  -2  11  -2    2819     236
  -2  11  -2    2523     211
  -3  11  -2   25898     876
  -3  11  -2   25781     819
  -3  11  -2   26673     819
  -4  11  -2      11     107
  -4  11  -2      98     115
  -4  11  -2      41     106
  -5  11  -2      99     137
  -5  11  -2      99     113
  -5  11  -2      99     136
  -6  11  -2    5208     288
  -6  11  -2    4399     370
  -6  11  -2    4490     361
   6 -11   2    3815     264
   6 -11   2    4446     252
  -7  11  -2     932     230
  -7  11  -2     610     221
   7 -11   2     853     168
   7 -11   2     716     155
  -8  11  -2    1581     292
  -8  11  -2    1762     294
   8 -11   2    1844     232
   8 -11   2    1529     207
  -9  11  -2    5420     608
  -9  11  -2    5060     578
   9 -11   2    5357     420
   9 -11   2    5804     478
   8  10  -2    7021     709
   8  10  -2    6316     696
  -8 -10   2    8188     612
  -8 -10   2    5808     731
  -8 -10   2    5359     538
   7  10  -2    1811     330
   7  10  -2    1480     301
  -7 -10   2    1359     343
  -7 -10   2    1815     288
  -7 -10   2    1212     262
   6  10  -2    3619     440
   6  10  -2    3624     479
  -6 -10   2    2966     387
  -6 -10   2    3543     383
  -6 -10   2    3348     413
   5  10  -2    3541     354
   5  10  -2    3455     375
  -5 -10   2    3495     333
  -5 -10   2    2586     303
  -5 -10   2    3534     291
   4  10  -2   12358     591
   4  10  -2   12149     586
   4  10  -2   11841     667
  -4 -10   2   11816     527
  -4 -10   2   12488     671
  -4 -10   2   11066     551
   3  10  -2   24794     909
   3  10  -2   24430     827
   3  10  -2   24785     825
  -3 -10   2   25362     907
  -3 -10   2   25020     796
  -3 -10   2   23763     776
   2  10  -2   19576     571
   2  10  -2   19102     658
   2  10  -2   19202     576
  -2 -10   2   19804     663
  -2 -10   2   19216     526
  -2 -10   2   18351     534
   1  10  -2    1085      96
   1  10  -2     976      86
   1  10  -2    1258     159
  -1 -10   2    1124     153
   0  10  -2   46207    1365
   0 -10   2   47030    1363
  -1  10  -2   21544     813
  -2  10  -2   32593     826
  -2  10  -2   32726     850
  -3  10  -2   20385     656
  -3  10  -2   20608     657
  -3  10  -2   20264     700
  -4  10  -2    6554     233
  -4  10  -2    6347     222
  -4  10  -2    6265     223
  -5  10  -2   68017    1840
  -5  10  -2   68648    1837
   5 -10   2   70606    1785
  -6  10  -2    1714     232
  -6  10  -2    2081     235
   6 -10   2    2119     223
   6 -10   2    1605     236
  -7  10  -2   38712    1269
  -7  10  -2   39350    1282
   7 -10   2   38614    1212
   7 -10   2   38139    1196
  -8  10  -2    4065     491
  -8  10  -2    4253     484
   8 -10   2    3635     352
   8 -10   2    4197     398
  -9  10  -2    2937     374
  -9  10  -2    3409     386
   9 -10   2    3239     292
   9 -10   2    3333     322
   8   9  -2    8139     710
   8   9  -2    7488     693
  -8  -9   2    7570     727
  -8  -9   2    7457     596
  -8  -9   2    7905     640
   7   9  -2    5082     536
   7   9  -2    5193     504
  -7  -9   2    4025     397
  -7  -9   2    5271     478
  -7  -9   2    4490     435
   6   9  -2       2     223
   6   9  -2       2     216
  -6  -9   2       2     201
  -6  -9   2     205     186
  -6  -9   2       2     247
   5   9  -2    6650     401
   5   9  -2    6570     379
  -5  -9   2    6891     338
  -5  -9   2    6591     368
  -5  -9   2    6002     458
   4   9  -2    7865     492
   4   9  -2    7505     416
   4   9  -2    7854     408
  -4  -9   2    7805     365
  -4  -9   2    7466     489
  -4  -9   2    7747     387
   3   9  -2   21996     587
   3   9  -2   22117     587
   3   9  -2   22034     659
  -3  -9   2   21739     545
  -3  -9   2   21554     562
  -3  -9   2   22353     657
   2   9  -2   22649     667
   2   9  -2   22824     745
   2   9  -2   23169     674
  -2  -9   2   22113     642
  -2  -9   2   22845     744
  -2  -9   2   21720     632
   1   9  -2    1037     106
   1   9  -2     921      93
   1   9  -2     955     151
  -1  -9   2     925     157
   0   9  -2  122841    3873
   0  -9   2  125731    3871
  -1   9  -2   57074    1368
  -1   9  -2   58591    1358
  -2   9  -2   26035     714
  -2   9  -2   25874     690
  -3   9  -2   60309    1455
  -3   9  -2   60156    1427
  -4   9  -2    7646     480
  -4   9  -2    7845     482
  -5   9  -2   41428    1413
  -5   9  -2   41097    1409
   5  -9   2   42732    1372
   5  -9   2   41203    1364
  -6   9  -2   17372     697
  -6   9  -2   17022     707
   6  -9   2   17554     641
   6  -9   2   17500     654
  -7   9  -2    9276     533
  -7   9  -2    9297     520
   7  -9   2    9330     466
   7  -9   2    9204     444
  -8   9  -2    8867     596
  -8   9  -2    8724     566
   8  -9   2    8855     512
   8  -9   2    8745     474
  -9   9  -2      11     308
  -9   9  -2     806     313
   9  -9   2     436     272
   9  -9   2      11     254
   9   8  -2    2262     478
   9   8  -2    1746     427
  -9  -8   2    1864     373
  -9  -8   2    1623     412
  -9  -8   2    2467     430
   8   8  -2     523     313
   8   8  -2       3     318
  -8  -8   2       3     300
  -8  -8   2     172     286
  -8  -8   2     424     312
   7   8  -2    8187     560
   7   8  -2    6786     530
  -7  -8   2    6169     565
  -7  -8   2    7145     479
  -7  -8   2    6444     505
   6   8  -2    3736     439
   6   8  -2    4298     420
  -6  -8   2    3670     490
  -6  -8   2    3676     405
  -6  -8   2    4323     386
   5   8  -2    3713     342
   5   8  -2    4412     367
  -5  -8   2    3792     411
  -5  -8   2    4032     329
  -5  -8   2    4116     308
   4   8  -2   42671    1544
   4   8  -2   43212    1544
   4   8  -2   43200    1598
  -4  -8   2   43066    1527
  -4  -8   2   44373    1597
  -4  -8   2   42550    1510
   3   8  -2     249     104
   3   8  -2     249     110
   3   8  -2     249     130
  -3  -8   2     625     145
  -3  -8   2     249      92
   2   8  -2   22830    1094
   2   8  -2   22764    1030
   2   8  -2   23092    1037
  -2  -8   2   23814    1097
  -2  -8   2   22338    1014
  -2  -8   2   22732    1005
   1   8  -2   32977     940
   1   8  -2   31975     932
   1   8  -2   33014    1008
  -1  -8   2   33286    1007
   0   8  -2   41861    1443
   0  -8   2   42066    1440
  -1   8  -2   91177    3056
  -1   8  -2   87027    3066
  -2   8  -2   82323    2719
  -2   8  -2   83763    2699
  -3   8  -2     281     154
  -3   8  -2     274     157
  -4   8  -2   51693    1555
  -4   8  -2   53147    1554
   4  -8   2   53301    1524
   4  -8   2   51198    1518
  -5   8  -2   23802     736
  -5   8  -2   24036     733
   5  -8   2   23868     700
   5  -8   2   23911     692
  -6   8  -2   17500     648
  -6   8  -2   18135     641
   6  -8   2   17940     603
   6  -8   2   18164     592
  -7   8  -2    8250     470
  -7   8  -2    8529     463
   7  -8   2    7755     391
   7  -8   2    7832     409
  -8   8  -2    2219     294
  -8   8  -2    2935     316
   8  -8   2    2817     267
   8  -8   2    2367     261
  -9   8  -2    1658     348
  -9   8  -2    1896     358
   9  -8   2    2187     322
   9  -8   2    1925     292
   9   7  -2    1568     424
   9   7  -2    1461     426
  -9  -7   2    1741     382
  -9  -7   2    1725     394
  -9  -7   2    1066     372
   8   7  -2    4441     576
   8   7  -2    4716     597
  -8  -7   2    4383     564
  -8  -7   2    4731     511
  -8  -7   2    3286     402
   7   7  -2    1195     299
   7   7  -2    1492     296
  -7  -7   2    1634     273
  -7  -7   2    1243     298
  -7  -7   2    1545     313
   6   7  -2    4380     427
   6   7  -2    3780     395
  -6  -7   2    3678     403
  -6  -7   2    3500     355
  -6  -7   2    3890     373
   5   7  -2    2147     334
   5   7  -2    2282     356
  -5  -7   2    2129     303
  -5  -7   2    2076     330
  -5  -7   2    1980     388
   4   7  -2   28488     928
   4   7  -2   27068     968
   4   7  -2   29789     932
  -4  -7   2   29100     899
  -4  -7   2   28712     916
  -4  -7   2   30159     977
   3   7  -2     998     128
   3   7  -2     931     139
   3   7  -2     869     117
  -3  -7   2     843     138
  -3  -7   2     615     115
  -3  -7   2     800     105
   2   7  -2   10335     203
   2   7  -2    9850     260
   2   7  -2    9407     200
  -2  -7   2    9378     180
  -2  -7   2   10331     171
  -2  -7   2    9892     263
   1   7  -2   33367     776
   1   7  -2   32530     833
   1   7  -2   32499     770
  -1  -7   2   34118     835
   0   7  -2   83244    2593
   0  -7   2   83621    2589
  -1   7  -2    4723     200
  -1   7  -2    5100     193
  -2   7  -2   72942    2066
  -2   7  -2   75431    2084
  -2   7  -2   76405    2068
  -3   7  -2   17892     550
  -3   7  -2   17669     550
  -4   7  -2     262     136
  -4   7  -2     207     133
   4  -7   2     298     146
   4  -7   2     273     118
  -5   7  -2   29015     954
  -5   7  -2   28293     948
   5  -7   2   29897     930
   5  -7   2   29272     919
  -6   7  -2    3423     346
  -6   7  -2    3544     353
   6  -7   2    3409     318
   6  -7   2    3976     306
  -7   7  -2    1780     274
  -7   7  -2    1244     263
   7  -7   2    1902     319
   7  -7   2    1919     263
   7  -7   2    1751     286
  -8   7  -2    5839     515
  -8   7  -2    6054     501
   8  -7   2    5351     448
   8  -7   2    5379     419
  -9   7  -2    2424     403
  -9   7  -2    1558     355
   9  -7   2    1768     324
   9  -7   2    1694     308
   9   6  -2    1143     409
   9   6  -2     164     367
  -9  -6   2     398     328
  -9  -6   2    1005     384
  -9  -6   2     778     348
   8   6  -2    5482     579
   8   6  -2    5035     567
  -8  -6   2    3799     367
  -8  -6   2    5104     545
  -8  -6   2    3093     375
   7   6  -2    4384     466
   7   6  -2    5607     482
  -7  -6   2    5097     429
  -7  -6   2    4409     463
  -7  -6   2    4232     483
   6   6  -2      12     205
   6   6  -2      90     202
  -6  -6   2     142     199
  -6  -6   2      15     189
  -6  -6   2     142     204
   5   6  -2    1224     204
   5   6  -2    1197     203
  -5  -6   2    1017     171
  -5  -6   2     792     196
  -5  -6   2     851     184
   4   6  -2   35514    1442
   4   6  -2   32464    1469
   4   6  -2   33335    1437
  -4  -6   2   34330    1469
  -4  -6   2   33516    1428
  -4  -6   2   32167    1413
   3   6  -2     184      98
   3   6  -2      30     125
   3   6  -2      13     108
  -3  -6   2       5      94
  -3  -6   2     184     100
  -3  -6   2     184     119
   2   6  -2   48991    1545
   2   6  -2   49591    1542
   2   6  -2   49591    1585
  -2  -6   2   48395    1527
  -2  -6   2   49863    1534
  -2  -6   2   49843    1584
   1   6  -2    2144      80
   1   6  -2    2620      54
   1   6  -2    1643      53
  -1  -6   2    2620      39
  -1  -6   2    1921      82
   0   6  -2    9615     415
  -1   6  -2   50925    1193
  -2   6  -2   20195     809
  -2   6  -2   19859     806
  -2   6  -2   19323     815
   2  -6   2   20056     820
  -3   6  -2    6406     353
  -3   6  -2    6199     355
   3  -6   2    5936     328
   3  -6   2    6422     339
   3  -6   2    6466     335
  -4   6  -2   15810     539
  -4   6  -2   16252     535
   4  -6   2   15838     511
   4  -6   2   15659     518
   4  -6   2   15433     502
  -5   6  -2    2501     149
  -5   6  -2    2429     152
   5  -6   2    2502     137
   5  -6   2    2526     147
   5  -6   2    2428     123
  -6   6  -2    2203     205
  -6   6  -2    2588     214
   6  -6   2    2499     191
   6  -6   2    2295     200
   6  -6   2    2177     159
  -7   6  -2    6828     376
  -7   6  -2    7538     473
  -7   6  -2    7694     468
   7  -6   2    7654     396
   7  -6   2    7166     421
   7  -6   2    7341     448
  -8   6  -2     125     247
  -8   6  -2      28     161
  -8   6  -2     300     251
   8  -6   2      19     227
   8  -6   2      18     225
   8  -6   2      40     188
  -9   6  -2   14532     802
  -9   6  -2   14178     774
  -9   6  -2   13778     589
   9  -6   2   13937     646
   9  -6   2   13768     723
   9  -6   2   13569     692
 -10   6  -2     738     393
 -10   6  -2     182     364
  10  -6   2     188     273
  10  -6   2     665     363
  10  -6   2     167     328
   9   5  -2    6080     710
   9   5  -2    6551     703
  -9  -5   2    8202     690
  -9  -5   2    6049     642
  -9  -5   2    4769     604
   8   5  -2      24     286
   8   5  -2      52     269
  -8  -5   2      24     257
  -8  -5   2      24     280
  -8  -5   2       4     262
   7   5  -2    8687     549
   7   5  -2    9501     572
  -7  -5   2    7501     565
  -7  -5   2    8416     529
  -7  -5   2    8710     563
   6   5  -2    1344     243
   6   5  -2    2536     277
  -6  -5   2    1787     247
  -6  -5   2    1776     232
  -6  -5   2    1571     234
   5   5  -2     128     184
   5   5  -2     201     196
  -5  -5   2      96     191
  -5  -5   2     134     168
  -5  -5   2      30     186
   4   5  -2    6483     276
   4   5  -2    6325     272
   4   5  -2    6843     250
  -4  -5   2    6392     237
  -4  -5   2    5679     243
  -4  -5   2    6389     282
   3   5  -2   22556     469
   3   5  -2   22674     438
   3   5  -2   22463     440
  -3  -5   2   22833     431
  -3  -5   2   22779     466
  -3  -5   2   22213     422
   2   5  -2    1321      76
   2   5  -2    1959      78
   2   5  -2    1637      93
  -2  -5   2    1578      68
  -2  -5   2    1387      87
  -2  -5   2    1660      70
   1   5  -2  104678    3426
   1   5  -2  105998    3464
   1   5  -2  106110    3424
  -1  -5   2  103215    3414
  -1  -5   2  104930    3416
   0   5  -2   70915    2919
   1  -5   2  143291    5153
  -2   5  -2   95565    2379
  -2   5  -2   98096    2378
  -2   5  -2   96742    2378
   2  -5   2   96363    2365
   2  -5   2   99224    2369
   2  -5   2   99646    2383
  -3   5  -2    9385     357
  -3   5  -2    9152     355
   3  -5   2    9564     340
   3  -5   2    9735     340
  -4   5  -2    2648     138
  -4   5  -2    2420     137
   4  -5   2    2423     120
   4  -5   2    3089     166
  -5   5  -2    8421     447
  -5   5  -2    8322     450
   5  -5   2    9419     445
   5  -5   2    8524     410
   5  -5   2    8505     424
  -6   5  -2   17902     739
  -6   5  -2   18553     754
   6  -5   2   18763     717
   6  -5   2   18010     694
  -7   5  -2    5727     455
  -7   5  -2    5978     460
  -7   5  -2    5393     366
   7  -5   2    6408     424
   7  -5   2    5938     399
  -8   5  -2   11838     634
  -8   5  -2   11401     620
  -8   5  -2   11009     494
   8  -5   2    9588     576
   8  -5   2   10148     556
   8  -5   2   11928     534
  -9   5  -2    2510     356
  -9   5  -2    3014     389
  -9   5  -2    2261     370
   9  -5   2    2500     342
   9  -5   2    2442     301
   9  -5   2    2233     353
 -10   5  -2    4396     481
 -10   5  -2    3507     478
  10  -5   2    6240     679
  10  -5   2    3915     438
  10  -5   2    4200     565
   9   4  -2     322     347
   9   4  -2     602     343
  -9  -4   2      15     340
  -9  -4   2     204     328
  -9  -4   2      15     280
   8   4  -2   19645     869
   8   4  -2   19824     868
  -8  -4   2   19479     832
  -8  -4   2   19875     876
  -8  -4   2   20028     835
   7   4  -2   16454     699
  -7  -4   2   16362     676
  -7  -4   2   16689     691
  -7  -4   2   17016     671
   6   4  -2   26260     847
   6   4  -2   27542     866
  -6  -4   2   26675     836
  -6  -4   2   26723     861
  -6  -4   2   26862     858
   5   4  -2   33210    1355
   5   4  -2   35057    1363
  -5  -4   2   33413    1340
  -5  -4   2   35108    1367
  -5  -4   2   35578    1358
   4   4  -2   28174     717
   4   4  -2   26375     694
   4   4  -2   28269     703
  -4  -4   2   28359     696
  -4  -4   2   28483     688
  -4  -4   2   27205     715
   3   4  -2   43112    2259
   3   4  -2   44453    2278
   3   4  -2   44427    2259
  -3  -4   2   44098    2274
  -3  -4   2   42793    2248
  -3  -4   2   42937    2255
   2   4  -2   15711     801
   2   4  -2   17038     780
   2   4  -2   16685     778
  -2  -4   2   16651     802
  -2  -4   2   16302     770
  -2  -4   2   16075     772
   1   4  -2   37341    1439
   1   4  -2   38276    1440
   1   4  -2   39526    1472
  -1  -4   2   38760    1434
  -1  -4   2   37110    1433
   0   4  -2  200738    5045
   0  -4   2  183210    5067
  -1   4  -2   41024    1568
   1  -4   2   41126    1569
  -2   4  -2   83581    2203
  -2   4  -2   84926    2205
  -2   4  -2   85240    2200
   2  -4   2   84564    2195
   2  -4   2   84403    2202
  -3   4  -2   39822    1403
  -3   4  -2   39599    1400
   3  -4   2   38947    1389
   3  -4   2   38495    1384
   3  -4   2   40784    1397
  -4   4  -2  240525    7199
  -4   4  -2  252601    7209
   4  -4   2  246628    7179
   4  -4   2  243845    7191
   4  -4   2  248809    7199
  -5   4  -2    4798     335
  -5   4  -2    4550     332
   5  -4   2    4624     310
   5  -4   2    4854     298
   5  -4   2    4773     327
  -6   4  -2   76972    2270
  -6   4  -2   81620    2291
   6  -4   2   79939    2274
   6  -4   2   77916    2237
   6  -4   2   77236    2255
  -7   4  -2      67     155
  -7   4  -2      59     207
  -7   4  -2      36     205
   7  -4   2      43     193
   7  -4   2     141     178
   7  -4   2      36     212
  -8   4  -2   22333     845
  -8   4  -2   21246     759
   8  -4   2   21451     809
   8  -4   2   22139     783
  -9   4  -2    2311     369
  -9   4  -2    2234     361
  -9   4  -2    3072     417
   9  -4   2    2639     314
   9  -4   2    2272     335
 -10   4  -2    7052     744
 -10   4  -2    7709     759
 -10   4  -2    6384     537
  10  -4   2    7151     627
  10  -4   2    8076     725
  10  -4   2    6973     652
   9   3  -2   11994     778
   9   3  -2   12349     774
  -9  -3   2   14087     801
  -9  -3   2   11857     725
  -9  -3   2   11480     669
   8   3  -2   10076     603
   8   3  -2   11233     633
  -8  -3   2    9785     553
  -8  -3   2   10992     625
  -8  -3   2   10940     591
   7   3  -2   44753    1553
   7   3  -2   44469    1539
  -7  -3   2   42607    1518
  -7  -3   2   44592    1527
   6   3  -2     324     193
   6   3  -2    1010     187
  -6  -3   2     870     196
  -6  -3   2    1010     190
   5   3  -2    8804     422
   5   3  -2    8638     432
  -5  -3   2    8460     426
  -5  -3   2    8711     416
  -5  -3   2    7759     425
   4   3  -2   70049    1465
   4   3  -2   68824    1461
   4   3  -2   70499    1469
  -4  -3   2   70059    1461
  -4  -3   2   69528    1453
  -4  -3   2   71039    1467
   3   3  -2    1206     186
   3   3  -2    1033     190
   3   3  -2    1428     180
  -3  -3   2    1292     175
  -3  -3   2    1188     177
  -3  -3   2    1382     189
   2   3  -2   81301    1244
   2   3  -2   82145    1231
   2   3  -2   84666    1232
  -2  -3   2   81569    1226
  -2  -3   2   82672    1243
  -2  -3   2   82161    1226
   1   3  -2  195373    7152
   0   3  -2    7696     299
   0  -3   2    7535     301
  -1   3  -2  134322    5517
   1  -3   2  134402    5572
  -2   3  -2  116807    3891
  -2   3  -2  111436    3890
   2  -3   2  113499    3885
   2  -3   2  117440    3889
   2  -3   2  112778    3884
  -3   3  -2   10408     333
  -3   3  -2    9253     326
   3  -3   2   10177     316
   3  -3   2    9442     319
   3  -3   2    9972     327
  -4   3  -2  105809    2904
  -4   3  -2  107941    2913
   4  -3   2  111951    2907
   4  -3   2  108650    2898
  -5   3  -2     669     165
  -5   3  -2     691     182
   5  -3   2     666     157
   5  -3   2     530     178
  -6   3  -2   31696    1018
  -6   3  -2   32836    1001
  -6   3  -2   34851    1044
   6  -3   2   33697    1011
   6  -3   2   32606    1028
  -7   3  -2   10577     621
  -7   3  -2    8290     589
  -7   3  -2   10094     560
   7  -3   2   11287     623
   7  -3   2   10415     581
  -8   3  -2    4905     408
  -8   3  -2    4675     527
  -8   3  -2    5717     501
   8  -3   2    5086     445
   8  -3   2    4547     505
   8  -3   2    5801     479
  -9   3  -2   12067     767
  -9   3  -2   11641     721
  -9   3  -2   10756     625
   9  -3   2   10441     660
   9  -3   2   11056     689
   9   2  -2     320     324
   9   2  -2     601     334
  -9  -2   2     305     308
  -9  -2   2     798     358
  -9  -2   2     294     249
   8   2  -2   44191    1496
   8   2  -2   45161    1479
  -8  -2   2   44635    1465
  -8  -2   2   45004    1436
  -8  -2   2   45353    1494
   7   2  -2      25     220
   7   2  -2     695     209
  -7  -2   2      25     187
  -7  -2   2     444     238
  -7  -2   2     965     229
   6   2  -2   72459    2114
   6   2  -2   69436    2098
  -6  -2   2   70536    2085
  -6  -2   2   69447    2087
  -6  -2   2   71713    2108
   5   2  -2    6503     396
   5   2  -2    6565     381
  -5  -2   2    7129     381
  -5  -2   2    5980     381
   4   2  -2   31812    1267
   4   2  -2   30246    1262
  -4  -2   2   31894    1265
  -4  -2   2   31528    1258
  -4  -2   2   32019    1259
   3   2  -2   58351    2424
   3   2  -2   57652    2425
   3   2  -2   61756    2427
  -3  -2   2   58937    2419
  -3  -2   2   56008    2420
  -3  -2   2   57304    2421
   2   2  -2   14123     757
   2   2  -2   13572     761
   2   2  -2   13389     755
  -2  -2   2   13438     753
  -2  -2   2   12774     752
  -2  -2   2   13957     760
   1   2  -2   30856    2308
   1   2  -2   30739    2317
   1   2  -2   30355    2306
  -1  -2   2   30352    2306
  -1  -2   2   30643    2304
  -1   2  -2   33123     200
  -1   2  -2   33478     208
  -1   2  -2   32673     197
   1  -2   2   33960     211
   1  -2   2   33339     195
   1  -2   2   33043     199
  -2   2  -2   87880    2418
  -2   2  -2   87426    2420
   2  -2   2   87956    2414
   2  -2   2   88282    2418
   2  -2   2   85923    2414
  -3   2  -2   30232     844
  -3   2  -2   29295     837
   3  -2   2   30161     841
   3  -2   2   30275     835
  -4   2  -2    2602     263
  -4   2  -2    3035     277
   4  -2   2    2797     256
   4  -2   2    2457     265
  -5   2  -2   26601    1039
  -5   2  -2   27724    1056
   5  -2   2   27764    1036
   5  -2   2   28086    1049
  -6   2  -2   10271     420
  -6   2  -2    9196     428
  -6   2  -2    9848     393
   6  -2   2    9308     398
   6  -2   2   10174     436
  -7   2  -2   25416     886
  -7   2  -2   22848     902
  -7   2  -2   24300     858
   7  -2   2   24961     901
   7  -2   2   25488     874
  -8   2  -2    7510     506
  -8   2  -2    5233     434
  -8   2  -2    7495     547
   8  -2   2    6213     524
   8  -2   2    7479     487
  -9   2  -2    6096     602
  -9   2  -2    6300     638
  -9   2  -2    5961     528
   9  -2   2    6550     624
   9  -2   2    5200     573
   9  -2   2    6209     565
  10   1  -2    3413     468
  10   1  -2    2715     443
 -10  -1   2    3699     475
 -10  -1   2    4092     509
   9   1  -2    2709     382
  -9  -1   2    2622     406
  -9  -1   2    1914     271
  -9  -1   2    2120     371
   8   1  -2    1948     308
   8   1  -2    2212     307
  -8  -1   2    1603     232
  -8  -1   2    2478     304
  -8  -1   2    1747     298
   7   1  -2   34047    1241
   7   1  -2   33491    1216
  -7  -1   2   32840    1184
  -7  -1   2   34998    1236
  -7  -1   2   33570    1214
   6   1  -2   11457     514
   6   1  -2    9640     525
  -6  -1   2   10474     504
  -6  -1   2    9699     480
   5   1  -2     253     140
   5   1  -2      11     141
  -5  -1   2     252     136
  -5  -1   2      58     138
   4   1  -2  104153    3179
   4   1  -2   96666    3172
  -4  -1   2  103191    3161
  -4  -1   2   99392    3171
  -4  -1   2  103668    3177
   3   1  -2  178445    5914
   3   1  -2  179586    5906
   3   1  -2  171474    5912
  -3  -1   2  176679    5913
  -3  -1   2  176072    5910
  -3  -1   2  177117    5902
   2   1  -2  365274   10893
   1   1  -2  113020    5450
  -1  -1   2  105519    5428
  -1   1  -2  213028    8993
   1  -1   2  207552    9014
  -2   1  -2  162623    3604
  -2   1  -2  169406    3610
   2  -1   2  165400    3605
   2  -1   2  168525    3607
  -3   1  -2  264003    7983
  -3   1  -2  253851    7973
   3  -1   2  257608    7977
   3  -1   2  250971    7973
  -4   1  -2    1716     141
  -4   1  -2    1847     154
   4  -1   2    2253     158
   4  -1   2    2064     151
  -5   1  -2   26376     770
  -5   1  -2   24649     751
   5  -1   2   25019     749
   5  -1   2   26603     767
  -6   1  -2      88     186
  -6   1  -2     215     174
  -6   1  -2       0     152
   6  -1   2       0     162
   6  -1   2       0     182
  -7   1  -2      14     181
  -7   1  -2      13     225
  -7   1  -2      84     210
   7  -1   2      64     224
   7  -1   2      31     221
  -8   1  -2      39     264
  -8   1  -2     618     257
  -8   1  -2      39     223
   8  -1   2     297     262
   8  -1   2     541     249
  -9   1  -2     261     273
  -9   1  -2     816     330
  -9   1  -2     397     326
   9  -1   2     433     328
   9  -1   2     513     334
  10   0  -2       0     386
  10   0  -2       0     391
 -10   0   2       0     371
 -10   0   2      98     401
   9   0  -2     432     309
  -9   0   2     197     208
  -9   0   2     722     331
  -9   0   2     435     319
   8   0  -2    4860     498
  -8   0   2    4381     496
  -8   0   2    5198     387
  -8   0   2    5095     516
   7   0  -2    7201     517
   7   0  -2    8153     495
  -7   0   2    7937     510
  -7   0   2    7601     427
  -7   0   2    7993     494
   6   0  -2   26344     870
   6   0  -2   27411     849
  -6   0   2   28864     854
  -6   0   2   28166     813
   5   0  -2    5771     300
   5   0  -2    5120     312
  -5   0   2    5227     260
  -5   0   2    6109     301
  -5   0   2    6048     304
   4   0  -2   66228    1758
   4   0  -2   68470    1764
  -4   0   2   67349    1733
  -4   0   2   66467    1756
  -4   0   2   68288    1761
   3   0  -2  275052    7880
   3   0  -2  261046    7878
  -3   0   2  263619    7876
  -3   0   2  261939    7878
   2   0  -2    5244      96
   2   0  -2    5740     121
  -2   0   2    5955     118
  -2   0   2    6326     126
  -1   0  -2    4128     493
  -1   0  -2    4141     496
   1   0   2    4034     495
   1   0   2    3828     493
  -2   0  -2    3870     724
  -2   0  -2    3672     729
  -3   0  -2  102082    3554
  -3   0  -2   97454    3541
   3   0   2  101386    3547
   3   0   2  101824    3550
  -4   0  -2   12778     660
  -4   0  -2   12133     642
   4   0   2   12314     647
   4   0   2   13034     657
  -5   0  -2    4091     313
  -5   0  -2    4143     334
  -5   0  -2    3851     332
   5   0   2    3695     337
   5   0   2    4711     321
  -6   0  -2    6200     388
  -6   0  -2    6984     388
  -6   0  -2    5698     396
   6   0   2    6680     387
   6   0   2    6960     410
  -7   0  -2    5704     441
  -7   0  -2    6692     433
  -7   0  -2    6283     479
   7   0   2    4954     467
   7   0   2    4776     435
  -8   0  -2   15025     696
  -8   0  -2   15238     689
   8   0   2   14915     745
   8   0   2   14647     694
  -9   0  -2     303     334
  -9   0  -2      29     320
  -9   0  -2     102     287
   9   0   2      29     300
   9   0   2      29     371
  10  -1  -2     902     380
  10  -1  -2     981     394
 -10   1   2     840     403
 -10   1   2    1263     400
   9  -1  -2       2     291
   9  -1  -2       2     289
  -9   1   2       2     294
  -9   1   2     448     317
   8  -1  -2   35550    1172
  -8   1   2   34733    1167
  -8   1   2   33598    1072
  -8   1   2   35955    1197
   7  -1  -2    2640     362
  -7   1   2    1967     287
  -7   1   2    1936     258
  -7   1   2    1772     267
   6  -1  -2   20751     742
   6  -1  -2   21166     760
  -6   1   2   21297     748
  -6   1   2   22053     690
  -6   1   2   22152     760
   5  -1  -2     455     145
   5  -1  -2     126     128
  -5   1   2      81     129
  -5   1   2     128      98
  -5   1   2      30     143
   4  -1  -2   12011     363
   4  -1  -2   11029     373
  -4   1   2   11831     365
  -4   1   2   11862     367
  -4   1   2   12793     319
   3  -1  -2    1221     154
  -3   1   2    1055     157
  -3   1   2     948     150
  -3   1   2     681     101
   2  -1  -2     373      76
   2  -1  -2     195      64
   2  -1  -2     265      70
  -2   1   2     136      64
  -2   1   2     192      74
   1  -1  -2  101718    1920
   1  -1  -2  102759    1918
   1  -1  -2  102908    1920
  -1   1   2  100709    1921
  -1   1   2  103291    1918
  -1  -1  -2   55120     241
  -1  -1  -2   55120     248
   1   1   2   54657     244
   1   1   2   55541     248
  -2  -1  -2  978773   30240
   2   1   2  952909   30294
  -3  -1  -2    4198     664
  -3  -1  -2    3579     648
   3   1   2    3781     655
   3   1   2    4120     659
  -4  -1  -2   84338    2722
  -4  -1  -2   77711    2701
  -4  -1  -2   85929    2732
   4   1   2   83738    2717
   4   1   2   80827    2710
  -5  -1  -2     368     174
  -5  -1  -2     257     153
  -5  -1  -2     415     167
   5   1   2     284     170
   5   1   2     446     169
  -6  -1  -2   26085     945
  -6  -1  -2   25291     935
  -6  -1  -2   26124     914
   6   1   2   25752     919
   6   1   2   27010     942
  -7  -1  -2    1329     261
  -7  -1  -2    1461     247
  -7  -1  -2    1274     263
   7   1   2    1298     294
   7   1   2    1120     262
  -8  -1  -2   23920     962
  -8  -1  -2   23680     983
  -8  -1  -2   24894    1015
   8   1   2   23060    1012
   8   1   2   23269     969
  -9  -1  -2    7219     701
  -9  -1  -2    7424     656
  -9  -1  -2    6819     626
   9   1   2    6462     629
   9   1   2    7278     694
  10  -2  -2   10694     752
  10  -2  -2    8469     725
 -10   2   2    9266     780
 -10   2   2    7649     746
   9  -2  -2    3289     392
   9  -2  -2    5259     575
  -9   2   2    3760     441
  -9   2   2    4588     569
   8  -2  -2    2520     309
   8  -2  -2    2101     295
  -8   2   2    2076     308
  -8   2   2    1748     291
  -8   2   2    2249     270
   7  -2  -2   16091     707
   7  -2  -2   15538     707
  -7   2   2   16281     614
  -7   2   2   16405     717
  -7   2   2   16316     728
   6  -2  -2     534     149
   6  -2  -2      95     160
  -6   2   2     363     156
  -6   2   2     367      96
  -6   2   2     371     167
   5  -2  -2    4485     262
   5  -2  -2    4782     271
  -5   2   2    4204     265
  -5   2   2    3859     185
  -5   2   2    4418     270
   4  -2  -2   18408     552
   4  -2  -2   18422     552
  -4   2   2   18804     557
  -4   2   2   17858     555
   3  -2  -2      47      77
   3  -2  -2      39      76
  -3   2   2      20      79
  -3   2   2     270      75
   2  -2  -2    3544     172
   2  -2  -2    3347     172
   2  -2  -2    3641     154
  -2   2   2    3681     174
  -2   2   2    3585     177
   1  -2  -2  353528   10466
  -1   2   2  342871   10488
   0  -2  -2  192894    4392
   0   2   2  200156    4410
  -1  -2  -2  196947    8936
  -2  -2  -2   51049     613
  -2  -2  -2   49910     599
   2   2   2   50666     607
   2   2   2   51115     609
  -3  -2  -2    1643     380
  -3  -2  -2    1661     399
  -3  -2  -2    1920     364
   3   2   2    1567     371
   3   2   2    1771     376
  -4  -2  -2   16684     430
  -4  -2  -2   17734     458
  -4  -2  -2   16266     411
   4   2   2   15714     428
   4   2   2   16909     425
  -5  -2  -2   26876    1086
  -5  -2  -2   27097    1101
  -5  -2  -2   26268    1057
   5   2   2   28337    1086
   5   2   2   27015    1071
  -6  -2  -2    4369     387
  -6  -2  -2    4042     390
  -6  -2  -2    4641     358
   6   2   2    4359     403
   6   2   2    4143     363
  -7  -2  -2   33684    1223
  -7  -2  -2   33383    1188
  -7  -2  -2   34507    1232
   7   2   2   34056    1202
   7   2   2   35079    1232
  -8  -2  -2     448     287
  -8  -2  -2     814     280
  -8  -2  -2     607     277
   8   2   2     853     279
   8   2   2    1252     318
  -9  -2  -2    6646     636
  -9  -2  -2    5819     691
  -9  -2  -2    6057     659
   9   2   2    6697     708
   9   2   2    6409     649
  10  -3  -2     436     361
  10  -3  -2       3     353
 -10   3   2     205     374
 -10   3   2       3     383
   9  -3  -2     842     315
   9  -3  -2     851     305
  -9   3   2    1262     320
  -9   3   2    1495     340
   8  -3  -2   11891     577
   8  -3  -2   12823     588
  -8   3   2   12311     615
  -8   3   2   11257     593
   7  -3  -2    4095     371
   7  -3  -2    4096     359
  -7   3   2    4290     387
  -7   3   2    4034     389
   6  -3  -2   35059    1078
   6  -3  -2   33393    1070
  -6   3   2   34173    1083
  -6   3   2   34569    1092
   5  -3  -2     478     150
   5  -3  -2     409     148
  -5   3   2     409     153
  -5   3   2     324     141
   4  -3  -2   53231    1728
   4  -3  -2   55468    1727
  -4   3   2   53627    1734
  -4   3   2   54280    1734
   3  -3  -2   17861     632
   3  -3  -2   17889     635
  -3   3   2   17885     641
  -3   3   2   18235     639
   2  -3  -2  121597    4281
   2  -3  -2  117429    4283
  -2   3   2  119839    4284
  -2   3   2  124918    4285
   1  -3  -2  187208    7463
  -1   3   2  184062    7502
   0  -3  -2   56471    1103
   0  -3  -2   57092    1108
   0   3   2   57278    1108
   0   3   2   56037    1103
  -1  -3  -2  402464   13276
   1   3   2  377656   13256
  -2  -3  -2    3795      85
  -2  -3  -2    4026      96
  -2  -3  -2    4042     110
   2   3   2    4361      88
   2   3   2    4252      86
  -3  -3  -2  144997    4745
  -3  -3  -2  156647    4768
  -3  -3  -2  155220    4792
   3   3   2  149067    4760
   3   3   2  150160    4758
  -4  -3  -2     286     252
  -4  -3  -2     567     302
  -4  -3  -2     445     273
   4   3   2     372     276
   4   3   2     456     267
  -5  -3  -2  115328    3490
  -5  -3  -2  108715    3457
  -5  -3  -2  114138    3508
   5   3   2  109020    3474
   5   3   2  111881    3482
  -6  -3  -2     510     247
  -6  -3  -2     180     199
  -6  -3  -2     342     216
   6   3   2     328     195
   6   3   2     118     219
  -7  -3  -2   38533    1297
  -7  -3  -2   36678    1244
  -7  -3  -2   38872    1302
   7   3   2   39033    1296
   7   3   2   37760    1271
  -8  -3  -2    3715     355
  -8  -3  -2    3712     417
  -8  -3  -2    2822     359
   8   3   2    2975     373
   8   3   2    2970     359
  -9  -3  -2     302     356
  -9  -3  -2     295     332
  -9  -3  -2     130     395
   9   3   2     297     358
   9   3   2      23     401
  10  -4  -2      11     300
  10  -4  -2     826     283
  10  -4  -2     593     344
  10  -4  -2     121     353
 -10   4   2       1     361
 -10   4   2     577     385
   9  -4  -2     528     298
   9  -4  -2     690     298
  -9   4   2     794     318
  -9   4   2     704     325
   8  -4  -2   12097     626
   8  -4  -2   12526     629
  -8   4   2   13604     663
  -8   4   2   13304     675
   7  -4  -2    2113     353
   7  -4  -2    2189     356
  -7   4   2    2310     375
  -7   4   2    1937     295
   6  -4  -2   12336     577
   6  -4  -2   13147     586
  -6   4   2   12902     603
  -6   4   2   12213     592
   5  -4  -2    5482     314
   5  -4  -2    5321     308
  -5   4   2    5850     327
  -5   4   2    5014     327
   4  -4  -2   16610     459
   4  -4  -2   17677     458
  -4   4   2   16470     465
  -4   4   2   16671     469
   3  -4  -2   45450    1174
   3  -4  -2   42150    1175
  -3   4   2   46520    1185
  -3   4   2   44490    1182
   2  -4  -2   12520     655
   2  -4  -2   12649     659
   2  -4  -2   12864     647
  -2   4   2   12857     662
  -2   4   2   12811     662
   1  -4  -2   41332    1693
   1  -4  -2   41914    1713
   1  -4  -2   39785    1690
  -1   4   2   39862    1694
  -1   4   2   38892    1693
   0  -4  -2   37103    1005
   0  -4  -2   35100     961
   0  -4  -2   35916     967
   0   4   2   35047     962
   0   4   2   35440     968
  -1  -4  -2   92090    2166
  -1  -4  -2   91043    2153
  -1  -4  -2   92714    2201
   1   4   2   91992    2166
   1   4   2   92802    2158
  -2  -4  -2    7760     441
  -2  -4  -2    7429     378
  -2  -4  -2    7592     398
   2   4   2    7338     395
   2   4   2    7543     391
  -3  -4  -2   69172    1622
  -3  -4  -2   69656    1660
  -3  -4  -2   67406    1602
   3   4   2   71372    1620
   3   4   2   66892    1618
  -4  -4  -2   77472    2311
  -4  -4  -2   77159    2366
  -4  -4  -2   76440    2335
   4   4   2   74838    2327
   4   4   2   76116    2329
  -5  -4  -2    1945     167
  -5  -4  -2    2394     163
  -5  -4  -2    1883     188
   5   4   2    2467     179
   5   4   2    2419     175
  -6  -4  -2  102868    3287
  -6  -4  -2  106101    3272
  -6  -4  -2  101504    3227
   6   4   2   98704    3246
   6   4   2  103980    3264
  -7  -4  -2    1331     267
  -7  -4  -2    1017     280
  -7  -4  -2     682     272
   7   4   2    1120     263
   7   4   2    1324     305
  -8  -4  -2   15358     850
  -8  -4  -2   14353     780
  -8  -4  -2   15606     857
   8   4   2   16252     862
   8   4   2   15084     801
  -9  -4  -2    1999     441
  -9  -4  -2    1770     367
  -9  -4  -2    2037     401
   9   4   2     896     391
   9   4   2    2093     405
  10  -5  -2     868     348
  10  -5  -2       3     250
  10  -5  -2       3     263
  10  -5  -2       3     322
 -10   5   2     814     379
 -10   5   2       3     387
   9  -5  -2    1597     304
   9  -5  -2    2318     329
   9  -5  -2    1470     261
  -9   5   2    1601     347
  -9   5   2    1654     336
   8  -5  -2    3469     299
   8  -5  -2    3521     288
  -8   5   2    3261     301
  -8   5   2    3826     346
   7  -5  -2    3951     349
   7  -5  -2    4819     348
  -7   5   2    5203     375
  -7   5   2    3502     276
   6  -5  -2   17896     614
   6  -5  -2   17927     612
  -6   5   2   17904     636
  -6   5   2   18315     643
   5  -5  -2    1386     131
   5  -5  -2    1013     130
  -5   5   2    1131     129
  -5   5   2    1312     135
   4  -5  -2   74559    2391
   4  -5  -2   77152    2389
  -4   5   2   77259    2404
  -4   5   2   76639    2405
   3  -5  -2    3067     184
   3  -5  -2    3060     184
  -3   5   2    3440     199
  -3   5   2    3105     194
   2  -5  -2   81985    1912
   2  -5  -2   79902    1915
   2  -5  -2   79678    1919
  -2   5   2   83679    1921
  -2   5   2   80528    1921
   1  -5  -2    3098     197
   1  -5  -2    3277     239
   1  -5  -2    3180     195
  -1   5   2    3391     242
  -1   5   2    3087     204
  -1   5   2    3281     202
   0  -5  -2   41477    1339
   0  -5  -2   42772    1389
   0  -5  -2   43542    1347
   0   5   2   40839    1342
   0   5   2   42660    1349
  -1  -5  -2    7217     266
  -1  -5  -2    7098     248
  -1  -5  -2    7243     320
   1   5   2    7250     257
   1   5   2    7343     270
  -2  -5  -2   58054    1714
  -2  -5  -2   57853    1777
  -2  -5  -2   59217    1735
   2   5   2   57885    1726
   2   5   2   58069    1734
  -3  -5  -2     838     120
  -3  -5  -2     726     132
  -3  -5  -2     425     154
   3   5   2     806     135
   3   5   2     767     135
  -4  -5  -2   56572    2134
  -4  -5  -2   58167    2203
  -4  -5  -2   58852    2164
   4   5   2   60744    2164
   4   5   2   57896    2158
  -5  -5  -2   46295    1387
  -5  -5  -2   46665    1425
  -5  -5  -2   45782    1350
   5   5   2   47247    1389
   5   5   2   45753    1378
  -6  -5  -2   26020     967
  -6  -5  -2   26486    1055
  -6  -5  -2   25859    1016
   6   5   2   20489     976
   6   5   2   26140    1020
  -7  -5  -2   31956    1075
  -7  -5  -2   31760    1107
  -7  -5  -2   31464    1012
   7   5   2   30467    1045
   7   5   2   31858    1089
  -8  -5  -2    1407     355
  -8  -5  -2     766     289
  -8  -5  -2     717     317
   8   5   2    1761     364
   8   5   2     574     302
  -9  -5  -2     876     429
  -9  -5  -2     166     363
  -9  -5  -2     248     387
   9   5   2     519     368
   9   5   2     482     404
  10  -6  -2       0     333
  10  -6  -2       0     319
 -10   6   2     503     402
 -10   6   2      82     367
   9  -6  -2     766     269
   9  -6  -2     591     275
  -9   6   2     679     299
  -9   6   2     723     306
   8  -6  -2    6459     474
   8  -6  -2    6350     473
  -8   6   2    5725     518
  -8   6   2    6820     518
   7  -6  -2     628     192
   7  -6  -2     938     191
  -7   6   2     392     186
  -7   6   2     590     207
   6  -6  -2   23047     890
   6  -6  -2   23151     892
  -6   6   2   23430     919
  -6   6   2   22524     912
   5  -6  -2    5532     286
   5  -6  -2    5895     288
  -5   6   2    6408     312
  -5   6   2    5575     307
   4  -6  -2   27630    1104
   4  -6  -2   28663    1103
  -4   6   2   27865    1119
   3  -6  -2   54811    1678
   3  -6  -2   56354    1674
  -3   6   2   54725    1688
  -3   6   2   56508    1689
   2  -6  -2   11817     856
   2  -6  -2   11058     831
   2  -6  -2   11687     836
  -2   6   2   12097     860
  -2   6   2   11822     847
  -2   6   2   11013     845
   1  -6  -2     754     223
  -1   6   2     601     173
  -1   6   2     525     175
  -1   6   2     596     226
   0  -6  -2   50760    1492
   0  -6  -2   53067    1552
   0  -6  -2   52873    1500
   0   6   2   52157    1505
   0   6   2   54240    1555
   0   6   2   49509    1496
  -1  -6  -2   37010    1165
  -1  -6  -2   34678    1147
  -1  -6  -2   36372    1217
   1   6   2   36219    1156
   1   6   2   36466    1168
  -2  -6  -2   28176    1196
  -2  -6  -2   26091    1117
  -2  -6  -2   27503    1139
   2   6   2   27602    1142
   2   6   2   26622    1131
  -3  -6  -2     344     110
  -3  -6  -2     363     142
  -3  -6  -2     393      97
   3   6   2     385     118
   3   6   2     428     122
  -4  -6  -2     391     136
  -4  -6  -2     437     157
  -4  -6  -2     151     169
   4   6   2     449     155
   4   6   2     404     161
  -5  -6  -2     182     161
  -5  -6  -2     159     192
  -5  -6  -2     109     181
   5   6   2     159     174
   5   6   2     277     180
  -6  -6  -2    3238     385
  -6  -6  -2    2965     363
  -6  -6  -2    2901     486
   6   6   2    3352     445
   6   6   2    2877     412
  -7  -6  -2    1314     260
  -7  -6  -2    1445     298
  -7  -6  -2    1483     327
   7   6   2    1516     291
   7   6   2    1641     328
  -8  -6  -2    5902     627
  -8  -6  -2    5524     559
  -8  -6  -2    4670     479
   8   6   2    5963     585
   8   6   2    3995     445
  10  -7  -2       1     308
  10  -7  -2     341     333
 -10   7   2     570     392
 -10   7   2     671     371
   9  -7  -2       0     248
   9  -7  -2      74     262
  -9   7   2     320     302
  -9   7   2       0     299
   8  -7  -2    4682     426
   8  -7  -2    4272     424
  -8   7   2    4198     485
  -8   7   2    4683     483
   7  -7  -2    1625     210
   7  -7  -2    1380     193
  -7   7   2    1680     229
  -7   7   2    1541     220
   6  -7  -2    5156     323
   6  -7  -2    5185     331
  -6   7   2    5188     360
  -6   7   2    5041     367
   5  -7  -2   13980     391
   5  -7  -2   13322     387
  -5   7   2   13373     413
  -5   7   2   14603     422
   4  -7  -2   17755     687
   4  -7  -2   16715     687
  -4   7   2   17027     707
  -4   7   2   17668     710
   3  -7  -2    3882      77
   3  -7  -2    3795      74
  -3   7   2    4157      80
  -3   7   2    3574      91
  -3   7   2    4224      99
   2  -7  -2   22432    1459
  -2   7   2   22231    1462
  -2   7   2   21786    1437
  -2   7   2   20579    1435
   1  -7  -2   32894     817
  -1   7   2   32642     767
  -1   7   2   32734     768
  -1   7   2   33561     821
   0  -7  -2   50344    1103
   0  -7  -2   50247    1169
   0  -7  -2   48990    1096
   0   7   2   49999    1112
   0   7   2   49443    1103
   0   7   2   49495    1168
  -1  -7  -2   14982     334
  -1  -7  -2   15462     353
  -1  -7  -2   15528     429
   1   7   2   15361     347
   1   7   2   15644     364
  -2  -7  -2   21042     953
  -2  -7  -2   21112     866
  -2  -7  -2   21017     889
   2   7   2   20537     883
   2   7   2   20881     893
  -3  -7  -2     862     107
  -3  -7  -2     843     159
  -3  -7  -2     751     128
   3   7   2     969     137
   3   7   2    1047     133
  -4  -7  -2   10658     646
  -4  -7  -2   11142     542
  -4  -7  -2   10888     576
   4   7   2   10669     576
   4   7   2   11548     584
  -5  -7  -2   11550     504
  -5  -7  -2   11802     575
  -5  -7  -2   10814     451
   5   7   2   11731     496
   5   7   2   11057     504
  -6  -7  -2    5477     414
  -6  -7  -2    5363     470
  -6  -7  -2    4663     541
   6   7   2    5926     492
   6   7   2    5694     462
  -7  -7  -2    8229     665
  -7  -7  -2    8184     598
  -7  -7  -2    8211     526
   7   7   2    8735     632
   7   7   2    7967     576
  -8  -7  -2     106     298
  -8  -7  -2     470     353
  -8  -7  -2    1193     389
   8   7   2     736     376
   8   7   2     470     312
  10  -8  -2     217     342
  10  -8  -2     105     309
 -10   8   2     872     393
 -10   8   2     343     393
   9  -8  -2   14440     691
   9  -8  -2   15881     707
  -9   8   2   17136     800
  -9   8   2   16169     781
   8  -8  -2     559     226
   8  -8  -2     558     226
  -8   8   2     890     268
  -8   8   2     788     272
   7  -8  -2    8703     422
   7  -8  -2    8943     432
  -7   8   2    8438     472
  -7   8   2    8974     473
   6  -8  -2     126     149
   6  -8  -2     117     139
  -6   8   2     127     178
  -6   8   2     154     153
   5  -8  -2     401     109
   5  -8  -2     127     106
  -5   8   2     127     123
  -5   8   2     127     120
   4  -8  -2   20726     748
   4  -8  -2   19587     748
  -4   8   2   20769     777
  -4   8   2   20751     777
   3  -8  -2   87892    1782
  -3   8   2   86265    1809
  -3   8   2   91340    1811
  -3   8   2   88949    1814
   2  -8  -2   18702     379
  -2   8   2   18889     383
  -2   8   2   18440     338
  -2   8   2   17895     340
   1  -8  -2  162353    4379
  -1   8   2  157210    4326
  -1   8   2  166524    4385
  -1   8   2  157210    4323
   0  -8  -2   66106    2616
   0   8   2   60509    2542
   0   8   2   65232    2553
   0   8   2   65789    2617
  -1  -8  -2   13157     456
  -1  -8  -2   12597     437
  -1  -8  -2   12560     541
   1   8   2   12250     452
   1   8   2   13268     469
  -2  -8  -2   18841     683
  -2  -8  -2   19449     767
  -2  -8  -2   18245     657
   2   8   2   19069     692
   2   8   2   18771     680
  -3  -8  -2    3224     125
  -3  -8  -2    2941     153
  -3  -8  -2    2100     173
   3   8   2    3214     154
   3   8   2    3327     156
  -4  -8  -2     159     203
  -4  -8  -2     149     164
  -4  -8  -2     315     137
   4   8   2     474     169
   4   8   2     531     177
  -5  -8  -2    5693     389
  -5  -8  -2    4575     479
  -5  -8  -2    5866     334
   5   8   2    6324     384
   5   8   2    4848     392
  -6  -8  -2    2625     367
  -6  -8  -2    1962     352
  -6  -8  -2    1793     290
   6   8   2    2090     293
   6   8   2    2068     315
  -7  -8  -2    5901     679
  -7  -8  -2    6466     567
  -7  -8  -2    7016     488
   7   8   2    6393     602
   7   8   2    5854     554
  -8  -8  -2   11509     780
  -8  -8  -2   11135     675
  -8  -8  -2   10105     870
   8   8   2    9661     744
   8   8   2   10185     802
  10  -9  -2    3686     377
  10  -9  -2    3793     396
 -10   9   2    3406     465
 -10   9   2    3874     456
   9  -9  -2    3007     316
   9  -9  -2    3348     329
  -9   9   2    3231     375
  -9   9   2    2770     373
   8  -9  -2   21037     845
   8  -9  -2   22661     864
  -8   9   2   23526     931
  -8   9   2   21800     919
   7  -9  -2     862     174
   7  -9  -2     614     181
  -7   9   2     544     222
  -7   9   2     476     208
   6  -9  -2   22429     717
   6  -9  -2   23520     719
  -6   9   2   22874     768
  -6   9   2   22665     767
   5  -9  -2   12635     461
   5  -9  -2   12806     461
  -5   9   2   13037     510
  -5   9   2   13113     503
   4  -9  -2     682     141
   4  -9  -2     584     146
  -4   9   2     717     150
  -4   9   2     839     194
  -3   9   2    4219     321
  -3   9   2    4871     344
  -3   9   2    4565     324
   2  -9  -2    1405     190
  -2   9   2    1175     134
  -2   9   2    1318     128
  -2   9   2    1652     197
   1  -9  -2     381     106
  -1   9   2     844      70
  -1   9   2     421     100
  -1   9   2     381      62
   0  -9  -2   11360     562
   0   9   2   11919     481
   0   9   2   11195     466
   0   9   2   11658     564
  -1  -9  -2    5736     293
  -1  -9  -2    6126     178
  -1  -9  -2    6330     159
   1   9   2    6360     203
   1   9   2    6522     182
  -2  -9  -2    5017     314
  -2  -9  -2    5134     284
  -2  -9  -2    4731     420
   2   9   2    5261     330
   2   9   2    5395     316
  -3  -9  -2    2432     216
  -3  -9  -2    2605     259
  -3  -9  -2    1933     358
   3   9   2    2549     261
   3   9   2    1955     265
  -4  -9  -2   17782     772
  -4  -9  -2   17641     877
  -4  -9  -2   17532     727
   4   9   2   17405     776
   4   9   2   17802     779
  -5  -9  -2     141     169
  -5  -9  -2      60     234
  -5  -9  -2      60     193
   5   9   2      63     194
   5   9   2      60     217
  -6  -9  -2   14526     738
  -6  -9  -2   16844     871
  -6  -9  -2   14630     677
   6   9   2   16272     746
   6   9   2   17556     778
  -7  -9  -2       1     340
  -7  -9  -2      49     252
  -7  -9  -2     189     311
   7   9   2     254     347
   7   9   2      34     270
  -8  -9  -2    7714     863
  -8  -9  -2    8808     632
  -8  -9  -2    9554     730
   8   9   2    7829     760
   8   9   2    8648     717
  10 -10  -2    3142     371
  10 -10  -2    3197     371
 -10  10   2    5623     695
 -10  10   2    3232     469
   9 -10  -2    1113     266
   9 -10  -2    1104     258
  -9  10   2     580     314
  -9  10   2    1194     321
   8 -10  -2     384     204
   8 -10  -2      78     210
  -8  10   2       3     240
  -8  10   2     264     247
   7 -10  -2    3889     319
   7 -10  -2    4278     307
  -7  10   2    3969     384
  -7  10   2    4152     392
   6 -10  -2     112     133
   6 -10  -2      77     141
  -6  10   2     191     174
  -6  10   2      32     173
   5 -10  -2    6793     248
   5 -10  -2    6823     256
  -5  10   2    6654     312
  -4  10   2   17314     585
  -4  10   2   17446     575
  -4  10   2   16963     584
  -3  10   2   45922    1528
  -3  10   2   46923    1529
  -3  10   2   47306    1559
   2 -10  -2   90739    2749
  -2  10   2   88995    2696
  -2  10   2   90951    2755
  -2  10   2   87507    2696
   1 -10  -2  249818    7336
  -1  10   2  238572    7261
  -1  10   2  254584    7342
  -1  10   2  244773    7266
   0 -10  -2   16855     620
   0  10   2   17103     528
   0  10   2   16297     513
   0  10   2   16931     622
  -1 -10  -2   36440    1327
  -1 -10  -2   36519    1437
  -1 -10  -2   34503    1313
   1  10   2   36317    1351
   1  10   2   35045    1335
  -2 -10  -2     366     111
  -2 -10  -2     550      96
   2  10   2     567     129
   2  10   2     540     117
  -3 -10  -2      51     187
  -3 -10  -2     262     134
  -3 -10  -2     373     113
   3  10   2     345     146
   3  10   2      51     139
  -4 -10  -2     122     171
  -4 -10  -2     245     144
  -4 -10  -2     105     224
   4  10   2     172     188
   4  10   2      83     175
  -5 -10  -2     651     176
  -5 -10  -2      32     249
  -5 -10  -2      32     209
   5  10   2     434     219
   5  10   2      32     202
  -6 -10  -2      56     211
  -6 -10  -2     525     321
  -6 -10  -2     706     256
   6  10   2     466     276
   6  10   2     455     250
  -7 -10  -2     386     367
  -7 -10  -2     642     262
  -7 -10  -2     912     327
   7  10   2     866     375
   7  10   2     736     311
  -8 -10  -2       0     291
  -8 -10  -2       0     397
  -8 -10  -2     281     443
   8  10   2       0     415
   8  10   2       0     373
   9 -11  -2    1905     263
   9 -11  -2    1470     267
  -9  11   2    1965     365
  -9  11   2    1628     328
   8 -11  -2     121     193
   8 -11  -2       2     201
  -8  11   2     245     253
  -8  11   2       2     255
   7 -11  -2    5607     327
   7 -11  -2    5738     351
  -7  11   2    5777     428
  -7  11   2    4805     434
   6 -11  -2    2355     273
   6 -11  -2    3116     263
  -6  11   2    2645     363
  -6  11   2    2594     352
  -5  11   2   41420    1190
  -5  11   2   45094    1199
  -4  11   2    1236     136
  -4  11   2    1105     141
  -4  11   2    1411     145
  -3  11   2   61731    1716
  -3  11   2   62554    1676
  -3  11   2   61394    1674
   2 -11  -2   29905    1053
  -2  11   2   30129     988
  -2  11   2   30309    1061
  -2  11   2   28979     983
   1 -11  -2   52517    1613
  -1  11   2   53807    1620
  -1  11   2   50969    1523
  -1  11   2   51911    1530
   0 -11  -2   58959    1808
   0  11   2   56493    1700
   0  11   2   49163    1789
   0  11   2   58997    1714
  -1 -11  -2    4258     147
  -1 -11  -2    4281     322
   1  11   2    4482     191
   1  11   2    4912     217
  -2 -11  -2   39674    1282
  -2 -11  -2   37586    1128
  -2 -11  -2   38318    1151
   2  11   2   37461    1175
   2  11   2   38520    1164
  -3 -11  -2    4261     305
  -3 -11  -2    4320     258
  -3 -11  -2    3675     460
   3  11   2    4769     334
   3  11   2    4316     332
  -4 -11  -2   15315     560
  -4 -11  -2   16414     620
  -4 -11  -2   16085     764
   4  11   2   15755     636
   4  11   2   16081     644
  -5 -11  -2    4083     364
  -5 -11  -2    4728     438
  -5 -11  -2    4416     606
   5  11   2    4348     466
   5  11   2    4137     454
  -6 -11  -2    2973     421
  -6 -11  -2    3372     406
  -6 -11  -2    3633     345
   6  11   2    2669     384
   6  11   2    3526     367
  -7 -11  -2    4713     551
  -7 -11  -2    5036     600
  -7 -11  -2    5593     492
   7  11   2    4907     623
   7  11   2    5489     694
   9 -12  -2    3638     380
   9 -12  -2    4464     423
  -9  12   2    4138     410
  -9  12   2    3976     424
   8 -12  -2   17833     628
   8 -12  -2   17859     647
  -8  12   2   18906     768
  -8  12   2   16018     759
   7 -12  -2    9637     380
   7 -12  -2    9830     357
  -7  12   2    9548     476
  -7  12   2    9488     492
  -6  12   2  104739    3575
  -6  12   2  110250    3573
  -5  12   2    1987     268
  -5  12   2    1844     207
  -4  12   2  220356    6625
  -4  12   2  214490    6604
  -4  12   2  209977    6603
  -3  12   2     677     146
  -3  12   2     905     119
  -3  12   2     732     109
   2 -12  -2  162677    4921
  -2  12   2  158824    4848
  -2  12   2  154770    4845
  -2  12   2  159876    4925
   1 -12  -2   11765     470
  -1  12   2   12781     362
  -1  12   2   13021     481
  -1  12   2   12346     349
   0 -12  -2   74758    2320
   0  12   2   74217    2221
   0  12   2   70881    2207
   0  12   2   72905    2320
  -1 -12  -2   80495    2236
   1  12   2   81204    2121
   1  12   2   79955    2134
  -2 -12  -2   42619    1432
  -2 -12  -2   40944    1260
  -2 -12  -2   42416    1282
   2  12   2   40265    1301
   2  12   2   42831    1316
  -3 -12  -2   70825    2116
  -3 -12  -2   70378    2250
  -3 -12  -2   70180    2085
   3  12   2   69514    2140
   3  12   2   70658    2136
  -4 -12  -2    8932     468
  -4 -12  -2    9729     660
  -4 -12  -2    8245     404
   4  12   2    8518     495
   4  12   2    8862     496
  -5 -12  -2    7579     477
  -5 -12  -2    8565     672
  -5 -12  -2    7362     409
   5  12   2    7903     534
   5  12   2    7595     513
  -6 -12  -2     251     274
  -6 -12  -2      21     221
  -6 -12  -2      21     359
   6  12   2     356     299
   6  12   2      21     273
  -7 -12  -2     214     266
  -7 -12  -2     366     432
  -7 -12  -2     117     328
   7  12   2       4     362
   7  12   2       4     342
   9 -13  -2     461     237
   9 -13  -2     435     203
  -9  13   2     963     337
  -9  13   2     993     341
   8 -13  -2    8533     400
   8 -13  -2    9136     427
  -8  13   2    8358     574
  -8  13   2    9204     581
  -7  13   2      41     212
  -6  13   2   10446     451
  -6  13   2    9891     447
  -5  13   2   12617     488
  -5  13   2   11618     487
  -4  13   2     261     144
  -4  13   2     195     124
  -4  13   2     245     128
  -3  13   2  117863    3264
  -3  13   2  121931    3332
  -3  13   2  118415    3267
  -2  13   2    3335     192
  -2  13   2    4198     306
  -2  13   2    3508     179
   1 -13  -2  173558    5038
  -1  13   2  170758    5043
  -1  13   2  168994    4939
  -1  13   2  161797    4929
   0  13   2     495     213
   0  13   2     848     195
   0  13   2     968     168
  -1 -13  -2   33726    1371
   1  13   2   32769    1235
   1  13   2   33297    1251
  -2 -13  -2   16624     609
  -2 -13  -2   17284     594
  -2 -13  -2   16803     807
   2  13   2   17258     668
   2  13   2   17253     655
  -3 -13  -2    4631     320
  -3 -13  -2    5221     547
  -3 -13  -2    4781     285
   3  13   2    5411     384
   3  13   2    4894     373
  -4 -13  -2    6746     402
  -4 -13  -2    7743     622
  -4 -13  -2    6182     342
   4  13   2    6935     454
   4  13   2    6537     449
  -5 -13  -2    2968     403
  -5 -13  -2    3039     286
  -5 -13  -2    2700     233
   5  13   2    2897     292
   5  13   2    3072     326
  -6 -13  -2    2980     394
  -6 -13  -2    2857     346
  -6 -13  -2    2259     464
   6  13   2    2074     385
   6  13   2    2404     375
  -7 -13  -2       0     268
  -7 -13  -2      63     455
  -7 -13  -2     261     331
   7  13   2     482     364
   7  13   2     470     407
  -9  14   2    1891     353
  -9  14   2    1340     353
  -8  14   2    4667     496
  -8  14   2    4003     364
  -7  14   2    8546     507
  -7  14   2    7139     497
  -6  14   2    5558     396
  -6  14   2    5004     402
  -5  14   2    9369     420
  -5  14   2   10316     426
  -4  14   2    8504     472
  -4  14   2    7475     413
  -4  14   2    6981     412
  -3  14   2   16608     659
  -3  14   2   15230     662
  -3  14   2   16870     755
   2 -14  -2   78962    2457
  -2  14   2   76402    2363
  -2  14   2   74408    2355
  -2  14   2   78459    2466
   1 -14  -2   23472     970
  -1  14   2   22212     969
  -1  14   2   20986     824
  -1  14   2   21807     837
   0 -14  -2   80944    2282
   0  14   2   80616    2165
   0  14   2   81592    2289
   0  14   2   78909    2150
  -1 -14  -2    3557     448
   1  14   2    4166     269
   1  14   2    3714     287
  -2 -14  -2   27921     957
   2  14   2   26631     788
   2  14   2   27869     804
  -3 -14  -2   36354    1181
  -3 -14  -2   39119    1419
  -3 -14  -2   36660    1208
   3  14   2   37107    1258
   3  14   2   36094    1264
  -4 -14  -2    1902     349
  -4 -14  -2    2434     240
  -4 -14  -2    2514     277
   4  14   2    2735     296
   4  14   2    2006     285
  -5 -14  -2    7928     473
  -5 -14  -2    7421     748
  -5 -14  -2    6654     396
   5  14   2    6735     570
   5  14   2    8079     550
  -6 -14  -2    1766     261
  -6 -14  -2    1408     458
  -6 -14  -2    1734     303
   6  14   2    1927     386
   6  14   2    1772     363
  -9  15   2    5047     446
  -9  15   2    6765     619
  -8  15   2    8040     568
  -8  15   2    8306     566
  -7  15   2      14     233
  -7  15   2      14     224
  -6  15   2    9407     508
  -5  15   2   22034     729
  -5  15   2   23370     735
  -4  15   2    2564     184
  -4  15   2    2655     213
  -4  15   2    2636     181
  -3  15   2   45997    1425
  -3  15   2   45319    1431
  -3  15   2   47075    1526
   2 -15  -2    4759     360
  -2  15   2    3421     216
  -2  15   2    4084     199
  -2  15   2    4432     356
   1 -15  -2   44911    1579
  -1  15   2   43891    1579
  -1  15   2   42760    1436
  -1  15   2   43298    1449
   0 -15  -2    2004     290
   0  15   2    2585     240
   0  15   2    2488     215
  -1 -15  -2   99597    3150
   1  15   2   98384    3004
   1  15   2   95460    3015
  -2 -15  -2    3380     542
   2  15   2    3275     352
   2  15   2    2967     333
  -3 -15  -2   97597    2977
  -3 -15  -2  103705    3195
  -3 -15  -2   96466    2959
   3  15   2   98982    3042
   3  15   2   98289    3036
  -4 -15  -2      21     149
  -4 -15  -2     265     192
  -4 -15  -2     113     323
   4  15   2     158     229
   4  15   2       0     242
  -5 -15  -2    9197     451
  -5 -15  -2    8182     820
  -5 -15  -2    9523     517
   5  15   2    9573     613
   5  15   2    8729     631
  -6 -15  -2    1035     253
  -6 -15  -2    1198     300
  -6 -15  -2    1157     483
   6  15   2     869     352
   6  15   2    1542     389
  -8  16   2   18107     837
  -8  16   2   20858     850
  -7  16   2    1523     260
  -7  16   2    1483     251
  -6  16   2   12739     528
  -5  16   2     377     174
  -5  16   2     754     186
  -4  16   2    2329     191
  -4  16   2    2154     194
  -3  16   2    8813     389
  -3  16   2    9662     522
  -3  16   2    8548     377
   2 -16  -2   14056     611
  -2  16   2   14509     467
  -2  16   2   13946     449
  -2  16   2   14419     611
   1 -16  -2   14617     725
  -1  16   2   16261     545
  -1  16   2   16891     730
  -1  16   2   16161     560
   0 -16  -2   52976    1756
   0  16   2   52460    1607
   0  16   2   51561    1591
  -1 -16  -2     611     271
   1  16   2    1463     197
   1  16   2    2193     264
  -2 -16  -2   60619    2037
   2  16   2   58861    1869
   2  16   2   58514    1877
  -3 -16  -2   10972     759
   3  16   2   10717     557
   3  16   2   10931     547
  -4 -16  -2    3364     309
  -4 -16  -2    2964     268
  -4 -16  -2    2688     432
   4  16   2    2832     325
   4  16   2    2879     318
  -5 -16  -2    1863     264
  -5 -16  -2    1454     210
  -5 -16  -2     775     434
   5  16   2    1703     361
   5  16   2    1554     335
  -8  17   2     746     299
  -8  17   2     494     298
  -7  17   2    9793     557
  -7  17   2   10740     554
  -6  17   2    1521     235
  -5  17   2   16866     619
  -5  17   2   17801     615
  -4  17   2    7061     383
  -4  17   2    7715     392
  -3  17   2    3488     416
  -3  17   2    3238     272
  -3  17   2    2817     246
   2 -17  -2   33187    1178
  -2  17   2   34026    1186
  -2  17   2   32711    1022
  -2  17   2   33230    1039
   1 -17  -2    3103     332
  -1  17   2    4014     267
  -1  17   2    3691     238
   0 -17  -2    8100     577
   0  17   2    8370     337
   0  17   2    8267     366
  -1 -17  -2   39104    1422
   1  17   2   38700    1234
   1  17   2   39202    1250
  -2 -17  -2     373     302
   2  17   2     112     183
   2  17   2      76     191
  -3 -17  -2   58567    2026
   3  17   2   56897    1834
   3  17   2   55534    1829
  -4 -17  -2    2311     447
   4  17   2    1818     316
   4  17   2    1585     293
  -5 -17  -2    9875     481
  -5 -17  -2    9139     440
  -5 -17  -2    9261     947
   5  17   2    9448     666
   5  17   2    8391     694
  -8  18   2    1516     326
  -8  18   2    2312     338
  -7  18   2    4218     459
  -7  18   2    4596     469
  -6  18   2    7350     454
  -6  18   2    7545     466
  -5  18   2     409     192
  -5  18   2     601     191
  -4  18   2   11298     417
  -4  18   2   11566     430
  -3  18   2    1643     181
  -3  18   2    1586     156
   2 -18  -2    9947     588
  -2  18   2   10976     391
  -2  18   2   10812     419
   1 -18  -2    1647     281
  -1  18   2    2413     217
  -1  18   2    2020     180
   0 -18  -2    1791     315
   0  18   2    2063     194
   0  18   2    2308     238
  -1 -18  -2     274     301
   1  18   2      53     167
   1  18   2      11     173
  -2 -18  -2   24510    1052
   2  18   2   22869     818
   2  18   2   23064     826
  -3 -18  -2       4     346
   3  18   2     375     252
   3  18   2     398     241
  -4 -18  -2   10696     915
   4  18   2   10148     650
   4  18   2   10551     666
  -7  19   2       4     237
  -7  19   2      83     263
  -6  19   2   11103     534
  -6  19   2   11850     533
  -5  19   2    8111     443
  -5  19   2    7697     443
  -4  19   2     513     180
  -4  19   2     338     164
  -3  19   2   21636     748
  -3  19   2   22054     728
   2 -19  -2     439     247
  -2  19   2     687     167
  -2  19   2     672     135
   1 -19  -2    8774     612
  -1  19   2    8434     379
  -1  19   2    8041     346
   0 -19  -2      40     285
   0  19   2     263     176
   0  19   2     159     153
  -1 -19  -2     884     349
   1  19   2    1311     207
   1  19   2     443     203
  -2 -19  -2      17     346
   2  19   2     329     226
   2  19   2     215     228
  -3 -19  -2    3286     485
   3  19   2    4200     490
   3  19   2    4007     486
  -4 -19  -2    1627     494
   4  19   2    1795     361
   4  19   2    2324     351
  -7  20   2    8688     574
  -7  20   2    9949     593
  -6  20   2      38     225
  -6  20   2      10     235
  -5  20   2    4976     373
  -5  20   2    5109     369
  -4  20   2    2802     298
  -4  20   2    2664     328
  -3  20   2     573     155
  -3  20   2     408     178
  -2  20   2    3241     271
  -2  20   2    3736     322
   1 -20  -2       0     277
  -1  20   2     179     147
  -1  20   2       0     175
   0 -20  -2     572     326
   0  20   2    1354     206
   0  20   2    1100     189
  -1 -20  -2     167     351
   1  20   2     238     207
   1  20   2     190     204
  -2 -20  -2    7945     813
   2  20   2    6926     505
   2  20   2    7727     500
  -3 -20  -2       0     429
   3  20   2     183     302
   3  20   2       0     290
  -6  21   2    8242     496
  -6  21   2    6494     496
  -5  21   2     305     210
  -5  21   2     677     218
  -4  21   2    1524     216
  -4  21   2    1454     193
  -3  21   2    5698     365
  -3  21   2    5345     507
  -3  21   2    5141     316
  -2  21   2     771     165
  -2  21   2     408     196
   1 -21  -2    1536     357
  -1  21   2    1595     191
  -1  21   2    1493     214
   0 -21  -2    2893     418
   0  21   2    2681     261
   0  21   2    2784     333
  -1 -21  -2      98     384
   1  21   2     780     237
   1  21   2     728     238
  -2 -21  -2    1512     466
   2  21   2    1823     309
   2  21   2    1670     299
  -5  22   2    3556     406
  -5  22   2    3762     380
  -4  22   2    2458     225
  -4  22   2    2384     247
  -3  22   2     305     307
  -3  22   2     400     215
  -3  22   2     588     175
  -2  22   2    8352     451
  -2  22   2    7757     385
   1 -22  -2     120     344
  -1  22   2     821     187
  -1  22   2     733     220
   0 -22  -2    2046     428
   0  22   2    3015     289
   0  22   2    2804     263
  -1 -22  -2    6037     792
   1  22   2    3881     349
   1  22   2    5056     464
  -4  23   2    4606     364
  -4  23   2    4029     418
  -3  23   2    3174     325
  -3  23   2    4195     400
  -3  23   2    3883     429
  -2  23   2     814     233
  -2  23   2     290     186
  -1  23   2    2951     259
  -1  23   2    3028     287
   0 -23  -2       1     378
   0  23   2     255     257
   0  23   2       1     238
   0  24  -3     435     464
   0  24  -3     238     407
   0  24  -3     192     204
   0  24  -3       3     195
  -1  24  -3    3044     459
  -1  24  -3    3617     489
  -2  24  -3    2952     438
  -2  24  -3    3207     441
  -3  24  -3       6     346
  -3  24  -3       6     336
  -4  24  -3    6824     724
  -4  24  -3    7733     598
   2  23  -3    1186     270
   2  23  -3    1005     299
   2  23  -3     597     448
   1  23  -3    1507     249
   1  23  -3    1159     430
   1  23  -3    1226     247
   1  23  -3     945     430
   0  23  -3    3718     486
   0  23  -3    3509     324
   0  23  -3    3830     333
   0  23  -3    3395     468
  -1  23  -3     545     362
  -1  23  -3     505     345
  -2  23  -3     610     345
  -2  23  -3     167     325
  -3  23  -3    5075     633
  -3  23  -3    5973     567
  -4  23  -3    2762     322
  -4  23  -3    2559     389
  -5  23  -3    6286     656
  -5  23  -3    6373     392
   3  22  -3       1     303
   3  22  -3       1     424
   3  22  -3      83     283
   2  22  -3    3619     307
   2  22  -3    3526     493
   2  22  -3    3459     320
   1  22  -3     862     211
   1  22  -3     593     206
   1  22  -3    1225     377
   0  22  -3     955     361
   0  22  -3    1598     183
   0  22  -3    2057     187
   0  22  -3     908     366
  -1  22  -3    2109     385
  -1  22  -3    2704     396
  -2  22  -3     665     309
  -2  22  -3     464     308
  -3  22  -3    1500     304
  -3  22  -3    1032     316
  -4  22  -3    6716     490
  -4  22  -3    6882     612
  -5  22  -3       0     180
  -5  22  -3      60     279
  -6  22  -3    9278     663
  -6  22  -3    9019     512
  -6  22  -3   10993     535
   3  21  -3    5865     500
   3  21  -3    5287     529
   3  21  -3    6074     802
   2  21  -3       2     352
   2  21  -3       2     225
   2  21  -3       2     216
   1  21  -3    3743     330
   1  21  -3    3623     337
   1  21  -3    3384     445
   0  21  -3   11800     715
   0  21  -3   11644     753
   0  21  -3   11283     441
   0  21  -3   11172     433
  -1  21  -3       6     279
  -2  21  -3   18848     813
  -2  21  -3   17156     859
  -3  21  -3    2203     336
  -3  21  -3    2484     313
  -4  21  -3    5812     562
  -5  21  -3    3410     324
  -5  21  -3    2327     316
  -5  21  -3    2592     300
  -6  21  -3     149     275
  -6  21  -3     229     225
  -6  21  -3      57     218
   4  20  -3       0     307
   4  20  -3     589     285
   3  20  -3     956     268
   3  20  -3     389     241
   3  20  -3    1158     375
   2  20  -3    3624     287
   2  20  -3    4972     641
   2  20  -3    3665     357
   1  20  -3     429     163
   1  20  -3     394     311
   1  20  -3      14     157
   0  20  -3    3828     423
   0  20  -3    4821     566
   0  20  -3    4528     270
   0  20  -3    4518     277
  -1  20  -3     200     265
  -1  20  -3     136     261
  -2  20  -3    1842     308
  -2  20  -3    1265     287
  -3  20  -3    5096     442
  -3  20  -3    5808     504
  -4  20  -3       3     243
  -5  20  -3    1733     300
  -5  20  -3    1185     200
  -5  20  -3    1966     221
  -6  20  -3    2486     270
  -6  20  -3    2581     263
  -6  20  -3    2243     304
  -7  20  -3    3786     473
  -7  20  -3    2793     328
  -7  20  -3    3092     325
   5  19  -3    1040     379
   5  19  -3    1065     337
  -5 -19   3     940     448
   4  19  -3    2533     330
   4  19  -3    2453     324
   4  19  -3    2151     434
  -4 -19   3    2016     429
   3  19  -3    1804     373
   3  19  -3    1978     263
   3  19  -3    1762     272
   2  19  -3      28     179
   2  19  -3      28     271
   1  19  -3   12362     691
   1  19  -3   10448     423
   1  19  -3    9957     428
   0  19  -3     975     272
   0  19  -3     410     127
   0  19  -3     666     137
  -1  19  -3   24095     919
  -1  19  -3   23420     935
  -2  19  -3   13203     681
  -2  19  -3   12929     631
  -3  19  -3    7352     457
  -3  19  -3    7258     527
  -4  19  -3   16510     736
  -5  19  -3       2     160
  -5  19  -3     145     155
  -5  19  -3     108     217
  -6  19  -3    5185     410
  -6  19  -3    4703     374
  -6  19  -3    4278     451
  -7  19  -3     447     229
  -7  19  -3     371     267
  -7  19  -3       3     246
   5  18  -3    2347     342
   5  18  -3    1928     368
  -5 -18   3    2331     461
   4  18  -3       5     251
   4  18  -3       7     351
   4  18  -3       5     238
  -4 -18   3     232     349
   3  18  -3   11146     534
   3  18  -3   10813     756
   3  18  -3   12477     552
  -3 -18   3   11072     740
   2  18  -3   17163     676
   2  18  -3   18647     895
   2  18  -3   17704     679
   1  18  -3     769     153
   1  18  -3     692     267
   1  18  -3     608     156
   0  18  -3   35576    1280
   0  18  -3   33886    1082
   0  18  -3   33404    1069
  -1  18  -3    2521     312
  -1  18  -3    2860     312
  -2  18  -3    6184     454
  -2  18  -3    6434     493
  -3  18  -3    9044     522
  -3  18  -3    8685     462
  -4  18  -3    2546     273
  -4  18  -3    2417     225
  -5  18  -3    9156     408
  -5  18  -3    9105     399
  -5  18  -3    9498     513
  -6  18  -3    5578     383
  -6  18  -3    5788     448
  -6  18  -3    4890     411
  -7  18  -3    1072     274
  -7  18  -3    1174     228
  -7  18  -3     976     261
  -8  18  -3    1676     356
  -8  18  -3    1505     333
   6  17  -3    1411     377
   6  17  -3     915     388
  -6 -17   3    1167     222
  -6 -17   3     757     189
  -6 -17   3     914     444
   5  17  -3     280     277
   5  17  -3     399     312
  -5 -17   3       6     370
   4  17  -3   10473     758
   4  17  -3    8024     533
   4  17  -3    9994     558
  -4 -17   3    9756     733
   3  17  -3      48     205
   3  17  -3       7     278
   3  17  -3       7     176
  -3 -17   3       7     280
   2  17  -3   44940    1560
   2  17  -3   43491    1376
   2  17  -3   43121    1380
  -2 -17   3   43749    1534
   1  17  -3    1000     163
   1  17  -3     815     148
   1  17  -3     685     257
   0  17  -3   37103    1336
  -1  17  -3   10765     536
  -1  17  -3   11255     563
  -2  17  -3     369     195
  -2  17  -3     105     193
  -3  17  -3   11855     555
  -3  17  -3   12119     499
  -4  17  -3   19023     805
  -5  17  -3     271     165
  -5  17  -3     506     203
  -5  17  -3     488     171
  -6  17  -3   21270     780
  -6  17  -3   20884     758
  -6  17  -3   20752     748
  -7  17  -3    6828     469
  -7  17  -3    7328     431
  -7  17  -3    6498     482
  -8  17  -3    8575     601
  -8  17  -3    7127     574
   6  16  -3    5969     618
   6  16  -3    6620     661
  -6 -16   3    7061     794
  -6 -16   3    5806     386
  -6 -16   3    6413     424
   5  16  -3    2496     339
   5  16  -3    3292     354
  -5 -16   3    2504     257
  -5 -16   3    2816     298
  -5 -16   3    3340     435
   4  16  -3    2421     272
   4  16  -3    2196     278
   4  16  -3    2285     367
  -4 -16   3    1887     355
   3  16  -3     292     270
   3  16  -3      20     175
   3  16  -3      20     190
  -3 -16   3      20     246
   2  16  -3    2153     188
   2  16  -3    2168     304
   2  16  -3    2297     199
   1  16  -3     464     131
   1  16  -3     719     140
   1  16  -3     566     234
   0  16  -3    3153     194
   0  16  -3    3644     408
  -1  16  -3    2789     271
  -1  16  -3    2158     249
  -2  16  -3    9422     497
  -2  16  -3    9590     532
  -3  16  -3      35     156
  -3  16  -3       7     173
  -4  16  -3   14372     594
  -4  16  -3   14106     478
  -5  16  -3   13889     547
  -5  16  -3   13801     553
  -5  16  -3   14412     616
  -6  16  -3     193     189
  -6  16  -3     273     179
  -6  16  -3     170     181
  -7  16  -3   11497     566
  -7  16  -3   11679     511
  -7  16  -3   11242     578
  -8  16  -3    8946     589
  -8  16  -3    8286     601
   7  15  -3    6632     744
   7  15  -3    7100     730
  -7 -15   3    6706     836
  -7 -15   3    6920     535
  -7 -15   3    5434     473
   6  15  -3     777     342
   6  15  -3    1105     313
  -6 -15   3    1129     211
  -6 -15   3     874     388
  -6 -15   3     872     243
   5  15  -3   48609    1571
   5  15  -3   45358    1554
  -5 -15   3   47027    1441
  -5 -15   3   48965    1689
  -5 -15   3   48073    1462
   4  15  -3       1     274
   4  15  -3     259     199
   4  15  -3       1     211
  -4 -15   3       1     271
   3  15  -3   81202    2535
   3  15  -3   82482    2532
   3  15  -3   81172    2665
  -3 -15   3   82855    2654
   2  15  -3   33003    1168
   2  15  -3   33623    1163
   2  15  -3   33224    1314
  -2 -15   3   32594    1298
   1  15  -3    7258     330
   1  15  -3    7656     500
   1  15  -3    7716     320
   0  15  -3   55482    1962
  -1  15  -3    8417     441
  -1  15  -3    8954     431
  -2  15  -3    2519     244
  -2  15  -3    2821     298
  -3  15  -3     368     153
  -3  15  -3     537     170
  -4  15  -3   47522    1471
  -4  15  -3   45167    1391
  -4  15  -3   45342    1392
  -5  15  -3    3062     303
  -5  15  -3    3836     365
  -5  15  -3    3636     315
  -6  15  -3   16395     696
  -6  15  -3   16596     695
  -6  15  -3   16749     705
  -7  15  -3     899     237
  -7  15  -3    1096     181
  -7  15  -3     444     240
  -8  15  -3    2410     332
  -8  15  -3    2648     348
   7  14  -3   10058     767
   7  14  -3    9246     734
  -7 -14   3    9446     857
  -7 -14   3   11003     588
  -7 -14   3   10077     532
   6  14  -3    2669     363
   6  14  -3    2791     333
  -6 -14   3    2841     245
  -6 -14   3    2260     400
  -6 -14   3    3556     384
   5  14  -3   10583     573
   5  14  -3   10785     702
   5  14  -3   10514     551
  -5 -14   3   10611     685
  -5 -14   3   10123     456
  -5 -14   3   10157     421
   4  14  -3     591     214
   4  14  -3     689     202
   4  14  -3     259     263
  -4 -14   3     548     122
  -4 -14   3     554     145
  -4 -14   3     327     255
   3  14  -3       7     147
   3  14  -3       7     205
   3  14  -3       7     159
  -3 -14   3       7     209
   2  14  -3   10956     560
   2  14  -3   11649     419
   2  14  -3   11775     416
  -2 -14   3   11733     559
   1  14  -3    2203     137
   1  14  -3    1897     226
   1  14  -3    1929     120
  -1 -14   3    1898     211
   0  14  -3   15136     560
  -1  14  -3   11448     493
  -1  14  -3   12018     475
  -2  14  -3    4766     377
  -2  14  -3    4882     407
  -3  14  -3   22274     839
  -3  14  -3   22488     794
  -4  14  -3   32187    1109
  -4  14  -3   31217    1106
  -4  14  -3   31977    1171
  -5  14  -3     253     154
  -5  14  -3      40     159
  -5  14  -3      45     162
  -6  14  -3    3654     268
  -6  14  -3    3656     255
  -6  14  -3    3854     308
  -7  14  -3    7034     479
  -7  14  -3    8145     484
  -7  14  -3    8821     391
  -8  14  -3     834     296
  -8  14  -3     644     284
  -9  14  -3    1493     382
  -9  14  -3    1477     355
   7  13  -3     675     358
   7  13  -3     466     329
  -7 -13   3       0     353
  -7 -13   3     394     282
  -7 -13   3       0     240
   6  13  -3    1155     314
   6  13  -3     726     280
  -6 -13   3     587     323
  -6 -13   3     807     209
  -6 -13   3     927     245
   5  13  -3   10880     564
   5  13  -3   11291     679
   5  13  -3   10023     543
  -5 -13   3   11248     440
  -5 -13   3   11601     673
  -5 -13   3   11393     483
   4  13  -3     392     203
   4  13  -3     219     243
   4  13  -3     196     182
  -4 -13   3      70     232
  -4 -13   3     425     123
  -4 -13   3     215     139
   3  13  -3   17575     581
   3  13  -3   17157     704
   3  13  -3   16744     576
  -3 -13   3   16751     689
   2  13  -3    1372     150
   2  13  -3    1286     226
   2  13  -3    1463     156
  -2 -13   3    1383     229
   1  13  -3    9727     407
   1  13  -3    9590     539
   1  13  -3    9599     394
  -1 -13   3    9928     536
   0  13  -3     473     173
  -1  13  -3      92     164
  -1  13  -3      66     172
  -2  13  -3      57     133
  -2  13  -3     165     130
  -3  13  -3   13457     471
  -3  13  -3   12066     421
  -4  13  -3    3736     205
  -4  13  -3    4098     198
  -4  13  -3    4360     267
  -5  13  -3   17494     748
  -5  13  -3   19268     768
  -5  13  -3   18205     753
  -6  13  -3     715     200
  -6  13  -3    1076     202
  -6  13  -3    1259     170
  -7  13  -3    3332     325
  -7  13  -3    3095     291
  -7  13  -3    3135     326
  -8  13  -3    8868     579
  -8  13  -3    8066     576
  -9  13  -3       6     305
  -9  13  -3       6     340
   9 -13   3       6     180
   8  12  -3    7749     764
   8  12  -3    4501     525
  -8 -12   3    6463     799
  -8 -12   3    6991     606
  -8 -12   3    4897     550
   7  12  -3     405     350
   7  12  -3     808     308
  -7 -12   3       9     341
  -7 -12   3     101     243
  -7 -12   3       9     249
   6  12  -3     422     274
   6  12  -3     538     247
  -6 -12   3     408     202
  -6 -12   3       3     284
  -6 -12   3     587     224
   5  12  -3    3781     281
   5  12  -3    3063     322
   5  12  -3    4192     405
  -5 -12   3    3935     287
  -5 -12   3    3140     239
  -5 -12   3    2872     316
   4  12  -3     953     215
   4  12  -3     972     267
   4  12  -3    1276     218
  -4 -12   3     896     174
  -4 -12   3    1018     273
  -4 -12   3     952     147
   3  12  -3    6211     433
   3  12  -3    5867     317
   3  12  -3    6143     324
  -3 -12   3    5338     247
  -3 -12   3    6392     430
  -3 -12   3    5493     226
   2  12  -3    5688     433
   2  12  -3    5641     312
   2  12  -3    5607     316
  -2 -12   3    6084     430
   1  12  -3  124706    3745
   1  12  -3  125874    3645
   1  12  -3  122669    3635
  -1 -12   3  127403    3740
   0  12  -3    9608     403
  -1  12  -3  113173    3682
  -1  12  -3  116076    3667
  -2  12  -3    6622     336
  -2  12  -3    6897     362
  -3  12  -3    4304     289
  -3  12  -3    4167     333
  -4  12  -3   16916     512
  -4  12  -3   18590     515
  -4  12  -3   17871     555
  -5  12  -3      33     146
  -5  12  -3     129     139
  -5  12  -3      33     141
  -6  12  -3    3433     273
  -6  12  -3    2903     262
  -6  12  -3    2699     263
  -7  12  -3       1     212
  -7  12  -3     185     134
  -7  12  -3       1     206
  -8  12  -3      28     280
  -8  12  -3      28     249
   8 -12   3      28     174
   8 -12   3      28     162
  -9  12  -3      97     309
  -9  12  -3     230     342
   9 -12   3       2     205
   9 -12   3       2     210
   8  11  -3      43     370
   8  11  -3      82     368
  -8 -11   3     221     376
  -8 -11   3     147     338
  -8 -11   3      12     285
   7  11  -3    4303     431
   7  11  -3    4486     403
  -7 -11   3    4042     437
  -7 -11   3    4290     473
  -7 -11   3    3740     416
   6  11  -3    2727     346
   6  11  -3    2896     340
  -6 -11   3    3001     359
  -6 -11   3    2444     359
  -6 -11   3    2685     301
   5  11  -3     185     202
   5  11  -3     131     248
   5  11  -3     450     227
  -5 -11   3      19     241
  -5 -11   3      33     185
  -5 -11   3     143     165
   4  11  -3    1628     237
   4  11  -3    1569     279
   4  11  -3    1677     220
  -4 -11   3    1366     190
  -4 -11   3    1614     222
  -4 -11   3    1550     259
   3  11  -3   24098     756
   3  11  -3   23651     847
   3  11  -3   24114     757
  -3 -11   3   24609     847
  -3 -11   3   24110     699
  -3 -11   3   23812     711
   2  11  -3   17944     789
   2  11  -3   17927     687
   2  11  -3   17895     694
  -2 -11   3   18022     783
   1  11  -3   75554    2241
   1  11  -3   71206    2142
   1  11  -3   72106    2134
   0  11  -3   88997    2813
  -1  11  -3   81376    2537
  -1  11  -3   85201    2524
  -2  11  -3  139443    4273
  -2  11  -3  138328    4245
  -3  11  -3   33390    1012
  -3  11  -3   34155    1073
  -3  11  -3   33777    1037
  -4  11  -3   81346    2519
  -4  11  -3   79530    2540
  -4  11  -3   79003    2518
  -5  11  -3    2785     197
  -5  11  -3    2952     192
  -6  11  -3    2755     230
  -6  11  -3    3140     255
   6 -11   3    2375     192
  -7  11  -3    9685     549
  -7  11  -3   10161     542
   7 -11   3    9478     442
   7 -11   3    9139     421
  -8  11  -3    3329     339
  -8  11  -3    3422     329
   8 -11   3    3098     317
   8 -11   3    3531     357
  -9  11  -3     124     319
  -9  11  -3     307     326
   9 -11   3     296     231
   9 -11   3     532     252
   8  10  -3    8690     742
   8  10  -3    9335     750
  -8 -10   3   10280     773
  -8 -10   3   10260     666
  -8 -10   3    9540     609
   7  10  -3    2025     310
   7  10  -3    1901     333
  -7 -10   3    1853     262
  -7 -10   3    1242     315
  -7 -10   3    2002     284
   6  10  -3     690     250
   6  10  -3    1202     250
  -6 -10   3    1007     211
  -6 -10   3     221     223
  -6 -10   3     509     258
   5  10  -3   12805     634
   5  10  -3   12628     557
   5  10  -3   13034     575
  -5 -10   3   13420     499
  -5 -10   3   13255     640
  -5 -10   3   12922     524
   4  10  -3   10029     545
   4  10  -3    9888     550
   4  10  -3   10271     635
  -4 -10   3    9802     490
  -4 -10   3   10433     632
  -4 -10   3    9130     508
   3  10  -3     795     135
   3  10  -3     834     145
   3  10  -3     800     175
  -3 -10   3     694     174
  -3 -10   3     552     115
  -3 -10   3     767     101
   2  10  -3   63566    1890
   2  10  -3   61388    1969
   2  10  -3   61843    1893
  -2 -10   3   61667    1963
   1  10  -3   52090    1414
   1  10  -3   51970    1505
   1  10  -3   52819    1420
  -1 -10   3   53825    1503
   0  10  -3   90331    2608
  -1  10  -3  105856    2758
  -1  10  -3  100708    2769
  -2  10  -3  113768    2991
  -2  10  -3  117330    2970
  -3  10  -3   50796    1496
  -3  10  -3   52702    1489
  -3  10  -3   50915    1486
  -4  10  -3   72072    1935
  -4  10  -3   74548    1936
  -5  10  -3   24367     929
  -5  10  -3   23749     921
  -6  10  -3    1065     215
  -6  10  -3     822     191
   6 -10   3     894     143
   6 -10   3     957     151
  -7  10  -3    1795     261
  -7  10  -3    1894     273
   7 -10   3    1661     208
   7 -10   3    1749     195
  -8  10  -3    6213     527
  -8  10  -3    5660     509
   8 -10   3    6573     432
   8 -10   3    6167     393
  -9  10  -3     463     322
  -9  10  -3     545     324
   9 -10   3     445     246
   9 -10   3     770     266
   8   9  -3     512     354
   8   9  -3    1028     330
  -8  -9   3     466     325
  -8  -9   3     667     309
  -8  -9   3     705     306
   7   9  -3    2802     361
   7   9  -3    2778     332
  -7  -9   3    2890     306
  -7  -9   3    1655     327
  -7  -9   3    3124     341
   6   9  -3    7576     523
   6   9  -3    7453     499
  -6  -9   3    7830     573
  -6  -9   3    7987     456
  -6  -9   3    7612     482
   5   9  -3     159     198
   5   9  -3     106     176
   5   9  -3     140     204
  -5  -9   3     390     167
  -5  -9   3      60     208
  -5  -9   3     123     163
   4   9  -3   33329    1076
   4   9  -3   34943    1080
   4   9  -3   34336    1141
  -4  -9   3   35832    1143
  -4  -9   3   34386    1054
  -4  -9   3   34760    1036
   3   9  -3   15630     415
   3   9  -3   15948     488
   3   9  -3   15888     414
  -3  -9   3   16311     486
  -3  -9   3   15122     382
  -3  -9   3   15171     368
   2   9  -3   12640     460
   2   9  -3   13180     537
   2   9  -3   13562     459
  -2  -9   3   12986     530
  -2  -9   3   12197     422
  -2  -9   3   13186     416
   1   9  -3  100919    3014
   1   9  -3  100670    3092
   1   9  -3  102539    3020
  -1  -9   3  104809    3091
   0   9  -3    6461     287
  -1   9  -3  179354    6187
  -1   9  -3  173973    6200
  -2   9  -3    2569     187
  -2   9  -3    2793     134
  -3   9  -3   68105    2411
  -3   9  -3   68050    2413
  -3   9  -3   66740    2414
   3  -9   3   69435    2424
  -4   9  -3   16770     463
  -4   9  -3   16260     461
  -5   9  -3    7198     356
  -5   9  -3    6886     360
   5  -9   3    6563     289
   5  -9   3    6915     303
  -6   9  -3    8620     423
  -6   9  -3    8650     431
   6  -9   3    9050     371
   6  -9   3    9402     360
  -7   9  -3     287     217
  -7   9  -3      15     208
   7  -9   3     236     183
   7  -9   3     184     166
  -8   9  -3    1161     272
  -8   9  -3    1419     285
   8  -9   3    1319     251
   8  -9   3     970     217
  -9   9  -3       0     290
  -9   9  -3       0     289
   9  -9   3     122     243
   9  -9   3       0     260
   9   8  -3    1038     451
   9   8  -3     587     385
  -9  -8   3      55     358
  -9  -8   3     599     362
  -9  -8   3     420     370
   8   8  -3    2602     363
   8   8  -3    3341     416
  -8  -8   3    2626     356
  -8  -8   3    2555     375
  -8  -8   3    2780     347
   7   8  -3    3572     335
   7   8  -3    3089     335
  -7  -8   3    3192     292
  -7  -8   3    2915     322
  -7  -8   3    3578     337
   6   8  -3    5055     421
   6   8  -3    3255     284
  -6  -8   3    4317     434
  -6  -8   3    3828     292
  -6  -8   3    4666     359
   5   8  -3   42129    1354
   5   8  -3   42167    1351
   5   8  -3   42704    1399
  -5  -8   3   43315    1334
  -5  -8   3   43620    1399
  -5  -8   3   41807    1312
   4   8  -3    2163     200
   4   8  -3    2753     184
   4   8  -3    2551     185
  -4  -8   3    2092     154
  -4  -8   3    2369     197
  -4  -8   3    2730     151
   3   8  -3  113347    3714
   3   8  -3  113550    3763
   3   8  -3  114547    3711
  -3  -8   3  113454    3693
  -3  -8   3  111852    3685
  -3  -8   3  114339    3760
   2   8  -3   18220     826
   2   8  -3   18016     823
   2   8  -3   17579     887
  -2  -8   3   16741     798
  -2  -8   3   17490     881
  -2  -8   3   17795     795
   1   8  -3   51380    1631
   1   8  -3   51177    1634
   1   8  -3   50232    1700
  -1  -8   3   51148    1697
   0   8  -3   30710     916
  -1   8  -3     203     140
  -1   8  -3      55     120
  -2   8  -3   14329     420
  -3   8  -3    1782     189
  -3   8  -3    1540     182
  -3   8  -3    1716     181
   3  -8   3    1445     196
  -4   8  -3   37442    1044
  -4   8  -3   37588    1047
   4  -8   3   38069    1015
   4  -8   3   36672    1007
  -5   8  -3   46028    1532
  -5   8  -3   37758    1511
   5  -8   3   45412    1485
   5  -8   3   45030    1494
  -6   8  -3    8446     433
  -6   8  -3    8351     426
   6  -8   3    8752     372
   6  -8   3    8065     384
  -7   8  -3   21411     887
  -7   8  -3   22038     904
   7  -8   3   21016     828
   7  -8   3   21732     852
  -8   8  -3      17     261
  -8   8  -3      17     163
  -8   8  -3      17     255
   8  -8   3      17     220
   8  -8   3     332     216
  -9   8  -3       2     309
  -9   8  -3     194     303
   9  -8   3       2     245
   9  -8   3       2     267
   9   7  -3    1376     438
   9   7  -3    1327     396
  -9  -7   3     763     350
  -9  -7   3     731     364
  -9  -7   3    1582     397
   8   7  -3    1163     306
   8   7  -3    1481     340
  -8  -7   3     836     288
  -8  -7   3    1007     303
  -8  -7   3    1530     301
   7   7  -3    7591     537
   7   7  -3    8302     567
  -7  -7   3    7506     494
  -7  -7   3    7794     558
  -7  -7   3    7655     528
   6   7  -3    2786     401
   6   7  -3    3201     391
  -6  -7   3    2632     356
  -6  -7   3    2640     325
  -6  -7   3    2634     368
   5   7  -3   31718    1192
   5   7  -3   31940    1224
   5   7  -3   29412    1183
  -5  -7   3   31283    1219
  -5  -7   3   30494    1169
  -5  -7   3   30752    1154
   4   7  -3   11131     512
   4   7  -3   10842     460
   4   7  -3   11033     472
  -4  -7   3   11524     512
  -4  -7   3   11168     436
  -4  -7   3   11514     451
   3   7  -3   74375    2435
   3   7  -3   71160    2436
   3   7  -3   73201    2478
  -3  -7   3   73690    2421
  -3  -7   3   74582    2476
  -3  -7   3   72348    2413
   2   7  -3    7685     189
   2   7  -3    7283     247
   2   7  -3    7553     188
  -2  -7   3    6660     162
  -2  -7   3    7249     241
  -2  -7   3    7545     159
   1   7  -3   42670    1540
   1   7  -3   42597    1541
   1   7  -3   42150    1600
  -1  -7   3   41671    1594
   0   7  -3    7903     286
   0   7  -3    8012     284
  -1   7  -3     156      87
  -2   7  -3   13859     458
  -2   7  -3   15619     465
  -2   7  -3   14628     489
   2  -7   3   15238     495
  -3   7  -3    3010     227
  -3   7  -3    3055     230
  -3   7  -3    3134     224
   3  -7   3    2889     195
   3  -7   3    2783     233
   3  -7   3    2922     189
  -4   7  -3   62792    1536
  -4   7  -3   59822    1536
   4  -7   3   60671    1506
   4  -7   3   62766    1516
   4  -7   3   61885    1517
  -5   7  -3    8319     406
  -5   7  -3    8634     395
   5  -7   3    8829     358
   5  -7   3    8094     357
   5  -7   3    8373     368
  -6   7  -3   30520     895
  -6   7  -3   30074     880
   6  -7   3   29134     841
   6  -7   3   31294     864
   6  -7   3   30070     835
  -7   7  -3    1868     228
  -7   7  -3    1456     248
   7  -7   3    1690     214
   7  -7   3    1813     198
   7  -7   3    1694     177
  -8   7  -3    5358     512
  -8   7  -3    4690     501
  -8   7  -3    5399     379
   8  -7   3    5398     445
   8  -7   3    5287     403
   8  -7   3    5330     410
  -9   7  -3    2693     382
  -9   7  -3    3005     374
  -9   7  -3    3027     430
   9  -7   3    3263     437
   9  -7   3    1991     315
   9  -7   3    2914     356
   9   6  -3    5417     694
   9   6  -3    5396     701
  -9  -6   3    5331     647
  -9  -6   3    3967     439
  -9  -6   3    4092     598
   8   6  -3     630     299
   8   6  -3     860     297
  -8  -6   3     909     284
  -8  -6   3     696     298
  -8  -6   3     793     295
   7   6  -3    1719     323
   7   6  -3    2304     333
  -7  -6   3    1530     269
  -7  -6   3    1984     296
  -7  -6   3    1831     299
   6   6  -3   17421     661
   6   6  -3   17972     649
  -6  -6   3   17962     643
  -6  -6   3   18052     624
  -6  -6   3   18532     677
   5   6  -3    3002     308
   5   6  -3    2757     243
   5   6  -3    3070     313
  -5  -6   3    2658     217
  -5  -6   3    3203     271
  -5  -6   3    2351     223
   4   6  -3   58693    1620
   4   6  -3   68728    1666
   4   6  -3   68667    1634
  -4  -6   3   68463    1659
  -4  -6   3   67023    1619
  -4  -6   3   66675    1608
   3   6  -3   33224    1123
   3   6  -3   34067    1091
   3   6  -3   34314    1092
  -3  -6   3   34531    1079
  -3  -6   3   33275    1072
  -3  -6   3   35105    1126
   2   6  -3    3441     226
   2   6  -3    3383     223
   2   6  -3    3472     270
  -2  -6   3    3122     205
  -2  -6   3    3336     269
  -2  -6   3    3239     205
   1   6  -3   23801    1194
   1   6  -3   23568    1143
   1   6  -3   23165    1142
   0   6  -3  108232    3457
   0   6  -3  110836    3456
  -1   6  -3   45200    1937
   1  -6   3   45979    1941
  -2   6  -3   24966     544
  -2   6  -3   25038     557
  -2   6  -3   25388     540
   2  -6   3   25182     563
  -3   6  -3   23089     494
  -3   6  -3   22808     504
  -3   6  -3   23202     506
   3  -6   3   23738     490
   3  -6   3   23310     504
   3  -6   3   22617     481
  -4   6  -3   40093    1291
  -4   6  -3   40881    1298
   4  -6   3   40074    1274
   4  -6   3   40866    1271
  -5   6  -3    7532     451
  -5   6  -3    7757     462
   5  -6   3    7175     419
   5  -6   3    7529     420
  -6   6  -3   10690     562
  -6   6  -3   11860     579
   6  -6   3   11106     519
   6  -6   3   11418     531
  -7   6  -3   17073     729
  -7   6  -3   17673     714
   7  -6   3   16852     669
   7  -6   3   17474     655
  -8   6  -3    2322     302
  -8   6  -3    1662     215
  -8   6  -3    1631     320
   8  -6   3    1585     251
   8  -6   3    1849     269
   8  -6   3    1924     233
  -9   6  -3    2624     369
  -9   6  -3    3862     456
  -9   6  -3    4232     402
   9  -6   3    3208     346
   9  -6   3    3338     385
   9  -6   3    2900     304
   9   5  -3    1268     395
   9   5  -3    1038     371
  -9  -5   3     879     347
  -9  -5   3    1188     366
  -9  -5   3     663     309
   8   5  -3    4322     375
   8   5  -3    5672     546
  -8  -5   3    4058     350
  -8  -5   3    4379     479
  -8  -5   3    4546     386
   7   5  -3     875     277
   7   5  -3     814     261
  -7  -5   3     721     244
  -7  -5   3     753     242
  -7  -5   3     896     258
   6   5  -3    1332     216
   6   5  -3     700     234
  -6  -5   3    1210     205
  -6  -5   3     998     211
  -6  -5   3    1290     213
   5   5  -3    4316     411
   5   5  -3    4226     413
   5   5  -3    3956     400
  -5  -5   3    4033     385
  -5  -5   3    4088     396
  -5  -5   3    3781     416
   4   5  -3   11558     557
   4   5  -3   10653     538
   4   5  -3   11556     533
  -4  -5   3   11720     520
  -4  -5   3   12035     555
  -4  -5   3   11179     525
   3   5  -3   17098    1069
   3   5  -3   17482    1045
   3   5  -3   15703    1041
  -3  -5   3   16819    1030
  -3  -5   3   17959    1068
  -3  -5   3   16435    1033
   2   5  -3    6203     177
   2   5  -3    5997     212
   2   5  -3    5522     170
  -2  -5   3    6032     163
  -2  -5   3    5706     159
  -2  -5   3    5878     208
   1   5  -3   67555    1992
   1   5  -3   67260    2033
   1   5  -3   67573    1993
  -1  -5   3   65877    1981
  -1  -5   3   66394    1983
   0   5  -3  399465   10265
   0  -5   3  382153   10337
  -1   5  -3    6584     131
   1  -5   3    6719     141
  -2   5  -3  132620    4354
  -2   5  -3  130614    4356
  -2   5  -3  131432    4360
   2  -5   3  130431    4364
   2  -5   3  127904    4342
  -3   5  -3   10717     338
  -3   5  -3    9897     335
   3  -5   3   11131     330
   3  -5   3   10620     318
   3  -5   3   10974     334
  -4   5  -3     339     133
  -4   5  -3     378     134
   4  -5   3     251     121
   4  -5   3     391     120
   4  -5   3     265     127
  -5   5  -3   14750     505
  -5   5  -3   14017     487
   5  -5   3   14436     485
   5  -5   3   14265     468
   5  -5   3   13608     462
  -6   5  -3    2388     225
  -6   5  -3    2092     225
   6  -5   3    2946     305
   6  -5   3    2875     281
   6  -5   3    2510     205
  -7   5  -3    1022     225
  -7   5  -3     897     231
   7  -5   3    1373     234
   7  -5   3    1351     198
   7  -5   3    1307     214
  -8   5  -3    7119     534
  -8   5  -3    6709     560
  -8   5  -3    7448     455
   8  -5   3    6578     487
   8  -5   3    7484     475
  -9   5  -3    1938     349
  -9   5  -3    1537     417
  -9   5  -3    1689     266
   9  -5   3    2072     305
   9  -5   3    1951     335
   9  -5   3    1365     335
   9   4  -3    7474     692
   9   4  -3    7540     709
  -9  -4   3    8117     685
  -9  -4   3    6595     595
  -9  -4   3    7097     657
   8   4  -3    2207     367
   8   4  -3    3053     345
  -8  -4   3    1460     303
  -8  -4   3    1779     285
  -8  -4   3    1413     323
   7   4  -3    5486     466
   7   4  -3    5281     489
  -7  -4   3    3963     473
  -7  -4   3    5503     470
  -7  -4   3    4461     454
   6   4  -3    1473     192
   6   4  -3     139     202
  -6  -4   3    1196     194
  -6  -4   3     376     182
  -6  -4   3    1076     186
   5   4  -3   44674    1303
   5   4  -3   48223    1313
  -5  -4   3   44683    1288
  -5  -4   3   47056    1309
  -5  -4   3   46428    1300
   4   4  -3   16299     393
   4   4  -3   16002     375
   4   4  -3   16729     385
  -4  -4   3   15270     387
  -4  -4   3   16245     368
  -4  -4   3   16068     366
   3   4  -3   49897     878
   3   4  -3   50925     865
   3   4  -3   49300     862
  -3  -4   3   49812     855
  -3  -4   3   50140     876
  -3  -4   3   51260     855
   2   4  -3     482     198
   2   4  -3     395     200
   2   4  -3     441     226
  -2  -4   3     417     222
  -2  -4   3     390     188
  -2  -4   3     434     193
   1   4  -3   77204    2814
   1   4  -3   78416    2843
   1   4  -3   79415    2812
  -1  -4   3   77592    2805
  -1  -4   3   76536    2808
   0   4  -3     759     146
   0  -4   3     853     142
  -1   4  -3  116408    3038
  -1   4  -3  119798    3061
  -1   4  -3  119476    3040
   1  -4   3  120561    3063
  -2   4  -3    1535     137
  -2   4  -3    1444     140
  -2   4  -3    1458     150
   2  -4   3    1564     135
   2  -4   3    1566     126
   2  -4   3    1482     156
  -3   4  -3    1328     120
  -3   4  -3    1147     121
   3  -4   3    1167     137
   3  -4   3    1561     157
   3  -4   3    1260     151
  -4   4  -3   34875    1082
  -4   4  -3   36292    1093
   4  -4   3   35518    1068
   4  -4   3   33964    1069
   4  -4   3   35874    1084
  -5   4  -3    6104     383
  -5   4  -3    6868     405
   5  -4   3    6582     366
   5  -4   3    6860     370
   5  -4   3    6741     390
  -6   4  -3   10256     507
  -6   4  -3   10359     518
   6  -4   3   10163     482
   6  -4   3   10607     476
   6  -4   3    9598     506
  -7   4  -3    8756     506
  -7   4  -3    7678     519
  -7   4  -3    5898     452
   7  -4   3    8341     464
   7  -4   3    7917     467
   7  -4   3    7422     501
  -8   4  -3     376     203
  -8   4  -3     397     267
  -8   4  -3     383     259
   8  -4   3     887     227
   8  -4   3     456     286
   8  -4   3     244     247
  -9   4  -3   19354     814
  -9   4  -3   20141     906
  -9   4  -3   20683     950
   9  -4   3   19951     859
   9  -4   3   20332     854
   9   3  -3   16922     870
  -9  -3   3   16515     839
  -9  -3   3   17300     872
   8   3  -3    8867     560
   8   3  -3    9181     580
  -8  -3   3    8571     565
  -8  -3   3    7743     564
  -8  -3   3    6632     485
   7   3  -3   10093     501
   7   3  -3    8237     526
  -7  -3   3    9058     517
  -7  -3   3    8841     474
  -7  -3   3    9210     499
   6   3  -3   18394     713
   6   3  -3   18696     705
  -6  -3   3   16798     686
  -6  -3   3   18881     693
  -6  -3   3   18838     707
   5   3  -3      48     132
   5   3  -3      77     147
  -5  -3   3      35     131
  -5  -3   3     117     140
  -5  -3   3      77     128
   4   3  -3   92508    3555
   4   3  -3   93020    3554
   4   3  -3   89971    3552
  -4  -3   3   91226    3547
  -4  -3   3   90518    3549
  -4  -3   3   90275    3543
   3   3  -3   23090     767
   3   3  -3   22216     763
   3   3  -3   22153     769
  -3  -3   3   22887     767
  -3  -3   3   21929     757
  -3  -3   3   22807     758
   2   3  -3   35275    2365
   2   3  -3   35249    2376
   2   3  -3   35423    2365
  -2  -3   3   35893    2360
  -2  -3   3   34715    2361
  -2  -3   3   35516    2374
   1   3  -3   41929    1888
   1   3  -3   43682    1885
   1   3  -3   43803    1916
  -1  -3   3   42787    1880
  -1  -3   3   41739    1885
   0   3  -3   84054    1823
   0   3  -3   85115    1819
   0   3  -3   85984    1850
   0  -3   3   78479    1817
   0  -3   3   85322    1851
  -1   3  -3    9606     580
  -1   3  -3    9695     578
  -1   3  -3    9844     598
   1  -3   3    9446     578
   1  -3   3    9891     602
   1  -3   3    9665     575
  -2   3  -3    1288      72
  -2   3  -3    1312      72
  -2   3  -3    1350      70
   2  -3   3    1203      67
   2  -3   3    1296      70
   2  -3   3    1682      80
  -3   3  -3   28306     974
  -3   3  -3   29172     979
   3  -3   3   28033     969
   3  -3   3   29346     969
   3  -3   3   29418     977
  -4   3  -3    2033     151
  -4   3  -3    2542     147
   4  -3   3    3016     199
   4  -3   3    2525     149
   4  -3   3    2174     136
  -5   3  -3   61990    1885
  -5   3  -3   64809    1905
   5  -3   3   63307    1872
   5  -3   3   66285    1894
   5  -3   3   59288    1874
  -6   3  -3    3811     339
  -6   3  -3    3252     253
   6  -3   3    4812     317
   6  -3   3    4363     318
   6  -3   3    3912     352
  -7   3  -3   21983     771
  -7   3  -3   23127     789
   7  -3   3   23442     800
   7  -3   3   22645     773
   7  -3   3   22971     763
  -8   3  -3   17901     802
  -8   3  -3   16763     751
  -8   3  -3   16202     704
   8  -3   3   16971     712
   8  -3   3   16963     777
   8  -3   3   17017     727
  -9   3  -3    2862     379
  -9   3  -3    2427     364
  -9   3  -3    2179     295
   9  -3   3    1628     342
   9  -3   3    2101     328
   9  -3   3    2389     376
  10   2  -3    6042     581
  10   2  -3    7764     783
 -10  -2   3    9476     804
 -10  -2   3    7840     778
   9   2  -3    2219     385
  -9  -2   3    1642     377
  -9  -2   3    1437     358
   8   2  -3    8527     596
   8   2  -3    7796     611
  -8  -2   3    8345     601
  -8  -2   3    9201     593
  -8  -2   3    7656     496
   7   2  -3   17519     772
   7   2  -3   14701     733
  -7  -2   3   17181     745
  -7  -2   3   16560     706
  -7  -2   3   17697     765
   6   2  -3     140     168
  -6  -2   3     235     168
  -6  -2   3      20     162
   5   2  -3   58386    1727
   5   2  -3   57303    1721
  -5  -2   3   58351    1721
  -5  -2   3   56464    1713
  -5  -2   3   57461    1705
   4   2  -3     447     121
   4   2  -3     538     126
   4   2  -3     328     107
  -4  -2   3     454     119
  -4  -2   3     476     121
  -4  -2   3     148     101
   3   2  -3  101674    2220
   3   2  -3  101701    2217
   3   2  -3  102246    2221
  -3  -2   3  101365    2213
  -3  -2   3   99274    2215
  -3  -2   3   99711    2215
   2   2  -3   36361     826
   2   2  -3   38936     827
   2   2  -3   36366     823
  -2  -2   3   37706     824
  -2  -2   3   37646     821
   1   2  -3  124241    1394
   1   2  -3  126992    1413
   1   2  -3  125146    1391
  -1  -2   3  125363    1394
  -1  -2   3  125841    1388
   0   2  -3   82557    2644
   0  -2   3   81646    2645
  -1   2  -3    6156     826
  -1   2  -3    6330     838
  -1   2  -3    6191     826
  -2   2  -3  529753   16347
   2  -2   3  513122   16417
  -3   2  -3   35391    1122
  -3   2  -3   36045    1115
   3  -2   3   36073    1115
   3  -2   3   34321    1110
   3  -2   3   36435    1119
  -4   2  -3  310580    9515
  -4   2  -3  321788    9530
   4  -2   3  323456    9523
   4  -2   3  308475    9512
  -5   2  -3    4923     304
  -5   2  -3    4902     288
   5  -2   3    5154     280
   5  -2   3    4587     298
  -6   2  -3   47422    1627
  -6   2  -3   44951    1600
   6  -2   3   46846    1616
   6  -2   3   46376    1598
  -7   2  -3      94     198
  -7   2  -3       4     212
  -7   2  -3       4     202
   7  -2   3       4     216
   7  -2   3       4     198
  -8   2  -3    9233     612
  -8   2  -3   10871     671
  -8   2  -3    7389     582
   8  -2   3    9615     644
   8  -2   3    9154     612
   8  -2   3    9424     594
  -9   2  -3     314     278
  -9   2  -3     105     318
  -9   2  -3     337     325
   9  -2   3     209     340
   9  -2   3     312     305
   9  -2   3     273     305
  10   1  -3    4629     519
  10   1  -3    4616     508
 -10  -1   3    5041     526
 -10  -1   3    7058     737
   9   1  -3     813     325
   9   1  -3     228     310
  -9  -1   3     536     337
  -9  -1   3     665     347
   8   1  -3    1804     310
  -8  -1   3    1649     297
  -8  -1   3    1536     311
  -8  -1   3    1762     231
   7   1  -3     805     219
   7   1  -3      21     238
  -7  -1   3     212     163
  -7  -1   3     834     215
  -7  -1   3     399     206
   6   1  -3   17016     632
   6   1  -3   18403     622
  -6  -1   3   18645     621
  -6  -1   3   17273     576
  -6  -1   3   18619     626
   5   1  -3   28115     911
   5   1  -3   28301     902
  -5  -1   3   27932     900
  -5  -1   3   28656     873
  -5  -1   3   29124     906
   4   1  -3  103694    2971
   4   1  -3  103925    2991
   4   1  -3   99922    2987
  -4  -1   3  101770    2965
  -4  -1   3  102948    2986
  -4  -1   3   97486    2981
   3   1  -3    8829     456
   3   1  -3    9968     477
   3   1  -3    9393     470
  -3  -1   3    9632     472
  -3  -1   3    9933     468
  -3  -1   3    9319     453
   2   1  -3   13808     868
   2   1  -3   14650     888
   2   1  -3   13327     873
  -2  -1   3   14075     871
  -2  -1   3   13735     875
   1   1  -3  821947   19426
  -1  -1   3  810601   19460
   0   1  -3   31023      98
   0   1  -3   31251     105
   0   1  -3   31310     125
   0  -1   3   31863      98
   0  -1   3   31194     106
   0  -1   3   30362     126
  -1   1  -3  729199   19166
   1  -1   3  720026   19210
  -2   1  -3   19142     285
  -2   1  -3   19997     291
   2  -1   3   18609     296
   2  -1   3   19422     289
   2  -1   3   19926     286
  -3   1  -3   16634     544
  -3   1  -3   17943     556
   3  -1   3   16927     546
   3  -1   3   17040     552
  -4   1  -3   50740    1446
  -4   1  -3   47780    1425
   4  -1   3   50184    1437
   4  -1   3   49179    1428
  -5   1  -3     538     146
  -5   1  -3     405     154
   5  -1   3     317     138
   5  -1   3     119     150
  -6   1  -3    4842     391
  -6   1  -3    3687     374
  -6   1  -3    4879     376
   6  -1   3    4502     393
   6  -1   3    5032     373
  -7   1  -3    1328     268
  -7   1  -3     909     254
  -7   1  -3    1286     249
   7  -1   3    1303     266
   7  -1   3    1043     272
  -8   1  -3    2406     312
  -8   1  -3    3768     480
  -8   1  -3    2719     337
   8  -1   3    4502     533
   8  -1   3    3252     343
  -9   1  -3     649     349
  -9   1  -3      31     323
  -9   1  -3      31     282
   9  -1   3     942     323
   9  -1   3      31     354
   9  -1   3     377     331
  10   0  -3     612     409
  10   0  -3       3     394
 -10   0   3    1234     398
 -10   0   3       3     411
   9   0  -3    6060     593
   9   0  -3    6904     595
  -9   0   3    6672     608
  -9   0   3    6122     599
   8   0  -3    5339     492
   8   0  -3    5560     504
  -8   0   3    5269     521
  -8   0   3    4581     485
   7   0  -3    2883     249
  -7   0   3    2632     249
  -7   0   3    2647     264
  -7   0   3    3153     265
   6   0  -3    7349     452
  -6   0   3    7114     386
  -6   0   3    7535     458
  -6   0   3    6950     452
   5   0  -3     261     164
   5   0  -3     373     143
  -5   0   3     318     115
  -5   0   3     358     151
  -5   0   3     285     162
   4   0  -3   12275     575
  -4   0   3   12718     536
  -4   0   3   12166     572
  -4   0   3   12394     576
   3   0  -3    5432     206
   3   0  -3    6273     242
   3   0  -3    5593     237
  -3   0   3    6032     242
   2   0  -3   30316     537
   2   0  -3   30866     535
   2   0  -3   28193     532
  -2   0   3   29367     531
   1   0  -3   17584     562
   1   0  -3   17981     557
  -1   0   3   17483     564
  -1   0   3   18372     553
  -1   0   3   17405     557
   0   0  -3   98758     999
   0   0  -3   97344     989
   0   0  -3   97492     985
   0   0   3   98151     990
   0   0   3   99091    1000
   0   0   3   97611     985
  -1   0  -3  227142    9276
   1   0   3  212859    9272
  -2   0  -3  655592   18626
   2   0   3  654318   18852
  -3   0  -3   88726    3294
  -3   0  -3   85128    3279
   3   0   3   90314    3290
   3   0   3   88920    3286
  -4   0  -3  155492    4126
  -4   0  -3  147454    4105
   4   0   3  158059    4121
   4   0   3  147735    4109
  -5   0  -3   21266     776
  -5   0  -3   20391     750
   5   0   3   21227     773
   5   0   3   20604     756
  -6   0  -3   24082     933
  -6   0  -3   23566     902
  -6   0  -3   25067     936
   6   0   3   23911     927
   6   0   3   24087     909
  -7   0  -3      34     213
  -7   0  -3     124     245
  -7   0  -3     439     214
   7   0   3     332     245
   7   0   3     645     242
  -8   0  -3   19491     892
  -8   0  -3   21943     951
  -8   0  -3   19606     891
   8   0   3   19681     891
   8   0   3   20181     940
  -9   0  -3    2916     392
  -9   0  -3    3800     376
  -9   0  -3    3302     392
   9   0   3    3360     405
   9   0   3    4313     445
  10  -1  -3   18008     974
  10  -1  -3   20050     982
 -10   1   3   22064    1003
 -10   1   3   18574     999
   9  -1  -3    1643     331
   9  -1  -3    1988     340
  -9   1   3    1577     327
  -9   1   3    1824     355
   8  -1  -3   22113     917
   8  -1  -3   21857     915
  -8   1   3   21400     913
  -8   1   3   20062     920
   7  -1  -3    4116     368
   7  -1  -3    3708     378
  -7   1   3    3584     386
  -7   1   3    3874     377
   6  -1  -3      20     152
   6  -1  -3      20     153
  -6   1   3      88      97
  -6   1   3     187     165
  -6   1   3      20     161
   5  -1  -3    2188     299
   5  -1  -3    2100     309
  -5   1   3    2545     312
  -5   1   3    2485     231
  -5   1   3    2214     305
   4  -1  -3    7905     361
   4  -1  -3    7801     360
  -4   1   3    7689     361
  -4   1   3    8064     361
   3  -1  -3   21018     764
   3  -1  -3   20567     734
   3  -1  -3   19714     769
   3  -1  -3   20197     767
  -3   1   3   20812     773
  -3   1   3   20030     767
   2  -1  -3    5689     230
   2  -1  -3    5702     227
   2  -1  -3    5846     231
  -2   1   3    5601     232
  -2   1   3    5776     230
  -2   1   3    5689     228
   1  -1  -3   23794     887
   1  -1  -3   23556     886
   1  -1  -3   21809     883
  -1   1   3   22529     882
  -1   1   3   22667     886
  -1   1   3   24063     889
   0  -1  -3   30842     730
   0  -1  -3   30074     725
   0  -1  -3   30725     739
   0   1   3   30407     730
   0   1   3   30875     740
   0   1   3   30346     726
  -1  -1  -3     782     583
  -1  -1  -3     999     593
   1   1   3    1014     592
   1   1   3     911     587
  -2  -1  -3    9426     446
  -2  -1  -3   10679     463
   2   1   3    9778     455
   2   1   3    9495     454
  -3  -1  -3    1431     122
  -3  -1  -3    1590     129
   3   1   3    1671     127
   3   1   3    1560     122
  -4  -1  -3    1275     182
  -4  -1  -3    1331     160
   4   1   3    1591     185
   4   1   3    1566     178
  -5  -1  -3   23054     925
  -5  -1  -3   24957     955
  -5  -1  -3   25321     976
   5   1   3   24558     950
   5   1   3   24419     937
  -6  -1  -3     736     194
  -6  -1  -3     536     219
  -6  -1  -3      73     197
   6   1   3     749     220
   6   1   3     483     201
  -7  -1  -3   24793     902
  -7  -1  -3   24860     935
  -7  -1  -3   26946     951
   7   1   3   26466     946
   7   1   3   24982     910
  -8  -1  -3      69     266
  -8  -1  -3      96     308
  -8  -1  -3     211     272
   8   1   3     249     275
   8   1   3     133     298
  -9  -1  -3    7491     662
  -9  -1  -3    6860     682
  -9  -1  -3    7959     743
   9   1   3    6550     652
   9   1   3    8005     715
  10  -2  -3   10000     767
  10  -2  -3   10679     757
  10  -2  -3   10895     781
 -10   2   3   11496     817
 -10   2   3   11131     804
   9  -2  -3   25188     982
   9  -2  -3   24889     985
  -9   2   3   25653    1005
  -9   2   3   23575     973
   8  -2  -3     399     234
   8  -2  -3     241     251
  -8   2   3     608     260
  -8   2   3     365     252
   7  -2  -3   12909     554
   7  -2  -3   13717     552
  -7   2   3   13316     567
  -7   2   3   13734     566
   6  -2  -3   11051     527
   6  -2  -3   10731     528
  -6   2   3   10500     533
  -6   2   3   11173     541
   5  -2  -3   14042     564
   5  -2  -3   14523     567
  -5   2   3   13960     571
  -5   2   3   14153     572
   4  -2  -3    6694     416
   4  -2  -3    7238     417
  -4   2   3    7010     419
  -4   2   3    7063     423
   3  -2  -3    1141      71
   3  -2  -3    1113      85
   3  -2  -3    1234      81
  -3   2   3     803      86
  -3   2   3     983      77
   2  -2  -3  122008    3381
   2  -2  -3  127545    3370
   2  -2  -3  125704    3380
  -2   2   3  126670    3383
  -2   2   3  125210    3381
  -2   2   3  128407    3373
  -1   2   3  219535    5252
   0  -2  -3  158474    7319
   0   2   3  213950    7696
  -1  -2  -3   24974    1304
  -1  -2  -3   24767    1294
   1   2   3   25923    1298
   1   2   3   26134    1303
  -2  -2  -3    4269      98
  -2  -2  -3    4105      82
   2   2   3    4035      92
   2   2   3    4055      92
  -3  -2  -3   68072    1631
  -3  -2  -3   71767    1653
   3   2   3   69044    1643
   3   2   3   68793    1642
  -4  -2  -3    6442     238
  -4  -2  -3    6772     286
  -4  -2  -3    5986     265
   4   2   3    6469     259
   4   2   3    6622     249
  -5  -2  -3   44469    1347
  -5  -2  -3   44858    1323
  -5  -2  -3   44540    1293
   5   2   3   45406    1318
   5   2   3   43963    1305
  -6  -2  -3    6666     403
  -6  -2  -3    6894     438
  -6  -2  -3    6702     451
   6   2   3    6914     443
   6   2   3    6633     406
  -7  -2  -3    8555     566
  -7  -2  -3    8935     522
  -7  -2  -3    8455     568
   7   2   3    8558     561
   7   2   3    8874     541
  -8  -2  -3   19942     842
  -8  -2  -3   19655     911
  -8  -2  -3   19354     882
   8   2   3   20472     907
   8   2   3   19560     856
  -9  -2  -3    1977     378
  -9  -2  -3    1425     399
  -9  -2  -3    1593     368
   9   2   3    1847     384
   9   2   3    2287     461
  10  -3  -3    5040     609
  10  -3  -3    4478     463
  10  -3  -3    4131     462
 -10   3   3    4329     491
 -10   3   3    5566     710
   9  -3  -3      91     289
   9  -3  -3     768     286
   9  -3  -3     552     272
  -9   3   3     408     294
  -9   3   3     557     293
   8  -3  -3   38177    1340
   8  -3  -3   36550    1334
  -8   3   3   37212    1358
  -8   3   3   36786    1350
   7  -3  -3   13836     572
   7  -3  -3   13366     578
  -7   3   3   13309     589
  -7   3   3   13013     587
   6  -3  -3    6508     403
   6  -3  -3    7003     401
  -6   3   3    6426     416
  -6   3   3    6998     416
   5  -3  -3   47745    1328
   5  -3  -3   45990    1329
  -5   3   3   47813    1339
  -5   3   3   47225    1338
   4  -3  -3   26450     974
   4  -3  -3   26394     949
   4  -3  -3   25351     976
  -4   3   3   26353     980
  -4   3   3   25798     984
   3  -3  -3   20061     526
   3  -3  -3   18165     525
  -3   3   3   19439     532
  -3   3   3   18201     526
   2  -3  -3   17843    1050
   2  -3  -3   18023    1033
   2  -3  -3   17633    1047
  -2   3   3   18021    1052
  -2   3   3   18227    1050
   1  -3  -3   34324    1932
   1  -3  -3   32516    1931
  -1   3   3   33871    1932
  -1   3   3   31730    1934
  -1   3   3   32616    1935
   0  -3  -3   47707    1200
   0  -3  -3   44774    1193
   0   3   3   46682    1194
   0   3   3   46924    1200
  -1  -3  -3    5444     210
  -1  -3  -3    6525     230
   1   3   3    9017     228
   1   3   3    7968     215
  -2  -3  -3   73472    1351
  -2  -3  -3   74817    1368
   2   3   3   74589    1364
   2   3   3   74094    1359
  -3  -3  -3   25074     550
  -3  -3  -3   24985     610
  -3  -3  -3   24504     573
   3   3   3   25515     569
   3   3   3   24520     564
  -4  -3  -3    3248     164
  -4  -3  -3    3353     148
  -4  -3  -3    3463     182
   4   3   3    3410     167
   4   3   3    3128     164
  -5  -3  -3    3727     252
  -5  -3  -3    4464     295
  -5  -3  -3    4401     323
   5   3   3    4391     322
   5   3   3    4382     308
  -6  -3  -3    2447     402
  -6  -3  -3    2495     429
  -6  -3  -3    2889     374
   6   3   3    3152     428
   6   3   3    1948     379
  -7  -3  -3    1232     293
  -7  -3  -3    1078     265
  -7  -3  -3    1253     273
   7   3   3    1559     305
   7   3   3    1390     265
  -8  -3  -3    8050     654
  -8  -3  -3    6564     579
  -8  -3  -3    7813     649
   8   3   3    6918     596
   8   3   3    8885     667
  -9  -3  -3    7086     736
  -9  -3  -3    4492     475
  -9  -3  -3    5099     456
   9   3   3    4826     467
   9   3   3    4534     492
  10  -4  -3    2952     430
  10  -4  -3    3400     412
  10  -4  -3    2725     354
 -10   4   3    3230     447
   9  -4  -3   17613     731
   9  -4  -3   19316     789
   9  -4  -3   18836     790
  -9   4   3   19535     839
  -9   4   3   18442     813
   8  -4  -3     814     241
   8  -4  -3    1177     221
   8  -4  -3     642     256
  -8   4   3     850     271
  -8   4   3    1238     292
   7  -4  -3   16515     617
   7  -4  -3   16231     575
   7  -4  -3   16855     618
  -7   4   3   16922     637
  -7   4   3   17217     640
   6  -4  -3     831     195
   6  -4  -3     537     177
  -6   4   3     938     205
  -6   4   3     598     192
   5  -4  -3    1570     177
   5  -4  -3    1890     188
  -5   4   3    1683     192
  -5   4   3    2125     201
   4  -4  -3    7907     353
   4  -4  -3    7597     355
  -4   4   3    7834     370
  -4   4   3    7905     362
   3  -4  -3    2308     227
   3  -4  -3    2754     233
  -3   4   3    2890     236
  -3   4   3    2647     237
   2  -4  -3    4602     472
   2  -4  -3    5123     468
   2  -4  -3    5085     476
  -2   4   3    4258     477
  -2   4   3    5192     478
   1  -4  -3   17860     243
   1  -4  -3   16996     242
  -1   4   3   17208     258
  -1   4   3   17636     244
  -1   4   3   18473     251
   0  -4  -3    2677     211
   0  -4  -3    3218     223
   0   4   3    2863     212
   0   4   3    3086     223
  -1  -4  -3   51290    1710
  -1  -4  -3   48913    1695
   1   4   3   50192    1708
   1   4   3   49768    1700
  -2  -4  -3      64     110
  -2  -4  -3     209      96
  -2  -4  -3     283      75
   2   4   3     149      84
   2   4   3     155      83
  -3  -4  -3   74883    2853
  -3  -4  -3   72042    2828
  -3  -4  -3   76708    2893
   3   4   3   72889    2846
   3   4   3   74150    2844
  -4  -4  -3    3674     321
  -4  -4  -3    2624     374
  -4  -4  -3    3447     293
   4   4   3    3413     321
   4   4   3    3219     310
  -5  -4  -3    1350     174
  -5  -4  -3    1195     159
  -5  -4  -3    1028     181
   5   4   3    1247     184
   5   4   3     967     158
  -6  -4  -3    1093     242
  -6  -4  -3    1025     211
  -6  -4  -3    1294     252
   6   4   3     858     236
   6   4   3    1288     254
  -7  -4  -3   11179     544
  -7  -4  -3   11861     638
  -7  -4  -3   11639     618
   7   4   3   10757     624
   7   4   3   10803     571
  -8  -4  -3     776     346
  -8  -4  -3    1160     315
  -8  -4  -3     770     353
   8   4   3     716     351
   8   4   3     583     313
  -9  -4  -3     750     451
  -9  -4  -3     681     377
  -9  -4  -3    1360     427
   9   4   3     395     364
   9   4   3     994     432
  10  -5  -3    2493     400
  10  -5  -3    2466     390
 -10   5   3    2331     427
 -10   5   3    2739     428
   9  -5  -3    7510     558
   9  -5  -3    6074     549
  -9   5   3    6680     601
  -9   5   3    7428     608
   8  -5  -3   46297    1614
   8  -5  -3   46370    1612
  -8   5   3   46714    1647
  -8   5   3   45094    1638
   7  -5  -3    3551     354
   7  -5  -3    3952     347
  -7   5   3    3720     371
  -7   5   3    3875     382
   6  -5  -3   49127    1630
   6  -5  -3   49045    1626
  -6   5   3   48997    1646
  -6   5   3   50915    1649
   5  -5  -3   31681     931
   5  -5  -3   29887     932
  -5   5   3   31287     949
  -5   5   3   30889     944
   4  -5  -3    4969     260
   4  -5  -3    5156     261
  -4   5   3    4785     272
   3  -5  -3    4309     224
   3  -5  -3    4290     223
  -3   5   3    4615     236
  -3   5   3    4396     233
   2  -5  -3   13516     815
   2  -5  -3   13228     810
   2  -5  -3   14140     820
  -2   5   3   14201     819
  -2   5   3   13350     819
   1  -5  -3     230     108
   1  -5  -3     266     156
   1  -5  -3     246     109
  -1   5   3     201     120
  -1   5   3     209     109
   0  -5  -3     197     102
   0  -5  -3     178      90
   0  -5  -3     155     116
   0   5   3     301      93
   0   5   3     177     106
  -1  -5  -3    2631     189
  -1  -5  -3    2515     168
  -1  -5  -3    2550     246
   1   5   3    2575     190
   1   5   3    2648     176
  -2  -5  -3   38677    1143
  -2  -5  -3   37579    1119
  -2  -5  -3   38634    1192
   2   5   3   37941    1140
   2   5   3   37709    1131
  -3  -5  -3   14275     570
  -3  -5  -3   14910     516
  -3  -5  -3   14398     484
   3   5   3   14579     507
   3   5   3   14191     508
  -4  -5  -3   10856     338
  -4  -5  -3   10013     298
  -4  -5  -3    9991     391
   4   5   3   10096     334
   4   5   3    9821     322
  -5  -5  -3   15541     631
  -5  -5  -3   16543     677
  -5  -5  -3   16557     729
   5   5   3   16016     674
   5   5   3   16008     662
  -6  -5  -3     748     274
  -6  -5  -3     733     257
  -6  -5  -3    1128     238
   6   5   3    1432     300
   6   5   3     925     244
  -7  -5  -3    2290     395
  -7  -5  -3    3100     540
  -7  -5  -3    1921     300
   7   5   3    2564     380
   7   5   3    2304     328
  -8  -5  -3   12072     757
  -8  -5  -3   10934     663
  -8  -5  -3   13850     807
   8   5   3   11648     706
   8   5   3   11636     766
  10  -6  -3    2879     388
  10  -6  -3    2653     395
 -10   6   3    2710     441
 -10   6   3    3129     458
   9  -6  -3    4346     362
   9  -6  -3    4997     492
  -9   6   3    3570     366
  -9   6   3    3547     377
   8  -6  -3   25178     901
   8  -6  -3   24256     899
  -8   6   3   24337     932
  -8   6   3   25144     941
   7  -6  -3   11327     459
   7  -6  -3   10252     451
  -7   6   3   10418     486
  -7   6   3   10668     488
   6  -6  -3   15206     566
   6  -6  -3   15904     565
  -6   6   3   16024     590
  -6   6   3   15127     588
   5  -6  -3   13100     406
   5  -6  -3   12896     404
  -5   6   3   12969     420
  -5   6   3   12061     422
   4  -6  -3   16769     737
   4  -6  -3   17345     733
  -4   6   3   16977     748
  -4   6   3   17455     751
   3  -6  -3    1038      58
   3  -6  -3    1061      82
   3  -6  -3    1005      83
  -3   6   3     944      86
  -3   6   3     734      91
   2  -6  -3   27146    1536
   2  -6  -3   27701    1531
   2  -6  -3   28177    1554
  -2   6   3   28147    1544
  -2   6   3   27740    1542
  -2   6   3   27900    1533
   1  -6  -3      23      88
   1  -6  -3      23     100
   1  -6  -3      25      67
  -1   6   3      41      75
  -1   6   3      31      69
   0  -6  -3   16436     682
   0  -6  -3   19312     754
   0  -6  -3   18519     694
   0   6   3   16701     685
   0   6   3   17523     696
  -1  -6  -3   14791     537
  -1  -6  -3   13541     454
  -1  -6  -3   14591     475
   1   6   3   14023     475
   1   6   3   14228     463
  -2  -6  -3    2577     166
  -2  -6  -3    2780     147
  -2  -6  -3    2468     126
   2   6   3    2859     130
   2   6   3    2763     122
  -3  -6  -3    7257     398
  -3  -6  -3    7090     363
  -3  -6  -3    7467     463
   3   6   3    7167     394
   3   6   3    7460     399
  -4  -6  -3   19809     645
  -4  -6  -3   20247     749
  -4  -6  -3   19315     680
   4   6   3   20390     682
   4   6   3   18782     673
  -5  -6  -3    1608     174
  -5  -6  -3    1422     215
  -5  -6  -3    1225     194
   5   6   3    1348     180
   5   6   3    1095     191
  -6  -6  -3   13860     597
  -6  -6  -3   17505     681
  -6  -6  -3   16195     731
   6   6   3   16813     673
   6   6   3   17853     655
  -7  -6  -3    5982     557
  -7  -6  -3    5222     611
  -7  -6  -3    5239     482
   7   6   3    4636     512
   7   6   3    6241     592
  -8  -6  -3      66     355
  -8  -6  -3     446     345
  -8  -6  -3     511     300
   8   6   3      68     326
   8   6   3     197     354
  10  -7  -3    1806     353
  10  -7  -3    1939     375
 -10   7   3    1685     408
 -10   7   3    2589     413
   9  -7  -3   13636     672
   9  -7  -3   14022     672
  -9   7   3   12860     730
  -9   7   3   13317     744
   8  -7  -3      10     217
   8  -7  -3     219     220
  -8   7   3      92     240
  -8   7   3      23     234
   7  -7  -3    7734     428
   7  -7  -3    7508     435
  -7   7   3    7645     474
  -7   7   3    7642     470
   6  -7  -3    3447     312
   6  -7  -3    2889     316
  -6   7   3    3047     346
  -6   7   3    2666     342
   5  -7  -3     328     208
   5  -7  -3     280     160
  -5   7   3     148     170
  -5   7   3     349     176
   4  -7  -3   24641     724
   4  -7  -3   23518     728
  -4   7   3   23996     744
  -4   7   3   24356     747
   3  -7  -3   12536     775
   3  -7  -3   13411     776
   3  -7  -3   13431     772
  -3   7   3   13407     789
  -3   7   3   14223     793
   2  -7  -3   37257     599
   2  -7  -3   36964     604
   2  -7  -3   37177     641
  -2   7   3   36494     615
  -2   7   3   38286     621
   1  -7  -3   12137     465
   1  -7  -3   12336     402
   1  -7  -3   11914     401
  -1   7   3   12306     415
  -1   7   3   12116     409
   0  -7  -3    2611      61
   0  -7  -3    1333     107
   0  -7  -3    2829      71
   0   7   3    2800      65
   0   7   3    2745      76
  -1  -7  -3       7      71
  -1  -7  -3      40     126
  -1  -7  -3      21      88
   1   7   3      38      78
   1   7   3       7      88
  -2  -7  -3    7916     273
  -2  -7  -3    8301     380
  -2  -7  -3    8717     310
   2   7   3    8686     311
   2   7   3    8725     301
  -3  -7  -3    5079     263
  -3  -7  -3    4707     335
  -3  -7  -3    5153     230
   3   7   3    4850     259
   3   7   3    5191     266
  -4  -7  -3   17543     648
  -4  -7  -3   17702     574
  -4  -7  -3   17475     533
   4   7   3   18024     575
   4   7   3   17551     576
  -5  -7  -3   50966    1675
  -5  -7  -3   51273    1782
  -5  -7  -3   51865    1719
   5   7   3   48945    1706
   5   7   3   50060    1717
  -6  -7  -3    2001     240
  -6  -7  -3    1979     290
  -6  -7  -3    1951     310
   6   7   3    2096     262
   6   7   3    2024     288
  -7  -7  -3   22509     881
  -7  -7  -3   22272    1024
  -7  -7  -3   22797     961
   7   7   3   21973     975
   7   7   3   22236     929
  -8  -7  -3    6568     699
  -8  -7  -3    7009     602
  -8  -7  -3    7590     814
   8   7   3    7213     719
   8   7   3    6829     656
  10  -8  -3     574     341
  10  -8  -3     259     304
 -10   8   3     719     372
 -10   8   3     724     392
   9  -8  -3    4239     465
   9  -8  -3    4557     481
  -9   8   3    2566     359
  -9   8   3    3115     389
   8  -8  -3   22017     806
   8  -8  -3   20967     801
  -8   8   3   21377     858
  -8   8   3   21245     854
   7  -8  -3     556     194
   7  -8  -3     448     196
  -7   8   3     911     247
  -7   8   3     414     223
   6  -8  -3   32978     913
   6  -8  -3   34031     914
  -6   8   3   33159     950
  -6   8   3   34214     949
   5  -8  -3   11597     504
   5  -8  -3   12185     504
  -5   8   3   12777     537
   4  -8  -3   32688     815
   4  -8  -3   31119     818
  -4   8   3   31604     841
  -4   8   3   32278     840
   3  -8  -3    3848     321
   3  -8  -3    4027     349
   3  -8  -3    3739     325
  -3   8   3    3895     349
  -3   8   3    4117     355
   2  -8  -3   93883    2925
  -2   8   3   90932    2891
  -2   8   3   91136    2893
   1  -8  -3   52146    1196
  -1   8   3   51418    1139
  -1   8   3   50633    1134
   0  -8  -3   15773     749
   0  -8  -3   17026     760
   0  -8  -3   15332     836
   0   8   3   15823     757
   0   8   3   16072     769
  -1  -8  -3   27252     732
  -1  -8  -3   26993     712
  -1  -8  -3   26566     810
   1   8   3   27491     740
   1   8   3   26471     725
  -2  -8  -3    1143     202
  -2  -8  -3     875     221
  -2  -8  -3    1004     173
   2   8   3     937     199
   2   8   3     957     212
  -3  -8  -3   13385     590
  -3  -8  -3   13207     625
  -3  -8  -3   12912     709
   3   8   3   13662     625
   3   8   3   13681     629
  -4  -8  -3   38085    1216
  -4  -8  -3   39270    1339
  -4  -8  -3   38937    1260
   4   8   3   39313    1262
   4   8   3   39009    1259
  -5  -8  -3    9534     538
  -5  -8  -3    9629     625
  -5  -8  -3    9398     477
   5   8   3    8222     532
   5   8   3    8520     516
  -6  -8  -3   44267    1394
  -6  -8  -3   43775    1539
  -6  -8  -3   44056    1452
   6   8   3   43473    1444
   6   8   3   44158    1460
  -7  -8  -3    1552     346
  -7  -8  -3    1125     372
   7   8   3     573     326
   7   8   3    1090     306
  -8  -8  -3   15241     855
  -8  -8  -3   13676     954
  -8  -8  -3   13881     736
   8   8   3   13817     885
   8   8   3   11601     808
  10  -9  -3    1201     330
  10  -9  -3     345     297
 -10   9   3     166     372
 -10   9   3     527     385
   9  -9  -3    9194     557
   9  -9  -3   10272     570
  -9   9   3    8695     639
  -9   9   3    9502     654
   8  -9  -3    4702     410
   8  -9  -3    4351     392
  -8   9   3    4661     475
  -8   9   3    4185     477
   7  -9  -3   11930     542
   7  -9  -3   11716     538
  -7   9   3   11481     590
  -7   9   3   11935     599
   6  -9  -3     956     171
   6  -9  -3     502     169
  -6   9   3     549     212
  -6   9   3     885     198
   5  -9  -3   26462     820
   5  -9  -3   26175     823
  -5   9   3   26807     857
  -5   9   3   24027     853
   4  -9  -3   25759     747
   4  -9  -3   26411     742
  -4   9   3   26730     777
  -4   9   3   26594     780
   3  -9  -3   67678    2020
  -3   9   3   67868    2011
  -3   9   3   66875    2008
   2  -9  -3    1761     118
  -2   9   3    2010      92
  -2   9   3    2052     102
   1  -9  -3   11006     342
  -1   9   3   10337     252
  -1   9   3   11102     265
   0  -9  -3   45366    1319
   0  -9  -3   44988    1411
   0  -9  -3   42542    1310
   0   9   3   42332    1322
   0   9   3   43879    1334
  -1  -9  -3   16120     883
  -1  -9  -3   16298     788
  -1  -9  -3   15647     769
   1   9   3   16257     800
   1   9   3   15579     785
  -2  -9  -3   30039     826
  -2  -9  -3   29680     919
  -2  -9  -3   30659     799
   2   9   3   30905     837
   2   9   3   30406     825
  -3  -9  -3    1161     225
  -3  -9  -3    1442     175
  -3  -9  -3    1021     134
   3   9   3    1277     170
   3   9   3    1644     180
  -4  -9  -3   49830    1537
  -4  -9  -3   50311    1446
  -4  -9  -3   49014    1399
   4   9   3   50170    1447
   4   9   3   51581    1452
  -5  -9  -3   13343     622
  -5  -9  -3   13910     732
  -5  -9  -3   13183     555
   5   9   3   12683     614
   5   9   3   11170     619
  -6  -9  -3   29042     970
  -6  -9  -3   30368    1161
  -6  -9  -3   29989    1043
   6   9   3   28907    1034
   6   9   3   28199    1053
  -7  -9  -3    9723     584
  -7  -9  -3    9221     820
  -7  -9  -3   10584     685
   7   9   3   10061     738
   7   9   3    8682     653
  -8  -9  -3     635     427
  -8  -9  -3     179     310
  -8  -9  -3    1095     402
   8   9   3     840     414
   8   9   3     528     357
  10 -10  -3    2233     347
  10 -10  -3    1928     344
 -10  10   3    1667     429
 -10  10   3    2139     403
   9 -10  -3    5144     456
   9 -10  -3    3563     428
  -9  10   3    3768     389
  -9  10   3    3458     392
   8 -10  -3    8050     462
   8 -10  -3    9248     478
  -8  10   3    8327     559
  -8  10   3    8208     550
   7 -10  -3     598     176
   7 -10  -3     158     180
  -7  10   3     490     212
  -7  10   3     388     211
   6 -10  -3   19391     721
   6 -10  -3   20611     726
  -6  10   3   20462     778
  -6  10   3   19481     781
   5 -10  -3   11627     345
   5 -10  -3   10676     341
  -5  10   3   11135     398
  -5  10   3   10404     393
  -4  10   3   32028     922
  -4  10   3   32164     920
   3 -10  -3   33438    1163
  -3  10   3   33035    1138
  -3  10   3   32272    1141
   2 -10  -3    2419     227
  -2  10   3    3053     172
  -2  10   3    2304     155
   1 -10  -3    3133     276
  -1  10   3    2772     170
  -1  10   3    3152     186
   0 -10  -3   72290    1986
   0  10   3   71749    1903
   0  10   3   69136    1890
  -1 -10  -3   25526    1028
  -1 -10  -3   24590    1009
  -1 -10  -3   25633    1136
   1  10   3   25517    1045
   1  10   3   24500    1029
  -2 -10  -3   10721     372
  -2 -10  -3   11029     402
  -2 -10  -3   10200     521
   2  10   3   10563     407
   2  10   3   10841     423
  -3 -10  -3   37883    1421
  -3 -10  -3   37480    1311
  -3 -10  -3   36826    1274
   3  10   3   36692    1321
   3  10   3   38138    1318
  -4 -10  -3     205     229
  -4 -10  -3     199     184
  -4 -10  -3     356     148
   4  10   3      31     182
   4  10   3     160     188
  -5 -10  -3   17422     764
  -5 -10  -3   18236     900
  -5 -10  -3   17065     699
   5  10   3   17857     778
   5  10   3   17134     766
  -6 -10  -3     202     215
  -6 -10  -3     859     280
  -6 -10  -3     297     329
   6  10   3     116     284
   6  10   3     220     265
  -7 -10  -3    1751     302
  -7 -10  -3    2077     385
  -7 -10  -3    1935     446
   7  10   3    1710     392
   7  10   3    1702     354
   9 -11  -3    1444     268
   9 -11  -3    1352     257
  -9  11   3    1629     332
  -9  11   3     729     308
   8 -11  -3   23183     829
   8 -11  -3   25972     847
  -8  11   3   24414     928
  -8  11   3   24601     932
   7 -11  -3    2763     277
   7 -11  -3    3712     308
  -7  11   3    2917     278
  -7  11   3    3482     290
   6 -11  -3    7289     294
   6 -11  -3    6446     273
  -6  11   3    6553     369
  -6  11   3    8109     374
   5 -11  -3   43716    1515
   5 -11  -3   42494    1516
  -5  11   3   45841    1579
  -5  11   3   44598    1573
  -4  11   3   35854    1062
  -4  11   3   34875    1057
   3 -11  -3   18233     599
  -3  11   3   17209     557
  -3  11   3   16979     562
   2 -11  -3   40960    1263
  -2  11   3   40003    1196
  -2  11   3   40284    1201
   1 -11  -3   44540    1474
  -1  11   3   42319    1380
  -1  11   3   43259    1389
   0 -11  -3   29477    1087
   0  11   3   28588     975
   0  11   3   29008     990
  -1 -11  -3   43499    1186
  -1 -11  -3   43467    1171
  -1 -11  -3   45122    1314
   1  11   3   44576    1198
   1  11   3   44827    1213
  -2 -11  -3   14899     551
  -2 -11  -3   15301     581
  -2 -11  -3   15139     720
   2  11   3   15417     594
   2  11   3   15293     606
  -3 -11  -3   30144     951
  -3 -11  -3   30301     913
  -3 -11  -3   30413    1083
   3  11   3   30243     967
   3  11   3   30843     965
  -4 -11  -3    7006     568
  -4 -11  -3    6934     343
  -4 -11  -3    6893     412
   4  11   3    7300     436
   4  11   3    6767     427
  -5 -11  -3   16728     677
  -5 -11  -3   16785     832
  -5 -11  -3   17044     617
   5  11   3   16993     704
   5  11   3   17359     698
  -6 -11  -3   13501     591
  -6 -11  -3   14096     868
  -6 -11  -3   13457     664
   6  11   3   12383     681
   6  11   3   13947     715
  -7 -11  -3    1747     455
  -7 -11  -3    1900     300
  -7 -11  -3    1707     380
   7  11   3    2019     436
   7  11   3    2159     367
   9 -12  -3    2309     270
   9 -12  -3    2415     291
  -9  12   3    2270     363
  -9  12   3    2219     382
   8 -12  -3     149     172
   8 -12  -3     155     205
  -8  12   3     325     266
  -8  12   3       2     238
   7 -12  -3      63     163
   7 -12  -3      63     140
  -7  12   3     173     218
  -7  12   3      63     200
  -6  12   3     129     187
  -6  12   3     721     182
  -5  12   3    6561     372
  -5  12   3    6991     379
  -4  12   3   34387    1058
  -4  12   3   34035    1053
   3 -12  -3   20349     637
  -3  12   3   19164     589
  -3  12   3   19376     584
   2 -12  -3   10232     417
  -2  12   3    9087     313
  -2  12   3    8767     325
   1 -12  -3   99423    2902
  -1  12   3   93856    2803
  -1  12   3   96364    2813
   0 -12  -3   34832    1261
   0  12   3   34571    1157
   0  12   3   33513    1142
  -1 -12  -3   93547    3065
  -1 -12  -3   89098    2914
   1  12   3   89952    2945
   1  12   3   89562    2958
  -2 -12  -3   21442     906
  -2 -12  -3   21331     746
  -2 -12  -3   21285     720
   2  12   3   21673     769
   2  12   3   21476     778
  -3 -12  -3    4763     334
  -3 -12  -3    4445     285
  -3 -12  -3    5073     522
   3  12   3    5114     369
   3  12   3    4881     370
  -4 -12  -3    7355     440
  -4 -12  -3    7228     623
  -4 -12  -3    7303     382
   4  12   3    7077     466
   4  12   3    7281     471
  -5 -12  -3    3633     439
  -5 -12  -3    4535     442
  -5 -12  -3    4492     359
   5  12   3    4213     482
   5  12   3    3934     472
  -6 -12  -3   10189     547
  -6 -12  -3   10190     648
  -6 -12  -3   10288     862
   6  12   3   10277     697
   6  12   3    9896     684
  -7 -12  -3    1393     377
  -7 -12  -3    1082     490
  -7 -12  -3    1197     301
   7  12   3    1572     422
   7  12   3    1392     371
   9 -13  -3    5993     433
   9 -13  -3    4995     381
  -9  13   3    5094     618
  -9  13   3    5009     467
   8 -13  -3    2740     304
   8 -13  -3    3119     278
  -8  13   3    3267     330
  -8  13   3    2803     321
  -7  13   3   32078    1176
  -7  13   3   32545    1163
  -6  13   3    9392     482
  -5  13   3   70644    2170
  -5  13   3   71459    2177
  -4  13   3    3388     276
  -4  13   3    3351     284
   3 -13  -3   19936     866
  -3  13   3   18502     799
  -3  13   3   18120     804
   2 -13  -3   68270    2007
  -2  13   3   65807    1924
  -2  13   3   64777    1915
   1 -13  -3    7264     391
  -1  13   3    7087     241
  -1  13   3    7341     263
   0 -13  -3   56752    1612
   0  13   3   54908    1494
   0  13   3   53573    1478
  -1 -13  -3   17203     818
   1  13   3   16965     668
   1  13   3   17367     685
  -2 -13  -3    5212     251
  -2 -13  -3    5059     223
  -2 -13  -3    4872     468
   2  13   3    4880     310
   2  13   3    5073     304
  -3 -13  -3   19865     684
  -3 -13  -3   19777     910
  -3 -13  -3   19972     723
   3  13   3   20010     760
   3  13   3   19826     765
  -4 -13  -3    3156     286
  -4 -13  -3    2991     363
  -4 -13  -3    2879     385
   4  13   3    3715     400
   4  13   3    1970     278
  -5 -13  -3   13116     535
  -5 -13  -3   13199     833
  -5 -13  -3   13332     614
   5  13   3   13444     670
   5  13   3   12854     655
  -6 -13  -3    9128     871
  -6 -13  -3    8671     503
  -6 -13  -3   10429     621
   6  13   3    9546     686
   6  13   3    9584     668
  -9  14   3     415     332
  -9  14   3     276     334
  -8  14   3     915     285
  -8  14   3     367     256
  -7  14   3     780     233
  -7  14   3     650     246
  -6  14   3   27984     976
  -5  14   3    2532     309
  -5  14   3    2019     303
  -4  14   3  114977    3073
  -4  14   3  117783    3081
   3 -14  -3    2793     351
  -3  14   3    2209     255
  -3  14   3    2450     276
   2 -14  -3   84953    2383
  -2  14   3   82371    2292
  -2  14   3   82193    2282
   1 -14  -3   82303    2824
  -1  14   3   78579    2706
  -1  14   3   81747    2718
   0 -14  -3   24755     982
   0  14   3   23588     841
   0  14   3   23356     824
  -1 -14  -3   50615    1695
   1  14   3   50058    1563
   1  14   3   49523    1548
  -2 -14  -3    7293     377
  -2 -14  -3    7954     642
  -2 -14  -3    7504     359
   2  14   3    7402     443
   2  14   3    7532     460
  -3 -14  -3   10599     713
  -3 -14  -3    9919     402
  -3 -14  -3   10312     445
   3  14   3    9405     507
   3  14   3   10194     510
  -4 -14  -3     563     206
  -4 -14  -3      99     317
  -4 -14  -3     430     172
   4  14   3     541     252
   4  14   3     702     239
  -5 -14  -3    3186     358
  -5 -14  -3    2966     467
  -5 -14  -3    3779     452
   5  14   3    3128     382
   5  14   3    3225     364
  -6 -14  -3    2628     347
  -6 -14  -3    2077     269
  -6 -14  -3    2059     466
   6  14   3    3004     430
   6  14   3    2066     367
  -9  15   3    1085     368
  -9  15   3    2569     383
  -8  15   3    4600     498
  -8  15   3    5511     519
  -7  15   3   66673    2081
  -7  15   3   66771    2097
  -6  15   3    9530     461
  -6  15   3    8819     459
  -5  15   3  220079    6789
  -5  15   3  218773    6797
  -4  15   3   19199     777
  -4  15   3   17757     779
   3 -15  -3  190302    5487
  -3  15   3  184138    5415
  -3  15   3  181922    5406
   2 -15  -3    4833     452
  -2  15   3    3469     292
  -2  15   3    3426     319
   1 -15  -3  131929    3789
  -1  15   3  125699    3657
  -1  15   3  127620    3669
   0 -15  -3   16506     706
   0  15   3   15269     517
   0  15   3   15707     538
  -1 -15  -3   93136    2762
   1  15   3   88853    2608
   1  15   3   89830    2622
  -2 -15  -3   28763    1195
   2  15   3   28724    1025
   2  15   3   28069    1034
  -3 -15  -3   14764     530
  -3 -15  -3   14672     501
  -3 -15  -3   15541     816
   3  15   3   14642     618
   3  15   3   15551     625
  -4 -15  -3    6319     347
  -4 -15  -3    6734     713
  -4 -15  -3    6731     405
   4  15   3    6057     491
   4  15   3    6500     508
  -5 -15  -3    1058     425
  -5 -15  -3     610     213
  -5 -15  -3    1045     256
   5  15   3     912     287
   5  15   3     852     332
  -6 -15  -3    1723     281
  -6 -15  -3    2022     534
  -6 -15  -3    2811     342
   6  15   3    2211     428
   6  15   3    1779     403
  -8  16   3     150     278
  -8  16   3     368     276
  -7  16   3    7271     507
  -7  16   3    8177     512
  -6  16   3    8306     453
  -6  16   3    8566     464
  -5  16   3   15054     547
  -5  16   3   15682     541
  -4  16   3   72105    2306
  -4  16   3   72233    2316
   3 -16  -3   27648     908
  -3  16   3   25270     791
  -3  16   3   23267     804
   2 -16  -3  144727    4474
  -2  16   3  136222    4351
  -2  16   3  140363    4365
   1 -16  -3   18245     741
  -1  16   3   16668     567
  -1  16   3   16391     546
   0 -16  -3   76644    2468
   0  16   3   70707    2318
   0  16   3   75119    2306
  -1 -16  -3    5898     571
   1  16   3    6120     363
   1  16   3    6914     383
  -2 -16  -3    9365     683
   2  16   3    8406     458
   2  16   3    9141     476
  -3 -16  -3    1998     407
   3  16   3    2274     287
   3  16   3    2043     277
  -4 -16  -3     547     173
  -4 -16  -3     463     380
  -4 -16  -3     777     208
   4  16   3     578     280
   4  16   3     833     290
  -5 -16  -3       4     236
  -5 -16  -3       4     196
  -5 -16  -3       4     417
   5  16   3       4     333
   5  16   3     331     319
  -8  17   3       1     282
  -8  17   3     284     288
  -7  17   3    1119     264
  -7  17   3     754     260
  -6  17   3    1740     246
  -6  17   3    2053     244
  -5  17   3    3409     237
  -5  17   3    3452     240
  -4  17   3   10192     416
  -4  17   3    9687     392
   3 -17  -3   19118     762
  -3  17   3   18437     652
  -3  17   3   18107     631
   2 -17  -3   17616     737
  -2  17   3   16833     554
  -2  17   3   15981     580
   1 -17  -3   29558    1087
  -1  17   3   30259     907
  -1  17   3   29371     924
   0 -17  -3    8919     610
   0  17   3    7801     370
   0  17   3    9030     404
  -1 -17  -3    7676     634
   1  17   3    7867     417
   1  17   3    7849     403
  -2 -17  -3     693     319
   2  17   3     893     219
   2  17   3    1522     243
  -3 -17  -3       0     333
   3  17   3       0     226
   3  17   3     262     240
  -4 -17  -3     979     410
  -4 -17  -3     612     165
   4  17   3     712     294
   4  17   3     247     299
  -5 -17  -3    2047     227
  -5 -17  -3    2399     273
  -5 -17  -3    1934     516
   5  17   3    2155     423
   5  17   3    1925     364
  -8  18   3    8920     602
  -8  18   3    7197     588
  -7  18   3     308     244
  -7  18   3       9     230
  -6  18   3    3805     392
  -6  18   3    3313     285
  -5  18   3     721     186
  -5  18   3     585     185
  -4  18   3    3437     333
  -4  18   3    3599     310
  -3  18   3    6545     325
  -3  18   3    5611     352
   2 -18  -3     831     264
  -2  18   3     706     181
  -2  18   3     780     151
   1 -18  -3    5119     550
  -1  18   3    7006     319
  -1  18   3    6696     356
   0 -18  -3    8231     625
   0  18   3    7607     374
   0  18   3    8194     406
  -1 -18  -3    7650     666
   1  18   3    6819     424
   1  18   3    7749     416
  -2 -18  -3   10326     765
   2  18   3    9925     520
   2  18   3    9702     521
  -3 -18  -3   13800     921
   3  18   3   14694     676
   3  18   3   13402     667
  -4 -18  -3     742     441
   4  18   3    1319     323
   4  18   3    1033     334
  -7  19   3    5083     481
  -7  19   3    3725     359
  -6  19   3    1046     248
  -6  19   3     920     253
  -5  19   3    1178     203
  -5  19   3    1149     204
  -4  19   3     167     166
  -4  19   3     116     184
  -3  19   3     512     157
  -3  19   3     499     184
   2 -19  -3      14     248
  -2  19   3     255     174
  -2  19   3      36     139
   1 -19  -3   12073     724
  -1  19   3   11261     496
  -1  19   3   10965     460
   0 -19  -3    1304     333
   0  19   3    1024     182
   0  19   3    1044     205
  -1 -19  -3   20465     986
   1  19   3   18344     719
   1  19   3   18682     706
  -2 -19  -3     426     384
   2  19   3    1277     257
   2  19   3    1356     259
  -3 -19  -3    4431     553
   3  19   3    5203     516
   3  19   3    5164     524
  -7  20   3    1988     328
  -7  20   3    3191     334
  -6  20   3    3629     422
  -6  20   3    3124     312
  -5  20   3     489     202
  -5  20   3     359     204
  -4  20   3    4602     373
  -4  20   3    4076     336
  -3  20   3     347     162
  -3  20   3     688     204
   2 -20  -3     634     292
  -2  20   3    1360     211
  -2  20   3    1217     172
   1 -20  -3    3411     382
  -1  20   3    3598     292
  -1  20   3    3648     330
   0 -20  -3   10696     767
   0  20   3    9965     496
   0  20   3    9941     470
  -1 -20  -3    2487     434
   1  20   3    2460     278
   1  20   3    2840     264
  -2 -20  -3   18977    1042
   2  20   3   16757     750
   2  20   3   17024     756
  -3 -20  -3      15     450
   3  20   3       0     288
   3  20   3      45     306
  -6  21   3    1643     291
  -6  21   3    1878     277
  -5  21   3     128     225
  -5  21   3     471     217
  -4  21   3     595     196
  -4  21   3     702     222
  -3  21   3    3134     361
  -3  21   3    3507     303
   2 -21  -3    2444     365
  -2  21   3    2465     295
  -2  21   3    2594     251
   1 -21  -3     292     330
  -1  21   3     301     211
  -1  21   3      96     171
   0 -21  -3    2189     417
   0  21   3    2513     271
   0  21   3    2413     248
  -1 -21  -3    1352     410
   1  21   3    1215     262
   1  21   3    1728     259
  -2 -21  -3    2024     481
   2  21   3     544     298
   2  21   3     244     283
  -5  22   3     602     232
  -5  22   3     173     240
  -4  22   3    7759     434
  -4  22   3    8429     486
  -3  22   3     653     188
  -3  22   3    1262     239
  -2  22   3    5934     366
  -2  22   3    6484     446
   1 -22  -3    7272     733
  -1  22   3    5818     393
  -1  22   3    6120     452
   0 -22  -3     447     389
   0  22   3      14     247
   0  22   3     278     233
  -1 -22  -3    9611     902
   1  22   3    9430     574
   1  22   3    8965     577
  -4  23   3       1     246
  -4  23   3       1     205
  -3  23   3    9596     523
  -3  23   3    8764     452
  -3  23   3    9958     688
  -2  23   3    1610     225
  -2  23   3    1785     279
   1 -23  -3    1834     438
  -1  23   3    2449     295
  -1  23   3    1470     242
   1  24  -4     560     487
   1  24  -4     860     246
   1  24  -4     697     451
   1  24  -4    1013     263
   0  24  -4   13643     957
   0  24  -4   13485     552
   0  24  -4   13664     562
   0  24  -4   13692     950
  -1  24  -4       0     359
  -1  24  -4       0     367
  -2  24  -4   12765     853
  -2  24  -4   12014     812
  -3  24  -4    2332     379
  -3  24  -4    1610     384
  -4  24  -4     369     302
  -4  24  -4    1060     371
   2  23  -4    3688     428
   2  23  -4    2085     519
   2  23  -4    3318     336
   2  23  -4    2477     479
   1  23  -4     599     229
   1  23  -4     382     201
   1  23  -4     510     409
   1  23  -4     273     399
   0  23  -4    1361     398
   0  23  -4    1241     426
  -1  23  -4    3503     420
  -1  23  -4    3889     449
  -2  23  -4     273     340
  -2  23  -4     353     333
  -3  23  -4     392     316
  -3  23  -4     721     337
  -4  23  -4    1867     311
  -4  23  -4    2289     372
  -5  23  -4     254     336
  -5  23  -4       0     187
   3  22  -4    4686     581
   3  22  -4    6460     526
   3  22  -4    5916     551
   2  22  -4     515     254
   2  22  -4     541     238
   2  22  -4     564     402
   1  22  -4    8960     464
   1  22  -4    9125     454
   1  22  -4    8137     763
   1  22  -4    9842     790
   0  22  -4       0     148
   0  22  -4      90     334
   0  22  -4       0     335
  -1  22  -4    6149     634
  -1  22  -4    5081     588
  -2  22  -4    1980     362
  -2  22  -4    1472     342
  -3  22  -4       0     272
  -3  22  -4      19     292
  -4  22  -4    2623     301
  -4  22  -4    2472     358
  -5  22  -4    4639     568
  -6  22  -4     851     315
  -6  22  -4     288     238
  -6  22  -4     863     251
   4  21  -4     255     337
   4  21  -4     440     311
   4  21  -4       0     416
   3  21  -4    5253     542
   3  21  -4    5402     497
   3  21  -4    4857     459
   2  21  -4   12549     577
   2  21  -4   11294     852
   2  21  -4   12366     556
   1  21  -4       8     336
   1  21  -4       8     171
   1  21  -4     130     334
   1  21  -4       0     180
   0  21  -4   14533     527
   0  21  -4   14386     804
   0  21  -4   13984     531
   0  21  -4   14682     835
  -1  21  -4    8285     609
  -1  21  -4    9362     637
  -2  21  -4    3591     359
  -2  21  -4    2390     360
  -3  21  -4    8986     624
  -3  21  -4    8698     558
  -4  21  -4     119     226
  -4  21  -4       2     256
  -5  21  -4    7961     404
  -5  21  -4    8342     423
  -5  21  -4    7637     596
  -6  21  -4     219     283
  -6  21  -4     828     245
  -6  21  -4     373     217
   4  20  -4     859     319
   4  20  -4     555     287
   4  20  -4     418     425
   3  20  -4    3092     315
   3  20  -4    3450     305
   3  20  -4    3124     441
   2  20  -4    1157     345
   2  20  -4    1177     214
   2  20  -4    1180     239
   1  20  -4    8008     624
   1  20  -4    6568     348
   1  20  -4    6658     355
   0  20  -4     922     324
   0  20  -4     952     295
  -1  20  -4   11772     648
  -1  20  -4   10149     662
  -2  20  -4    4574     516
  -2  20  -4    4972     500
  -3  20  -4    2554     298
  -3  20  -4    3013     346
  -4  20  -4   17474     701
  -4  20  -4   18446     804
  -5  20  -4    1483     286
  -5  20  -4    1932     218
  -5  20  -4    1462     205
  -6  20  -4    6105     547
  -6  20  -4    6666     433
  -6  20  -4    8023     458
  -7  20  -4    7216     552
  -7  20  -4    6890     522
  -7  20  -4    7951     551
   5  19  -4    4148     440
   5  19  -4    4442     410
   4  19  -4     470     283
   4  19  -4     423     367
   4  19  -4     334     268
   3  19  -4    4675     431
   3  19  -4    3938     396
   3  19  -4    4583     476
   2  19  -4   15240     642
   2  19  -4   16082     865
   2  19  -4   15090     635
   1  19  -4    1379     316
   1  19  -4    1065     177
   1  19  -4    1267     186
   0  19  -4   52985    1824
   0  19  -4   52321    1810
  -1  19  -4     357     236
  -1  19  -4       6     259
  -2  19  -4   52752    1781
  -2  19  -4   54731    1739
  -3  19  -4    5580     425
  -3  19  -4    4837     473
  -4  19  -4   19444     814
  -4  19  -4   19382     724
  -5  19  -4   16910     731
  -5  19  -4   17173     610
  -5  19  -4   17644     602
  -6  19  -4    4984     391
  -6  19  -4    4310     365
  -6  19  -4    4572     461
  -7  19  -4    8953     558
  -7  19  -4   10286     576
  -7  19  -4    9929     588
   5  18  -4    3552     491
   5  18  -4    3841     408
   5  18  -4    3697     364
   4  18  -4   12684     650
   4  18  -4   12675     622
   4  18  -4   12551     846
   3  18  -4       1     290
   3  18  -4       1     207
   3  18  -4       1     201
   2  18  -4   25180     867
   2  18  -4   26924     872
   2  18  -4   26323    1068
   1  18  -4   25252     983
   1  18  -4   23765     774
   1  18  -4   23232     767
   0  18  -4    4614     470
   0  18  -4    4405     469
  -1  18  -4   65662    2097
  -1  18  -4   63334    2060
  -2  18  -4    3767     438
  -2  18  -4    3037     406
  -3  18  -4   36048    1275
  -3  18  -4   36138    1217
  -4  18  -4   10819     431
  -4  18  -4   10523     504
  -4  18  -4   11068     595
  -5  18  -4    5478     360
  -5  18  -4    4980     346
  -5  18  -4    5987     475
  -6  18  -4   10569     538
  -6  18  -4   10117     493
  -6  18  -4   10679     475
  -7  18  -4     128     247
  -7  18  -4     287     220
  -7  18  -4       0     231
  -8  18  -4    3591     392
  -8  18  -4    2763     356
   6  17  -4    7254     696
   6  17  -4    7285     654
  -6 -17   4    7559     402
  -6 -17   4    6837     379
   5  17  -4    1775     418
   5  17  -4    2725     330
   5  17  -4    2285     349
   4  17  -4    5192     439
   4  17  -4    5423     457
   4  17  -4    4611     465
   3  17  -4   39397    1298
   3  17  -4   41287    1303
   3  17  -4   40819    1479
   2  17  -4    4312     306
   2  17  -4    4231     513
   2  17  -4    4231     316
   1  17  -4   50905    1604
   1  17  -4   52621    1597
   1  17  -4   54021    1777
   0  17  -4     400     225
   0  17  -4     496     233
  -1  17  -4   26475    1029
  -1  17  -4   26355    1002
  -2  17  -4   33087    1079
  -2  17  -4   31955    1114
  -3  17  -4    4321     369
  -3  17  -4    4032     411
  -4  17  -4   48167    1479
  -4  17  -4   46416    1368
  -4  17  -4   46828    1367
  -5  17  -4    2418     230
  -5  17  -4    2204     216
  -5  17  -4    2218     368
  -6  17  -4    1028     225
  -6  17  -4    1271     230
  -6  17  -4    1249     214
  -7  17  -4    8611     528
  -7  17  -4    8588     492
  -7  17  -4    8465     502
  -8  17  -4    3725     386
  -8  17  -4    3396     371
   6  16  -4    3271     400
   6  16  -4    3284     406
  -6 -16   4    3536     366
  -6 -16   4    2641     322
   5  16  -4    7737     536
   5  16  -4    8094     572
   5  16  -4    7903     718
  -5 -16   4    7831     690
  -5 -16   4    7562     353
   4  16  -4   10740     563
   4  16  -4   10948     749
   4  16  -4   11291     578
  -4 -16   4   11335     724
   3  16  -4    1764     236
   3  16  -4    1782     240
   3  16  -4    1641     312
   2  16  -4   12718     487
   2  16  -4   13547     669
   2  16  -4   12434     484
   1  16  -4     810     134
   1  16  -4     567     224
   1  16  -4     808     137
   0  16  -4    4957     431
   0  16  -4    4901     434
  -1  16  -4    1189     222
  -1  16  -4    1625     238
  -2  16  -4    3718     350
  -2  16  -4    3729     374
  -3  16  -4     167     171
  -3  16  -4     527     190
  -4  16  -4   10751     502
  -4  16  -4    9596     376
  -4  16  -4    9593     375
  -5  16  -4     559     153
  -5  16  -4     785     170
  -5  16  -4     822     195
  -6  16  -4    9205     493
  -6  16  -4    8994     481
  -6  16  -4    8785     465
  -7  16  -4     256     184
  -7  16  -4      11     226
  -7  16  -4      11     220
  -8  16  -4    7519     576
  -8  16  -4    7047     588
   7  15  -4   29252    1224
   7  15  -4   29737    1207
  -7 -15   4   30122    1027
  -7 -15   4   29999    1054
   6  15  -4     919     343
   6  15  -4     296     286
  -6 -15   4     372     192
  -6 -15   4     225     371
  -6 -15   4     338     221
   5  15  -4   44513    1524
   5  15  -4   46191    1541
   5  15  -4   44456    1674
  -5 -15   4   44683    1406
  -5 -15   4   45663    1425
  -5 -15   4   46238    1652
   4  15  -4   11346     580
   4  15  -4   10682     738
   4  15  -4   11654     571
  -4 -15   4   10518     705
   3  15  -4    8552     584
   3  15  -4    8946     427
   3  15  -4    9447     440
  -3 -15   4    9165     577
   2  15  -4   20915     666
   2  15  -4   20188     816
   2  15  -4   20704     663
   1  15  -4    5563     267
   1  15  -4    6104     445
   1  15  -4    5800     258
   0  15  -4     110     175
   0  15  -4     110     175
  -1  15  -4    7475     451
  -1  15  -4    8356     445
  -2  15  -4   16613     735
  -2  15  -4   16433     699
  -3  15  -4   19081     631
  -3  15  -4   18722     677
  -4  15  -4    9820     397
  -4  15  -4   10417     501
  -4  15  -4    9160     395
  -5  15  -4   43288    1256
  -5  15  -4   42308    1212
  -5  15  -4   41454    1208
  -6  15  -4    1010     180
  -6  15  -4     981     202
  -6  15  -4     928     190
  -7  15  -4   15400     699
  -7  15  -4   15663     638
  -7  15  -4   15529     687
  -8  15  -4    1063     290
  -8  15  -4     885     315
   7  14  -4    6806     695
   7  14  -4    7011     675
  -7 -14   4    6060     518
  -7 -14   4    5956     464
  -7 -14   4    6582     774
   6  14  -4     655     301
   6  14  -4      43     263
  -6 -14   4     226     316
  -6 -14   4     331     217
  -6 -14   4       1     184
   5  14  -4    3672     578
   5  14  -4    3900     426
   5  14  -4    2905     335
  -5 -14   4    3687     320
  -5 -14   4    3448     285
  -5 -14   4    3544     554
   4  14  -4    3495     497
   4  14  -4    3405     380
   4  14  -4    3115     359
  -4 -14   4    3022     250
  -4 -14   4    3341     223
  -4 -14   4    2756     477
   3  14  -4     520     211
   3  14  -4     335     172
   3  14  -4     305     160
  -3 -14   4     543     238
   2  14  -4    1849     231
   2  14  -4    1772     172
   2  14  -4    1812     257
   1  14  -4     674     136
   1  14  -4     644     225
   1  14  -4     680     123
   0  14  -4     607     203
   0  14  -4     923     200
  -1  14  -4      14     160
  -1  14  -4      53     173
  -2  14  -4   13134     428
  -2  14  -4   13510     461
  -3  14  -4      73     138
  -3  14  -4     127     150
  -4  14  -4   19970     557
  -4  14  -4   19799     556
  -4  14  -4   19832     633
  -5  14  -4    9921     518
  -5  14  -4   10346     559
  -5  14  -4   10041     516
  -6  14  -4    1781     189
  -6  14  -4    1251     217
  -6  14  -4    1559     207
  -7  14  -4    5539     448
  -7  14  -4    4639     439
  -7  14  -4    4934     368
  -8  14  -4    8157     574
  -8  14  -4    7723     555
  -9  14  -4       2     347
  -9  14  -4       2     331
   7  13  -4    9750     674
   7  13  -4    9343     704
  -7 -13   4    9647     544
  -7 -13   4    9500     755
  -7 -13   4    9861     567
   6  13  -4    4949     502
   6  13  -4    4971     538
  -6 -13   4    5203     618
  -6 -13   4    4475     381
  -6 -13   4    4630     406
   5  13  -4   23783    1054
   5  13  -4   23539     938
   5  13  -4   25453     955
  -5 -13   4   25093    1045
  -5 -13   4   25599     847
  -5 -13   4   25174     869
   4  13  -4    1426     287
   4  13  -4    1833     239
   4  13  -4    1756     240
  -4 -13   4    1630     200
  -4 -13   4    1554     291
  -4 -13   4    1520     169
   3  13  -4   18737     793
   3  13  -4   19639     916
   3  13  -4   18971     793
  -3 -13   4   18810     897
   2  13  -4    4176     256
   2  13  -4    4224     258
   2  13  -4    3964     382
   1  13  -4      37      91
   1  13  -4     372     160
   1  13  -4      37      83
   0  13  -4   11560     474
   0  13  -4   11631     473
  -1  13  -4   30754    1241
  -1  13  -4   29279    1257
  -2  13  -4    1511     155
  -2  13  -4    1365     157
  -3  13  -4   15657     649
  -3  13  -4   15738     693
  -4  13  -4   13570     449
  -4  13  -4   12447     380
  -4  13  -4   13756     384
  -5  13  -4    1248     166
  -5  13  -4     751     163
  -5  13  -4    1539     170
  -6  13  -4    7600     417
  -6  13  -4    7928     431
  -6  13  -4    8025     401
  -7  13  -4     136     218
  -7  13  -4       3     214
  -7  13  -4      51     154
  -8  13  -4    7381     545
  -8  13  -4    7190     547
  -9  13  -4    2389     394
  -9  13  -4    2612     401
   9 -13   4    2158     223
   9 -13   4    2913     335
   8  12  -4     184     420
   8  12  -4       2     365
  -8 -12   4       2     292
  -8 -12   4      87     334
   7  12  -4    1245     360
   7  12  -4    1034     318
  -7 -12   4     921     339
  -7 -12   4    1281     265
  -7 -12   4    1725     292
   6  12  -4    8504     539
   6  12  -4    8654     569
  -6 -12   4    8653     472
  -6 -12   4    7828     627
  -6 -12   4    7901     441
   5  12  -4     174     203
   5  12  -4     273     227
   5  12  -4      10     257
  -5 -12   4      49     173
  -5 -12   4     236     248
  -5 -12   4     244     158
   4  12  -4   28317     902
   4  12  -4   27604     894
   4  12  -4   29296    1002
  -4 -12   4   29078     988
  -4 -12   4   28725     825
  -4 -12   4   27231     837
   3  12  -4   17850     809
   3  12  -4   19295     714
   3  12  -4   18312     709
  -3 -12   4   17233     633
  -3 -12   4   17175     641
  -3 -12   4   18170     803
   2  12  -4   17038     520
   2  12  -4   16417     632
   2  12  -4   16819     524
  -2 -12   4   16495     621
   1  12  -4   52978    1634
   1  12  -4   50950    1743
   1  12  -4   53022    1641
   0  12  -4       1     135
   0  12  -4      54     148
  -1  12  -4   23207     709
  -1  12  -4   22576     723
  -2  12  -4   12145     464
  -2  12  -4   11939     491
  -3  12  -4    1003     146
  -3  12  -4     990     174
  -3  12  -4    1088     140
  -3  12  -4     789     151
  -4  12  -4   21945     744
  -4  12  -4   21637     744
  -5  12  -4   12477     478
  -5  12  -4   12161     487
  -6  12  -4    3044     262
  -6  12  -4    2705     244
  -7  12  -4    1404     259
  -7  12  -4    2107     272
  -8  12  -4      19     248
  -8  12  -4      19     272
   8 -12   4      19     161
   8 -12   4      19     175
  -9  12  -4       0     328
  -9  12  -4      54     358
   9 -12   4     348     216
   9 -12   4     549     237
   8  11  -4    1844     430
   8  11  -4    1890     378
  -8 -11   4    1448     310
  -8 -11   4    2197     352
   7  11  -4    6590     610
   7  11  -4    7229     584
  -7 -11   4    6799     476
  -7 -11   4    7706     508
  -7 -11   4    6379     640
   6  11  -4    1472     279
   6  11  -4    3001     319
  -6 -11   4    1916     241
  -6 -11   4    2093     306
  -6 -11   4    2061     224
   5  11  -4   25880     994
   5  11  -4   26165    1085
   5  11  -4   24892     999
  -5 -11   4   24571     945
  -5 -11   4   26456    1070
  -5 -11   4   25434     929
   4  11  -4      23     147
   4  11  -4      12     191
   4  11  -4      23     168
  -4 -11   4      23     189
  -4 -11   4      23     118
   3  11  -4  110178    3500
   3  11  -4  113806    3427
   3  11  -4  115773    3425
  -3 -11   4  114510    3383
  -3 -11   4  113484    3375
  -3 -11   4  117006    3501
   2  11  -4    5083     233
   2  11  -4    5316     233
   2  11  -4    5257     343
  -2 -11   4    5096     332
   1  11  -4  146756    4385
   1  11  -4  152954    4483
   1  11  -4  146900    4381
   0  11  -4     686     150
   0  11  -4    1003     162
  -1  11  -4    1153     160
  -1  11  -4     821     157
  -2  11  -4    2005     256
  -2  11  -4    1572     235
  -3  11  -4   36234    1153
  -3  11  -4   36889    1156
  -3  11  -4   36064    1181
  -4  11  -4    3860     238
  -4  11  -4    3542     240
  -5  11  -4   33809    1156
  -5  11  -4   34039    1163
  -6  11  -4   16685     622
  -6  11  -4   17134     631
   6 -11   4   16714     527
   6 -11   4   17761     540
  -7  11  -4    5545     431
  -7  11  -4    4970     410
   7 -11   4    4697     285
   7 -11   4    4667     309
  -8  11  -4   21145     892
  -8  11  -4   21021     876
   8 -11   4   20967     779
   8 -11   4   20423     752
  -9  11  -4       1     324
  -9  11  -4       1     314
   9 -11   4      32     244
   9 -11   4       1     235
   8  10  -4       3     307
   8  10  -4       3     333
  -8 -10   4       3     265
  -8 -10   4       3     326
  -8 -10   4       3     299
   7  10  -4    5694     587
   7  10  -4    5353     552
  -7 -10   4    6185     489
  -7 -10   4    5974     601
  -7 -10   4    6073     507
   6  10  -4    5523     474
   6  10  -4    5365     448
  -6 -10   4    5564     389
  -6 -10   4    6139     500
  -6 -10   4    5845     413
   5  10  -4    2949     380
   5  10  -4    3469     446
   5  10  -4    2850     357
  -5 -10   4    2397     251
  -5 -10   4    3091     301
  -5 -10   4    2845     421
   4  10  -4   20936     641
   4  10  -4   21416     717
   4  10  -4   21052     647
  -4 -10   4   21478     588
  -4 -10   4   21193     711
  -4 -10   4   21045     603
   3  10  -4   16549     512
   3  10  -4   15867     588
   3  10  -4   16262     512
  -3 -10   4   16137     469
  -3 -10   4   16724     588
  -3 -10   4   16515     460
   2  10  -4   25819     895
   2  10  -4   26838     809
   2  10  -4   25868     810
  -2 -10   4   25758     884
   1  10  -4   56361    1788
   1  10  -4   57762    1792
   1  10  -4   56038    1878
   0  10  -4   44635    1462
   0  10  -4   46722    1461
  -1  10  -4  100385    3415
  -1  10  -4  103651    3404
  -2  10  -4    1036     230
  -3  10  -4   71795    2201
  -3  10  -4   71798    2187
  -3  10  -4   72905    2185
   3 -10   4   72497    2213
  -4  10  -4   16291     485
  -4  10  -4   15702     485
   4 -10   4   15815     484
  -5  10  -4    6657     315
  -5  10  -4    6262     326
   5 -10   4    6019     229
  -6  10  -4    8088     432
  -6  10  -4    7845     426
   6 -10   4    7643     337
   6 -10   4    7891     352
  -7  10  -4     169     223
  -7  10  -4     300     224
   7 -10   4       5     160
   7 -10   4     346     178
  -8  10  -4    4125     370
  -8  10  -4    4875     511
   8 -10   4    4903     370
   8 -10   4    5135     409
  -9  10  -4     759     334
  -9  10  -4    1952     368
   9 -10   4    2458     300
   9 -10   4    1696     262
   8   9  -4     380     369
   8   9  -4      18     307
  -8  -9   4     122     293
  -8  -9   4     112     314
  -8  -9   4     391     299
   7   9  -4       1     270
   7   9  -4       1     263
  -7  -9   4       1     246
  -7  -9   4       1     233
  -7  -9   4       1     235
   6   9  -4    4255     399
   6   9  -4    2801     286
  -6  -9   4    4063     369
  -6  -9   4    4790     355
  -6  -9   4    4237     441
   5   9  -4    1423     277
   5   9  -4    1349     256
   5   9  -4    1085     235
  -5  -9   4    1423     272
  -5  -9   4    1527     281
  -5  -9   4    1113     228
   4   9  -4     950     170
   4   9  -4    1235     186
   4   9  -4     813     203
  -4  -9   4     753     151
  -4  -9   4     830     187
  -4  -9   4     789     139
   3   9  -4   58161    2240
   3   9  -4   57972    2299
   3   9  -4   60772    2240
  -3  -9   4   59730    2211
  -3  -9   4   59392    2205
  -3  -9   4   59945    2294
   2   9  -4   94415    2894
   2   9  -4   95174    2892
   2   9  -4   91607    2957
  -2  -9   4   95731    2862
  -2  -9   4   94252    2952
  -2  -9   4   92505    2859
   1   9  -4  161129    5003
   1   9  -4  164840    4930
   1   9  -4  166166    4929
   0   9  -4  211171    6174
   0   9  -4  220789    6173
  -1   9  -4   22309     536
  -1   9  -4   21367     540
  -2   9  -4   86981    2867
   2  -9   4   90960    2879
  -3   9  -4   12896     563
  -3   9  -4   12459     576
  -3   9  -4   13269     562
   3  -9   4   12547     587
  -4   9  -4   25228     819
  -4   9  -4   24735     837
  -4   9  -4   26012     841
   4  -9   4   25529     833
  -5   9  -4   32323    1116
  -5   9  -4   31135    1104
   5  -9   4   31313    1056
   5  -9   4   32454    1068
  -6   9  -4     306     171
  -6   9  -4     125     174
   6  -9   4     557     138
   6  -9   4      19     140
  -7   9  -4   10423     577
  -7   9  -4   10887     569
   7  -9   4   10547     485
   7  -9   4   11289     515
  -8   9  -4     734     279
  -8   9  -4    1089     291
   8  -9   4     793     237
   8  -9   4    1090     217
  -9   9  -4     558     327
  -9   9  -4     947     215
  -9   9  -4    1034     340
   9  -9   4     521     273
   9  -9   4    1063     266
   9   8  -4    1144     433
   9   8  -4     755     408
  -9  -8   4     667     349
  -9  -8   4     505     362
   8   8  -4    4388     430
   8   8  -4    3306     414
  -8  -8   4    3552     368
  -8  -8   4    3545     378
  -8  -8   4    3195     367
   7   8  -4    2989     357
   7   8  -4    2595     354
  -7  -8   4    2482     336
  -7  -8   4    2687     415
  -7  -8   4    2672     329
   6   8  -4      53     212
   6   8  -4       4     205
  -6  -8   4       5     206
  -6  -8   4      53     197
  -6  -8   4      38     182
   5   8  -4    1773     237
   5   8  -4    1640     231
   5   8  -4    1163     238
  -5  -8   4    1952     273
  -5  -8   4    1618     208
  -5  -8   4    1351     230
   4   8  -4   32237     907
   4   8  -4   32060     956
   4   8  -4   31775     905
  -4  -8   4   33503     950
  -4  -8   4   31824     879
  -4  -8   4   31469     870
   3   8  -4   17617     704
   3   8  -4   16765     702
   3   8  -4   16171     753
  -3  -8   4   17226     750
  -3  -8   4   17033     674
  -3  -8   4   16365     668
   2   8  -4  170958    4407
   2   8  -4  176091    4351
   2   8  -4  176990    4353
  -2  -8   4  171826    4326
  -2  -8   4  172229    4327
   1   8  -4   64874    2020
   1   8  -4   66214    2020
   1   8  -4   66416    2090
   0   8  -4  211862    6276
   0   8  -4  217590    6274
  -1   8  -4  176022    4915
  -2   8  -4  143737    4307
  -2   8  -4  142837    4276
  -2   8  -4  141878    4271
   2  -8   4  143774    4311
  -3   8  -4  148329    4219
  -3   8  -4  146553    4214
  -3   8  -4  146162    4216
   3  -8   4  145883    4225
  -4   8  -4   23804    1034
  -4   8  -4   25320    1040
   4  -8   4   23582    1006
   4  -8   4   23785     998
   4  -8   4   24350    1028
  -5   8  -4   40454    1157
  -5   8  -4   41113    1150
   5  -8   4   41136    1109
   5  -8   4   40928    1121
   5  -8   4   41952    1129
  -6   8  -4     497     195
  -6   8  -4     472     174
   6  -8   4     495     147
   6  -8   4     272     144
   6  -8   4     248     150
  -7   8  -4    3603     277
  -7   8  -4    4217     288
   7  -8   4    4215     313
   7  -8   4    3378     252
   7  -8   4    4205     326
  -8   8  -4    4198     524
  -8   8  -4    4910     501
   8  -8   4    5397     404
   8  -8   4    4587     416
   8  -8   4    4912     440
  -9   8  -4     364     216
  -9   8  -4       2     314
  -9   8  -4     107     358
   9  -8   4       2     257
   9  -8   4      12     247
   9  -8   4       2     277
   9   7  -4       6     335
   9   7  -4     603     417
  -9  -7   4       6     331
  -9  -7   4     891     377
   8   7  -4     543     309
   8   7  -4     890     351
  -8  -7   4     806     289
  -8  -7   4     570     291
  -8  -7   4     185     287
   7   7  -4    1218     257
   7   7  -4    1838     313
  -7  -7   4    1698     245
  -7  -7   4    1299     252
  -7  -7   4    1586     265
   6   7  -4   15237     608
   6   7  -4   14323     615
  -6  -7   4   14385     620
  -6  -7   4   14596     582
  -6  -7   4   14665     575
   5   7  -4     169     167
   5   7  -4     135     170
   5   7  -4     135     170
  -5  -7   4     135     142
  -5  -7   4     599     159
  -5  -7   4     135     156
   4   7  -4   71070    2131
   4   7  -4   73762    2133
   4   7  -4   71018    2166
  -4  -7   4   71128    2104
  -4  -7   4   70817    2157
  -4  -7   4   73267    2113
   3   7  -4   51185    1722
   3   7  -4   49869    1722
   3   7  -4   49987    1764
  -3  -7   4   50708    1702
  -3  -7   4   49818    1757
  -3  -7   4   49550    1700
   2   7  -4   24396    1010
   2   7  -4   23613    1009
   2   7  -4   23399    1060
  -2  -7   4   22753     988
  -2  -7   4   23129     988
   1   7  -4  116245    4001
   1   7  -4  114191    4060
   1   7  -4  114803    4003
   0   7  -4   12376     354
  -1   7  -4  120230    3839
   1  -7   4  121710    3844
  -2   7  -4   87893    2413
  -2   7  -4   89324    2388
  -2   7  -4   87888    2391
   2  -7   4   88743    2420
  -3   7  -4   59027    1424
  -3   7  -4   58733    1422
  -3   7  -4   60093    1424
   3  -7   4   58331    1397
   3  -7   4   60517    1404
   3  -7   4   58400    1432
  -4   7  -4   52778    2127
  -4   7  -4   56356    2135
   4  -7   4   53918    2120
   4  -7   4   53677    2101
  -5   7  -4    3188     274
  -5   7  -4    3065     261
   5  -7   4    3143     225
   5  -7   4    3035     248
  -6   7  -4    4412     396
  -6   7  -4    4321     413
   6  -7   4    4213     345
   6  -7   4    4659     371
  -7   7  -4     163     221
  -7   7  -4      38     220
   7  -7   4     268     177
   7  -7   4      38     186
   7  -7   4     202     180
  -8   7  -4      25     267
  -8   7  -4     530     259
   8  -7   4     431     232
   8  -7   4      25     214
   8  -7   4     792     213
  -9   7  -4       3     296
  -9   7  -4      58     224
  -9   7  -4      36     316
   9  -7   4     305     268
   9  -7   4      79     259
   9  -7   4     547     302
   9   6  -4       6     358
   9   6  -4       6     339
  -9  -6   4     199     333
  -9  -6   4       6     333
   8   6  -4     763     315
   8   6  -4    1293     328
  -8  -6   4     882     309
  -8  -6   4    1263     287
  -8  -6   4    1212     286
   7   6  -4     922     274
   7   6  -4    1203     275
  -7  -6   4     753     251
  -7  -6   4    1056     288
  -7  -6   4     744     250
   6   6  -4    1004     228
   6   6  -4     671     242
  -6  -6   4    1076     214
  -6  -6   4     609     211
  -6  -6   4     536     212
   5   6  -4    2337     319
   5   6  -4    2359     326
   5   6  -4    1860     298
  -5  -6   4    2377     315
  -5  -6   4    1976     230
  -5  -6   4    2195     285
   4   6  -4   20069     517
   4   6  -4   16807     476
   4   6  -4   18984     485
  -4  -6   4   19605     464
  -4  -6   4   19780     509
  -4  -6   4   19248     469
   3   6  -4    9538     407
   3   6  -4   10429     415
   3   6  -4    9982     446
  -3  -6   4    9109     390
  -3  -6   4   10076     393
  -3  -6   4   10062     441
   2   6  -4   40108    1052
   2   6  -4   39874    1053
   2   6  -4   39470    1092
  -2  -6   4   41167    1038
  -2  -6   4   39535    1039
   1   6  -4   12656     188
   1   6  -4   12512     245
   1   6  -4   12410     181
   1   6  -4   12284     260
  -1  -6   4   12607     159
   0   6  -4   13834     451
  -1   6  -4    2365     269
   1  -6   4    2315     276
  -2   6  -4  119528    4284
  -2   6  -4  122395    4288
  -2   6  -4  122844    4304
   2  -6   4  123051    4309
  -3   6  -4    5672     171
  -3   6  -4    5795     174
  -3   6  -4    5940     184
   3  -6   4    6384     199
   3  -6   4    5049     160
   3  -6   4    5791     145
  -4   6  -4  114620    3293
  -4   6  -4  116057    3299
   4  -6   4  115974    3284
   4  -6   4  115477    3273
   4  -6   4  118271    3287
  -5   6  -4    9069     334
  -5   6  -4    9756     330
   5  -6   4    9031     313
   5  -6   4    9574     294
   5  -6   4    9213     317
  -6   6  -4      23     168
  -6   6  -4      21     172
   6  -6   4      21     154
   6  -6   4      48     149
   6  -6   4      58     159
  -7   6  -4    1239     224
  -7   6  -4     959     236
   7  -6   4     982     198
   7  -6   4    1327     199
   7  -6   4    1326     220
  -8   6  -4    5892     562
  -8   6  -4    5043     459
  -8   6  -4    6117     531
   8  -6   4    6261     486
   8  -6   4    6051     469
  -9   6  -4    3349     444
  -9   6  -4    3004     402
  -9   6  -4    3044     395
   9  -6   4    3657     492
   9  -6   4    3255     383
   9  -6   4    4008     496
   9   5  -4    1377     374
   9   5  -4     768     368
  -9  -5   4    1255     354
  -9  -5   4     958     358
   8   5  -4     360     304
   8   5  -4      36     297
  -8  -5   4     130     272
  -8  -5   4     288     295
   7   5  -4   15096     701
   7   5  -4   16161     716
  -7  -5   4   15884     683
  -7  -5   4   15243     686
   6   5  -4   20604     756
   6   5  -4   21039     739
  -6  -5   4   21010     739
  -6  -5   4   21470     736
  -6  -5   4   21172     723
   5   5  -4    5301     280
   5   5  -4    5949     303
   5   5  -4    5602     297
  -5  -5   4    5080     271
  -5  -5   4    5225     219
  -5  -5   4    5290     285
   4   5  -4   70033    2237
   4   5  -4   70264    2236
   4   5  -4   69718    2250
  -4  -5   4   68879    2221
  -4  -5   4   72413    2249
  -4  -5   4   72558    2226
   3   5  -4   19617    1184
   3   5  -4   19411    1161
   3   5  -4   19158    1159
  -3  -5   4   20112    1149
  -3  -5   4   20207    1180
  -3  -5   4   19306    1149
   2   5  -4   65188    2127
   2   5  -4   62717    2125
   2   5  -4   65537    2158
  -2  -5   4   63680    2114
  -2  -5   4   63471    2118
   1   5  -4    4043     213
   1   5  -4    4142     229
   1   5  -4    4058     164
   1   5  -4    3379     155
  -1  -5   4    3627     141
  -1  -5   4    3902     150
   0   5  -4   11831     551
   0   5  -4   12365     546
   0   5  -4   11885     602
   0  -5   4   12325     605
  -1   5  -4     351      88
  -1   5  -4     371     146
  -1   5  -4     352      88
   1  -5   4     344     152
  -2   5  -4   22156     922
  -2   5  -4   21928     920
  -2   5  -4   21792     935
   2  -5   4   21740     941
   2  -5   4   22674     916
   2  -5   4   21706     909
  -3   5  -4    5875     285
  -3   5  -4    5459     283
   3  -5   4    5563     276
   3  -5   4    5378     291
   3  -5   4    5452     263
  -4   5  -4   24177     853
  -4   5  -4   23525     844
   4  -5   4   23627     840
   4  -5   4   25784     847
   4  -5   4   24205     829
  -5   5  -4       7     138
  -5   5  -4     115     135
   5  -5   4      57     141
   5  -5   4       8     129
   5  -5   4       2     120
  -6   5  -4    9242     493
  -6   5  -4    9052     508
   6  -5   4    9235     469
   6  -5   4    8929     490
   6  -5   4    9016     460
  -7   5  -4    2328     249
  -7   5  -4    1786     275
   7  -5   4    2448     231
   7  -5   4    2408     228
   7  -5   4    1699     242
  -8   5  -4    1827     269
  -8   5  -4    2325     324
  -8   5  -4    2337     349
   8  -5   4    2075     283
   8  -5   4    3541     422
  -9   5  -4    4751     434
  -9   5  -4    5434     492
  -9   5  -4    4570     410
   9  -5   4    5131     519
   9  -5   4    5688     535
   9   4  -4    3257     397
  -9  -4   4    2848     387
  -9  -4   4    3559     420
   8   4  -4       7     259
   8   4  -4     213     290
  -8  -4   4       7     275
  -8  -4   4       7     267
   7   4  -4   13185     561
   7   4  -4   13341     582
  -7  -4   4   12749     531
  -7  -4   4   11738     554
  -7  -4   4   11595     540
   6   4  -4   13382     640
   6   4  -4   12526     618
  -6  -4   4   13490     622
  -6  -4   4   13404     612
  -6  -4   4   12889     602
   5   4  -4    6720     405
   5   4  -4    6594     396
   5   4  -4    6953     409
  -5  -4   4    7074     391
  -5  -4   4    6741     390
  -5  -4   4    7800     398
   4   4  -4   15642     877
   4   4  -4   16435     882
   4   4  -4   16202     886
  -4  -4   4   16295     869
  -4  -4   4   16034     868
  -4  -4   4   15859     879
   3   4  -4   74746    1516
   3   4  -4   72586    1513
   3   4  -4   72892    1526
  -3  -4   4   73214    1504
  -3  -4   4   73110    1506
   2   4  -4  121275    2542
   2   4  -4  117860    2539
   2   4  -4  119260    2561
  -2  -4   4  116833    2534
  -2  -4   4  118287    2530
   1   4  -4  227781    6185
   1   4  -4  224971    6215
   0   4  -4  315941    9454
   0  -4   4  325197    9522
  -1   4  -4   26577    1015
  -1   4  -4   26375     989
  -1   4  -4   26361     989
   1  -4   4   26565     986
   1  -4   4   26995    1018
   1  -4   4   26862     985
  -2   4  -4   10310     263
  -2   4  -4   10446     247
  -2   4  -4   10048     244
   2  -4   4   10348     243
   2  -4   4   10109     235
   2  -4   4   10004     267
  -3   4  -4     650     112
  -3   4  -4     694     117
   3  -4   4     660     111
   3  -4   4     631     101
   3  -4   4     627     112
  -4   4  -4    1781     225
  -4   4  -4    1863     220
   4  -4   4    1796     200
   4  -4   4    1826     223
   4  -4   4    1927     220
  -5   4  -4   21538     723
  -5   4  -4   21829     742
   5  -4   4   21724     711
   5  -4   4   22174     729
   5  -4   4   21727     714
  -6   4  -4    1038     223
  -6   4  -4    1436     226
   6  -4   4    1239     213
   6  -4   4    1342     235
   6  -4   4    1076     196
  -7   4  -4   13301     604
  -7   4  -4   12503     573
   7  -4   4   12942     553
   7  -4   4   12447     579
   7  -4   4   12320     545
  -8   4  -4   17107     849
  -8   4  -4   16878     806
  -8   4  -4   15348     773
   8  -4   4   17251     773
   8  -4   4   16812     772
   8  -4   4   17572     823
  -9   4  -4     183     259
  -9   4  -4     283     327
  -9   4  -4     251     373
   9  -4   4     136     290
   9  -4   4     358     352
   9  -4   4       4     284
   9   3  -4     216     315
  -9  -3   4     270     335
  -9  -3   4     142     325
   8   3  -4   32641    1320
  -8  -3   4   35349    1336
  -8  -3   4   35263    1325
   7   3  -4     416     216
   7   3  -4      21     232
  -7  -3   4      21     173
  -7  -3   4     375     220
  -7  -3   4     596     218
   6   3  -4   11854     556
   6   3  -4   11609     571
  -6  -3   4   10393     522
  -6  -3   4   11383     552
  -6  -3   4   11832     547
   5   3  -4    3174     318
   5   3  -4    3587     301
   5   3  -4    3806     309
  -5  -3   4    3119     292
  -5  -3   4    3542     307
  -5  -3   4    3462     308
   4   3  -4     228     126
   4   3  -4     255     135
   4   3  -4      75     128
  -4  -3   4     103     131
  -4  -3   4     107     128
  -4  -3   4     150     130
   3   3  -4      60      92
   3   3  -4      63      98
   3   3  -4      64      94
  -3  -3   4      34      91
  -3  -3   4      59      87
   2   3  -4   11961     130
   2   3  -4   12565     129
   2   3  -4   11665      95
   2   3  -4   11407      88
  -2  -3   4   12069      96
  -2  -3   4   11544      83
   1   3  -4  125256    2594
   1   3  -4  122876    2566
   1   3  -4  122947    2561
  -1  -3   4  124725    2595
  -1  -3   4  123718    2557
  -1  -3   4  124343    2566
   0   3  -4   21526    1087
   0   3  -4   20482    1058
   0   3  -4   20814    1053
   0  -3   4   20486    1056
   0  -3   4   20645    1051
   0  -3   4   21251    1089
  -1   3  -4    9426     164
  -1   3  -4    8904     119
  -1   3  -4    9405     127
   1  -3   4    8990     123
   1  -3   4    9274     121
   1  -3   4    9028     168
  -2   3  -4  279572   10130
   2  -3   4  278488   10276
  -3   3  -4   20770     620
  -3   3  -4   19819     625
   3  -3   4   21763     625
   3  -3   4   20254     614
   3  -3   4   20944     626
  -4   3  -4    8880     344
  -4   3  -4    8668     330
   4  -3   4    8965     333
   4  -3   4    9618     344
   4  -3   4    8742     322
  -5   3  -4    6214     354
  -5   3  -4    6234     332
   5  -3   4    6206     346
   5  -3   4    6094     320
   5  -3   4    6238     333
  -6   3  -4   53133    1756
  -6   3  -4   53350    1781
   6  -3   4   55346    1771
   6  -3   4   53339    1747
   6  -3   4   53792    1747
  -7   3  -4       0     232
  -7   3  -4      52     195
  -7   3  -4      22     210
   7  -3   4      52     215
   7  -3   4      71     235
   7  -3   4     288     206
  -8   3  -4   39690    1378
  -8   3  -4   42537    1438
  -8   3  -4   39286    1387
   8  -3   4   41769    1412
   8  -3   4   41560    1376
   8  -3   4   40309    1369
  -9   3  -4    6395     623
  -9   3  -4    5904     560
  -9   3  -4    6709     689
   9  -3   4    6337     601
   9  -3   4    7265     660
   9  -3   4    5651     584
  10   2  -4   13566     901
  10   2  -4   12524     877
 -10  -2   4   11295     852
 -10  -2   4   12277     839
   9   2  -4    2126     371
   9   2  -4    2099     355
  -9  -2   4    2263     371
  -9  -2   4    1547     357
   8   2  -4     115     236
  -8  -2   4     261     262
  -8  -2   4     197     261
   7   2  -4    7248     457
  -7  -2   4    8378     461
  -7  -2   4    7433     463
   6   2  -4   20595     811
  -6  -2   4   20679     810
  -6  -2   4   19971     804
  -6  -2   4   20039     769
   5   2  -4   33036    1038
   5   2  -4   31655    1052
   5   2  -4   31982    1059
  -5  -2   4   32939    1050
  -5  -2   4   30843    1026
  -5  -2   4   31226    1045
   4   2  -4   50137    1410
   4   2  -4   49166    1393
   4   2  -4   46785    1403
  -4  -2   4   49003    1400
  -4  -2   4   47549    1399
   3   2  -4   10949     714
   3   2  -4   11025     705
  -3  -2   4   10721     709
  -3  -2   4   11241     705
   2   2  -4   20935     810
   2   2  -4   22395     791
   2   2  -4   20091     789
  -2  -2   4   20672     790
  -2  -2   4   21819     785
  -1  -2   4   78265    4829
   0   2  -4   93091    2538
   0   2  -4   96430    2558
   0  -2   4   96126    2560
   0  -2   4   94801    2538
  -1   2  -4  347811   13684
   1  -2   4  319189   13684
  -2   2  -4   16133     451
  -2   2  -4   13866     442
   2  -2   4   15505     443
   2  -2   4   14450     458
   2  -2   4   14137     445
  -3   2  -4   71026    2323
  -3   2  -4   74589    2335
   3  -2   4   74462    2331
   3  -2   4   73123    2323
   3  -2   4   73197    2330
  -4   2  -4    6970     336
  -4   2  -4    6227     319
   4  -2   4    6772     314
   4  -2   4    7014     328
   4  -2   4    6751     325
  -5   2  -4   15937     547
  -5   2  -4   15032     525
   5  -2   4   16104     545
   5  -2   4   14998     519
   5  -2   4   15717     532
  -6   2  -4    4832     373
  -6   2  -4    4592     381
   6  -2   4    4923     372
   6  -2   4    4307     385
   6  -2   4    4390     355
  -7   2  -4    4318     438
  -7   2  -4    3451     405
  -7   2  -4    3496     297
   7  -2   4    4543     397
   7  -2   4    3523     312
   7  -2   4    4019     411
  -8   2  -4     688     312
  -8   2  -4     409     264
  -8   2  -4      16     239
   8  -2   4     217     251
   8  -2   4     365     252
   8  -2   4     523     284
  -9   2  -4     305     296
  -9   2  -4     491     343
  -9   2  -4     553     348
   9  -2   4       0     318
   9  -2   4     900     382
   9  -2   4     449     326
  10   1  -4       1     375
  10   1  -4     169     407
 -10  -1   4       1     386
 -10  -1   4     946     398
   9   1  -4     157     322
   9   1  -4      92     298
  -9  -1   4       0     298
  -9  -1   4       0     303
   8   1  -4    1689     288
   8   1  -4    1561     300
  -8  -1   4    2160     307
  -8  -1   4    1671     303
   7   1  -4     128     220
  -7  -1   4     126     207
  -7  -1   4     178     211
   6   1  -4   33758    1221
  -6  -1   4   33734    1218
  -6  -1   4   35237    1223
   5   1  -4    9011     441
  -5  -1   4    9156     442
  -5  -1   4    8822     440
   4   1  -4  142977    4302
   4   1  -4  140231    4323
  -4  -1   4  142307    4320
  -4  -1   4  141959    4318
   3   1  -4    1596     182
   3   1  -4    1679     221
   3   1  -4    2037     204
   3   1  -4    1868     199
  -3  -1   4    2080     199
  -3  -1   4    2032     207
   2   1  -4    4902      90
   2   1  -4    4959      78
   2   1  -4    5249      81
  -2  -1   4    4536      80
  -2  -1   4    5127      72
  -1  -1   4  182310    8564
   0   1  -4  177076    8243
   0  -1   4  167320    8221
  -1   1  -4     329     143
  -1   1  -4     136     129
  -1   1  -4     193     170
   1  -1   4     178     173
   1  -1   4     284     142
  -2   1  -4    8875     104
  -2   1  -4   10091     136
   2  -1   4    9341     134
   2  -1   4   10435     145
   2  -1   4    9768     162
  -3   1  -4   39376    1134
  -3   1  -4   38495    1145
   3  -1   4   38100    1134
   3  -1   4   39036    1145
   3  -1   4   40519    1145
  -4   1  -4    1718     168
  -4   1  -4    1528     144
   4  -1   4    1736     147
   4  -1   4    1610     160
  -5   1  -4    7751     407
  -5   1  -4    7859     384
   5  -1   4    7596     379
   5  -1   4    8306     402
  -6   1  -4     674     210
  -6   1  -4     396     218
   6  -1   4     465     230
   6  -1   4     512     204
  -7   1  -4    1771     254
  -7   1  -4    1759     261
  -7   1  -4    1926     254
   7  -1   4    2671     293
   7  -1   4    2000     252
  -8   1  -4   10573     673
  -8   1  -4    9415     616
  -8   1  -4    9511     620
   8  -1   4    9456     622
   8  -1   4   10404     605
   8  -1   4    8648     646
  -9   1  -4   11366     782
  -9   1  -4   12800     716
  -9   1  -4   10712     706
   9  -1   4   11193     697
   9  -1   4   12347     765
   9  -1   4   11431     710
  10   0  -4    3329     457
  10   0  -4    3620     463
  10   0  -4    2106     423
 -10   0   4    2932     465
 -10   0   4    3566     446
   9   0  -4    2704     384
   9   0  -4    2877     361
  -9   0   4    2755     367
  -9   0   4    3562     380
   8   0  -4   11759     647
   8   0  -4   11984     632
  -8   0   4   12879     662
  -8   0   4   12015     652
   7   0  -4   14922     624
   7   0  -4   14718     624
  -7   0   4   15811     626
  -7   0   4   15647     631
   6   0  -4    2476     211
   6   0  -4    2336     219
  -6   0   4    2689     226
  -6   0   4    2830     221
   5   0  -4   84975    2384
   5   0  -4   81058    2383
  -5   0   4   83515    2385
  -5   0   4   83675    2383
   4   0  -4    3179     275
   4   0  -4    3459     276
   4   0  -4    3190     229
  -4   0   4    3069     273
  -4   0   4    3776     275
   3   0  -4  215686    6314
   3   0  -4  214493    6311
   3   0  -4  221384    6314
  -3   0   4  216843    6315
  -3   0   4  217739    6310
   2   0  -4   71767    2816
   2   0  -4   71928    2820
   2   0  -4   71007    2816
  -2   0   4   71226    2818
  -2   0   4   72980    2813
  -2   0   4   72981    2823
  -1   0  -4    1094     324
  -1   0  -4     944     333
  -2   0  -4   13865    1011
  -2   0  -4   13030     998
   2   0   4   14362    1019
   2   0   4   13877    1006
   2   0   4   13893    1005
  -3   0  -4   28230     614
  -3   0  -4   29990     632
   3   0   4   30011     624
   3   0   4   30637     632
  -4   0  -4   41782    1495
  -4   0  -4   36546    1466
   4   0   4   41732    1488
   4   0   4   41252    1478
  -5   0  -4     266     146
  -5   0  -4     436     170
   5   0   4      44     154
   5   0   4      44     146
  -6   0  -4   44679    1362
  -6   0  -4   43412    1352
  -6   0  -4   42800    1319
   6   0   4   45568    1355
   6   0   4   44005    1326
  -7   0  -4   14967     623
  -7   0  -4   13628     660
  -7   0  -4   12982     642
   7   0   4   13085     612
   7   0   4   13701     658
  -8   0  -4    9426     597
  -8   0  -4    9625     642
  -8   0  -4    9735     576
   8   0   4    9272     635
   8   0   4    9556     573
  -9   0  -4   11287     761
  -9   0  -4   11033     824
  -9   0  -4   11154     736
   9   0   4   12714     769
   9   0   4   10419     723
   9   0   4   12669     815
  10  -1  -4    1703     412
  10  -1  -4    1666     405
  10  -1  -4     211     390
 -10   1   4    1134     388
 -10   1   4    2552     415
   9  -1  -4   12138     671
   9  -1  -4   10843     670
   9  -1  -4   11600     676
  -9   1   4   11608     683
  -9   1   4   10827     672
   8  -1  -4    2943     343
   8  -1  -4    2096     305
  -8   1   4    2709     330
  -8   1   4    2501     319
   7  -1  -4    5477     399
   7  -1  -4    4942     402
  -7   1   4    4275     402
  -7   1   4    5131     404
   6  -1  -4   30727    1098
   6  -1  -4   31110    1097
  -6   1   4   31121    1101
  -6   1   4   30307    1098
   5  -1  -4   37130    1324
   5  -1  -4   34451    1314
  -5   1   4   36195    1321
  -5   1   4   33850    1319
   4  -1  -4   57068    1814
   4  -1  -4   57535    1819
   4  -1  -4   58214    1776
   4  -1  -4   59143    1811
  -4   1   4   56578    1821
  -4   1   4   57111    1815
   3  -1  -4   18484     718
   3  -1  -4   18429     750
   3  -1  -4   17933     745
   3  -1  -4   18861     754
  -3   1   4   19006     751
   2  -1  -4    4580     267
   2  -1  -4    4217     265
   2  -1  -4    4370     267
  -2   1   4    4010     268
  -2   1   4    4261     270
  -2   1   4    4458     263
   1  -1  -4  100622    2783
   1  -1  -4  108032    2792
   1  -1  -4  109559    2788
  -1   1   4  108171    2789
  -1   1   4  109546    2795
  -1   1   4  105140    2782
   0  -1  -4   28817    1093
   0  -1  -4   27599    1074
   0  -1  -4   28782    1080
   0   1   4   28996    1081
   0   1   4   28819    1074
   0   1   4   28548    1094
  -1  -1  -4    1452     509
  -1  -1  -4    1577     520
   1   1   4    1274     538
   1   1   4    1396     513
   1   1   4    1487     517
  -2  -1  -4   14732     610
  -2  -1  -4   15020     624
   2   1   4   15082     618
   2   1   4   14428     618
  -3  -1  -4   48711     813
  -3  -1  -4   48679     832
   3   1   4   48539     822
   3   1   4   50371     829
  -4  -1  -4    4436     295
  -4  -1  -4    4040     264
   4   1   4    3739     285
   4   1   4    4015     277
  -5  -1  -4   13544     527
  -5  -1  -4   14281     561
   5   1   4   13282     536
   5   1   4   14402     557
  -6  -1  -4     242     188
  -6  -1  -4       0     201
  -6  -1  -4       1     200
   6   1   4     246     193
   6   1   4     218     214
  -7  -1  -4    3492     436
  -7  -1  -4    2768     356
  -7  -1  -4    3498     481
   7   1   4    3051     432
   7   1   4    2977     372
  -8  -1  -4    6986     582
  -8  -1  -4    6412     619
  -8  -1  -4    6528     532
   8   1   4    5395     538
   8   1   4    6896     613
  -9  -1  -4    1029     442
  -9  -1  -4     713     352
  -9  -1  -4    1192     372
   9   1   4     406     375
   9   1   4     976     370
   9   1   4    1002     375
  10  -2  -4     612     353
  10  -2  -4       6     351
  10  -2  -4     303     375
 -10   2   4     341     377
 -10   2   4     918     376
   9  -2  -4    3602     399
   9  -2  -4    2989     371
   9  -2  -4    3414     380
  -9   2   4    4642     553
  -9   2   4    4644     564
   8  -2  -4    5384     467
   8  -2  -4    4324     461
   8  -2  -4    4653     477
  -8   2   4    5186     505
  -8   2   4    4959     489
   7  -2  -4     307     190
   7  -2  -4      73     187
  -7   2   4     511     196
  -7   2   4    1033     214
   6  -2  -4   47482    1474
   6  -2  -4   49529    1475
   6  -2  -4   49092    1461
  -6   2   4   47131    1480
  -6   2   4   49759    1482
   5  -2  -4   10901     415
   5  -2  -4   11133     429
   5  -2  -4   11204     431
  -5   2   4   11394     436
  -5   2   4   11357     439
   4  -2  -4   43310    1060
   4  -2  -4   44944    1047
   4  -2  -4   42463    1064
  -4   2   4   44412    1071
  -4   2   4   44442    1066
   3  -2  -4   10402     437
   3  -2  -4   11330     437
   3  -2  -4   10957     423
  -3   2   4   10431     435
  -3   2   4   10937     442
   2  -2  -4  196989    6900
   2  -2  -4  195044    6891
  -2   2   4  201686    6895
  -2   2   4  197620    6901
   1  -2  -4   10797     849
   1  -2  -4   11302     842
   1  -2  -4   10330     844
  -1   2   4   10310     846
  -1   2   4   11744     841
  -1   2   4   11004     852
   0  -2  -4  369366   10308
   0   2   4  368468   10299
  -1  -2  -4   52839    1770
  -1  -2  -4   53686    1782
   1   2   4   52762    1779
   1   2   4   53433    1775
  -2  -2  -4    2513     465
  -2  -2  -4    2531     482
   2   2   4    2409     476
   2   2   4    2479     474
  -3  -2  -4  100779    3361
  -3  -2  -4   95066    3336
   3   2   4   98061    3349
   3   2   4   98682    3351
  -4  -2  -4    2162     339
  -4  -2  -4    2130     304
   4   2   4    2600     328
   4   2   4    2280     332
  -5  -2  -4   25357     914
  -5  -2  -4   26736     981
  -5  -2  -4   26843     951
   5   2   4   26428     930
   5   2   4   26556     945
  -6  -2  -4     263     205
  -6  -2  -4     533     200
  -6  -2  -4     595     220
   6   2   4     724     219
   6   2   4     684     227
  -7  -2  -4    1772     268
  -7  -2  -4    1751     294
  -7  -2  -4    2058     288
   7   2   4    2502     289
   7   2   4    2024     313
  -8  -2  -4    5156     584
  -8  -2  -4    6044     612
  -8  -2  -4    5600     541
   8   2   4    6112     628
   8   2   4    4909     560
  -9  -2  -4     291     363
  -9  -2  -4     412     358
  -9  -2  -4      10     353
   9   2   4       3     396
   9   2   4       3     332
  10  -3  -4    8792     652
  10  -3  -4    9057     713
  10  -3  -4   10473     717
 -10   3   4   10085     750
 -10   3   4    7975     742
   9  -3  -4    2244     317
   9  -3  -4    1369     285
   9  -3  -4    2062     326
  -9   3   4    2396     339
  -9   3   4    1456     326
   8  -3  -4    5505     448
   8  -3  -4    5660     447
   8  -3  -4    3973     314
  -8   3   4    4828     473
  -8   3   4    5206     376
   7  -3  -4     345     195
   7  -3  -4     591     200
   7  -3  -4       0     171
  -7   3   4     287     200
  -7   3   4     150     190
   6  -3  -4    5207     376
   6  -3  -4    5601     352
   6  -3  -4    5401     383
  -6   3   4    5810     398
  -6   3   4    5619     399
   5  -3  -4    1704     250
   5  -3  -4    1520     248
   5  -3  -4    1339     220
  -5   3   4    1484     261
  -5   3   4    1238     255
   4  -3  -4   69636    1946
   4  -3  -4   70739    1954
   4  -3  -4   70531    1925
  -4   3   4   71297    1954
  -4   3   4   72300    1963
   3  -3  -4    5722     152
   3  -3  -4    5815     177
   3  -3  -4    4552     170
  -3   3   4    4773     169
  -3   3   4    5793     181
   2  -3  -4  134084    2828
   2  -3  -4  128698    2837
   2  -3  -4  137969    2837
  -2   3   4  135493    2832
  -2   3   4  135476    2842
  -2   3   4  128164    2835
   1  -3  -4  174823    6527
   0  -3  -4   98530    2589
   0  -3  -4   95944    2582
   0   3   4   95938    2583
   0   3   4   98109    2589
   0   3   4   99749    2604
  -1  -3  -4  146998    5061
  -1  -3  -4  141787    5048
   1   3   4  146722    5058
   1   3   4  142407    5052
  -2  -3  -4    2251      80
  -2  -3  -4    2426      94
   2   3   4    2544      98
   2   3   4    2261      88
  -3  -3  -4   35367    1461
  -3  -3  -4   36349    1485
   3   3   4   35073    1475
   3   3   4   34219    1474
  -4  -3  -4   64473    1741
  -4  -3  -4   68135    1812
  -4  -3  -4   68187    1777
   4   3   4   68311    1769
   4   3   4   65239    1759
  -5  -3  -4      25     191
  -5  -3  -4       3     177
  -5  -3  -4      66     154
   5   3   4      28     173
   5   3   4       4     179
  -6  -3  -4   26293     887
  -6  -3  -4   25342     915
  -6  -3  -4   24520     835
   6   3   4   22385     847
   6   3   4   25863     882
  -7  -3  -4    2749     324
  -7  -3  -4    2977     334
  -7  -3  -4    3158     308
   7   3   4    3042     358
   7   3   4    3472     335
  -8  -3  -4    1293     315
  -8  -3  -4    1647     352
  -8  -3  -4     846     330
   8   3   4    1483     324
   8   3   4    1281     358
  -9  -3  -4     527     391
  -9  -3  -4     989     402
  -9  -3  -4     298     360
   9   3   4     647     411
   9   3   4     863     372
  10  -4  -4    2200     395
  10  -4  -4    1310     378
 -10   4   4    2321     402
 -10   4   4    2276     418
   9  -4  -4    7492     596
   9  -4  -4    6302     528
   9  -4  -4    7420     598
  -9   4   4    8595     637
  -9   4   4    8374     633
   8  -4  -4     953     220
   8  -4  -4     849     250
   8  -4  -4     687     251
  -8   4   4    1174     270
  -8   4   4    1175     281
   7  -4  -4    9717     454
   7  -4  -4   10580     466
   7  -4  -4    8789     407
  -7   4   4    9578     482
  -7   4   4   10054     477
   6  -4  -4   19587     640
   6  -4  -4   18702     635
  -6   4   4   18981     647
  -6   4   4   18690     653
   5  -4  -4   34430    1135
   5  -4  -4   34581    1140
  -5   4   4   36959    1152
  -5   4   4   34575    1153
   4  -4  -4    5705     257
   4  -4  -4    6103     261
  -4   4   4    5613     262
   3  -4  -4   53572    1942
   3  -4  -4   54532    1949
  -3   4   4   54263    1951
  -3   4   4   53797    1947
   2  -4  -4   52493    1183
   2  -4  -4   53118    1172
   2  -4  -4   55007    1182
  -2   4   4   54775    1187
  -2   4   4   52850    1182
  -2   4   4   54097    1176
   1  -4  -4   94031    2468
   1  -4  -4   93753    2469
  -1   4   4   92465    2467
  -1   4   4   95148    2474
  -1   4   4   95446    2479
   0  -4  -4   53863    1114
   0  -4  -4   54082    1106
   0   4   4   53384    1113
   0   4   4   53550    1107
  -1  -4  -4   30664     984
  -1  -4  -4   30282     969
   1   4   4   30438     982
   1   4   4   30179     973
  -2  -4  -4    1676     100
  -2  -4  -4    1456     110
   2   4   4    1767     117
   2   4   4    1857     112
  -3  -4  -4   70379    2640
  -3  -4  -4   74477    2711
  -3  -4  -4   75279    2670
   3   4   4   75465    2660
   3   4   4   70997    2659
  -4  -4  -4    4376     246
  -4  -4  -4    4408     334
  -4  -4  -4    4419     287
   4   4   4    4337     270
   4   4   4    4893     280
  -5  -4  -4    8796     566
  -5  -4  -4    8236     529
  -5  -4  -4    8230     606
   5   4   4    8699     550
   5   4   4    9693     568
  -6  -4  -4    2941     272
  -6  -4  -4    4098     463
  -6  -4  -4    3906     313
   6   4   4    4482     422
   6   4   4    3828     397
  -7  -4  -4    3188     402
  -7  -4  -4    2739     326
  -7  -4  -4    3611     534
   7   4   4    3007     358
   7   4   4    2654     373
  -8  -4  -4     431     336
  -8  -4  -4       2     347
  -8  -4  -4       2     285
   8   4   4       2     352
   8   4   4       2     293
  10  -5  -4    5209     617
  10  -5  -4    5600     633
 -10   5   4    5005     482
 -10   5   4    5282     510
   9  -5  -4    1751     331
   9  -5  -4    2359     332
  -9   5   4    2004     349
  -9   5   4    1836     336
   8  -5  -4   14488     614
   8  -5  -4   14137     609
  -8   5   4   13501     643
  -8   5   4   14614     648
   7  -5  -4   10256     504
   7  -5  -4   11324     512
  -7   5   4   10840     534
  -7   5   4   11130     533
   6  -5  -4   18768     658
   6  -5  -4   19381     656
  -6   5   4   18802     673
  -6   5   4   18807     674
   5  -5  -4   28304     956
   5  -5  -4   30720     957
  -5   5   4   28673     973
  -5   5   4   28830     966
   4  -5  -4    3987     216
   4  -5  -4    4428     223
  -4   5   4    4174     224
  -4   5   4    4877     235
   3  -5  -4     154      84
   3  -5  -4      41      84
  -3   5   4     203      92
  -3   5   4     111      87
   2  -5  -4   34785    1278
   2  -5  -4   33614    1282
   2  -5  -4   34822    1291
  -2   5   4   34351    1282
  -2   5   4   34056    1276
  -2   5   4   34425    1287
   1  -5  -4     408     109
   1  -5  -4     415     105
  -1   5   4     359     121
  -1   5   4     419     107
  -1   5   4     377     102
   0  -5  -4   75913    2490
   0  -5  -4   71797    2480
   0   5   4   75981    2491
   0   5   4   74868    2483
  -1  -5  -4    1885     200
  -1  -5  -4    1839     222
   1   5   4    1941     221
   1   5   4    1816     205
  -2  -5  -4   10511     349
  -2  -5  -4   10916     322
   2   5   4   11422     340
   2   5   4   10700     346
  -3  -5  -4   17033     626
  -3  -5  -4   17679     722
  -3  -5  -4   17481     664
   3   5   4   16706     650
   3   5   4   14430     645
  -4  -5  -4   34190     857
  -4  -5  -4   35222     897
  -4  -5  -4   35648     957
   4   5   4   33035     878
   4   5   4   35941     892
  -5  -5  -4      76     198
  -5  -5  -4       1     167
  -5  -5  -4     120     193
   5   5   4       1     182
   5   5   4     100     173
  -6  -5  -4    6427     510
  -6  -5  -4    5440     447
  -6  -5  -4    6614     394
   6   5   4    6052     420
   6   5   4    6825     460
  -7  -5  -4    4434     587
  -7  -5  -4    5132     574
  -7  -5  -4    3424     456
   7   5   4    5180     571
   7   5   4    4837     508
  -8  -5  -4    8840     759
  -8  -5  -4    7224     584
[truncated: 1,439,369 more chars]
