# Supplementary material for: Crystal structure of an unknown solvate of (piperazine-κN){5,10,15,20-tetra­kis­[4-(benzo­yloxy)phen­yl]porphyrinato-κ4 N}zinc
Source: Acta Crystallogr E Crystallogr Commun. 2016 Jun 14;72(Pt 7):937–42. doi: 10.1107/S2056989016009269 (PMC4992910; doi:10.1107/S2056989016009269)
Supplement: Supplementary file 2 [file e-72-00937-Isup2.hkl]

#
# h,k,l, Fc-squared, Fo-squared, sigma(Fo-squared), status flag
#
data_I
_shelx_title ' import_a.res in P-1'
_shelx_refln_list_code          4
_shelx_F_calc_maximum      232.23
_exptl_crystal_F_000      1292.00
_reflns_d_resolution_high  0.8106

loop_
 _space_group_symop_operation_xyz
 'x, y, z'
 '-x, -y, -z'

_cell_length_a     8.4332
_cell_length_b    20.1895
_cell_length_c    21.0104
_cell_angle_alpha 102.338
_cell_angle_beta  100.996
_cell_angle_gamma  98.412

_shelx_F_squared_multiplier     1.000

loop_
 _refln_index_h
 _refln_index_k
 _refln_index_l
 _refln_F_squared_calc
 _refln_F_squared_meas
 _refln_F_squared_sigma
 _refln_observed_status
   3   0   0       3146.41       2997.82        46.80 o
   4   0   0      15401.81      14759.09       197.91 o
   5   0   0       1103.47       1400.96        23.46 o
   6   0   0       3773.64       4925.93        84.33 o
   8   0   0       1171.69       1134.22        22.68 o
   9   0   0         17.33         30.52         7.16 o
  10   0   0         48.16          3.79         9.14 o
 -10   1   0        123.99         72.94         8.42 o
  -9   1   0          3.90         12.99         7.40 o
  -8   1   0        265.54        284.36        10.57 o
  -7   1   0        206.17        175.01        14.97 o
  -6   1   0       1974.85       2103.66        29.66 o
  -5   1   0       2430.30       2564.13        39.85 o
  -4   1   0       6729.23       6738.17        96.55 o
  -3   1   0      13649.64      12618.93       164.66 o
  -2   1   0       7835.94       6924.01       102.64 o
   2   1   0       7194.21       6268.17        57.78 o
   3   1   0      27864.78      25610.82       764.44 o
   4   1   0        326.94        288.01         8.09 o
   5   1   0       6886.06       6901.32        91.16 o
   6   1   0        283.88        323.79         9.22 o
   7   1   0        499.37        492.63        12.91 o
   8   1   0          8.94          9.08         5.74 o
   9   1   0         87.95        118.24         8.22 o
 -10   2   0          2.63         12.84         8.16 o
  -9   2   0        180.18        154.72         8.35 o
  -8   2   0        288.71        281.58        12.37 o
  -7   2   0        621.30        600.89        13.77 o
  -6   2   0       1090.73       1088.43        19.79 o
  -5   2   0       5367.95       5141.77        65.85 o
  -4   2   0       2991.39       3090.29        41.66 o
  -3   2   0       8924.47       7992.65       124.48 o
  -2   2   0        286.00        564.19        13.82 o
  -1   2   0       2474.44       4567.94       188.72 o
   1   2   0        385.86         75.55        25.44 o
   2   2   0       7130.34       7163.75       118.40 o
   3   2   0          8.60         32.68         7.75 o
   4   2   0       1461.14       1458.08        24.83 o
   5   2   0        232.31        268.23         9.02 o
   6   2   0        100.46        112.90         5.37 o
   7   2   0         42.66         39.78         5.37 o
   8   2   0         40.19         35.70         6.80 o
   9   2   0         38.70         50.08         8.01 o
 -10   3   0        167.53        160.92        17.99 o
  -9   3   0         46.92         43.25         6.56 o
  -8   3   0        160.32        153.91        10.79 o
  -7   3   0       1054.05       1112.84        19.28 o
  -6   3   0        131.48        165.28         6.58 o
  -5   3   0       5705.87       5595.57        70.27 o
  -4   3   0       2090.02       2033.66        32.20 o
  -3   3   0       3896.76       3838.70        59.88 o
  -2   3   0       2108.03       2488.51        42.67 o
  -1   3   0        384.94        238.32         4.45 o
   0   3   0        925.69        635.03         9.21 o
   1   3   0        350.57        154.11         4.75 o
   2   3   0      30933.13      30242.85      1147.33 o
   3   3   0        418.18        749.35        10.23 o
   4   3   0      21636.82      20293.99       296.75 o
   5   3   0        155.27        170.29         6.93 o
   6   3   0       1027.29       1126.27        20.00 o
   7   3   0         22.72         14.33         5.64 o
   8   3   0          2.26          1.65         6.13 o
   9   3   0        179.94        208.06        17.42 o
 -10   4   0          2.03          9.34         7.82 o
  -9   4   0        445.65        513.42        14.19 o
  -8   4   0        314.30        265.01        10.46 o
  -7   4   0        635.04        727.15        13.37 o
  -6   4   0       1392.48       1399.12        24.55 o
  -5   4   0        274.35        288.79        10.39 o
  -4   4   0       3096.43       3015.59        56.44 o
  -3   4   0        124.73        250.60         7.44 o
  -2   4   0        139.25        181.73         5.49 o
  -1   4   0       2229.77       2525.44        59.85 o
   0   4   0        278.45        366.89        20.29 o
   1   4   0       7215.01       7170.32        84.68 o
   2   4   0       3563.01       3103.98        32.35 o
   3   4   0       2923.52       3196.33        30.18 o
   4   4   0       5202.67       4567.81        60.77 o
   5   4   0        916.51        909.03        15.97 o
   6   4   0        771.23        702.16        12.65 o
   7   4   0        377.48        324.75        12.64 o
   8   4   0         91.40        118.24         8.11 o
   9   4   0        181.34        148.81         9.63 o
 -10   5   0         99.78         98.44        13.27 o
  -9   5   0        635.44        641.56        15.90 o
  -8   5   0       1638.27       1600.06        25.42 o
  -7   5   0         10.82          2.83         4.21 o
  -6   5   0       1935.98       1864.54        23.20 o
  -5   5   0        408.61        370.82         6.80 o
  -4   5   0        351.36        259.47         5.30 o
  -3   5   0        575.75        545.75        10.79 o
  -2   5   0        106.11         49.27         4.12 o
  -1   5   0        180.16        261.08         9.42 o
   0   5   0         20.41         42.60         6.02 o
   1   5   0       1521.37       1789.04        29.59 o
   2   5   0        208.34        205.78         5.89 o
   3   5   0         16.37         13.77         2.60 o
   4   5   0         62.44          6.39         3.32 o
   5   5   0        291.41        286.83         9.31 o
   6   5   0         54.30         40.94         5.20 o
   7   5   0        114.58        100.45         6.97 o
   8   5   0        316.23        363.01        13.70 o
   9   5   0          8.46         14.95         8.36 o
 -10   6   0        400.35        373.56        14.62 o
  -9   6   0        158.11        191.40         9.17 o
  -8   6   0        313.75        333.02        10.25 o
  -7   6   0       1555.23       1573.09        27.29 o
  -6   6   0          4.57         12.19         3.91 o
  -5   6   0       1952.61       1982.63        38.16 o
  -4   6   0          7.91         45.69         3.46 o
  -3   6   0         30.44          1.47         2.67 o
  -2   6   0        480.62        541.68         8.15 o
  -1   6   0        446.24        296.88         6.93 o
   0   6   0       1360.70       1309.77        29.02 o
   1   6   0        912.29        970.09        18.09 o
   2   6   0          3.45          6.82         1.91 o
   3   6   0        888.06        835.20        19.01 o
   4   6   0       1676.73       1787.07        21.90 o
   5   6   0         75.70        101.78         4.33 o
   6   6   0        214.76        282.60         8.79 o
   7   6   0        419.80        441.30        15.18 o
   8   6   0          0.93          0.94         6.91 o
   9   6   0        255.24        262.62        23.05 o
 -10   7   0          0.35          5.88         9.01 o
  -9   7   0        720.83        802.29        19.15 o
  -8   7   0        448.90        421.19        13.49 o
  -7   7   0        231.62        234.61         9.88 o
  -6   7   0        625.96        581.97        11.51 o
  -5   7   0        136.71        194.44         6.50 o
  -4   7   0        572.76        547.05         8.23 o
  -3   7   0        249.53        203.57         5.37 o
  -2   7   0        201.74        131.20         1.73 o
  -1   7   0          8.86          5.54         3.12 o
   0   7   0         37.61        125.73         7.55 o
   1   7   0        127.23        102.76         3.33 o
   2   7   0        414.46        282.09         5.73 o
   3   7   0         48.03         92.53         2.99 o
   4   7   0        624.66        678.82         9.79 o
   5   7   0        453.69        386.66        11.54 o
   6   7   0         40.51         77.00         5.59 o
   7   7   0        444.79        520.47        14.23 o
   8   7   0        310.90        298.87        14.82 o
   9   7   0          0.47          6.12         8.63 o
 -10   8   0        264.04        233.14        13.78 o
  -9   8   0         18.44         23.67         7.67 o
  -8   8   0        917.47        937.88        19.00 o
  -7   8   0        586.83        609.30        13.10 o
  -6   8   0        292.24        263.85        10.55 o
  -5   8   0       2023.46       1932.77        35.83 o
  -4   8   0         83.68         80.65         3.06 o
  -3   8   0        446.11        394.80        16.23 o
  -2   8   0       2512.66       2577.31        53.38 o
  -1   8   0          0.73          3.94         3.48 o
   0   8   0        164.63        278.14         9.09 o
   1   8   0       1107.75       1057.84        17.94 o
   2   8   0        116.73        120.08         2.67 o
   3   8   0       3164.01       2823.80        41.75 o
   4   8   0       1396.00       1433.58        18.19 o
   5   8   0        506.34        508.89        11.65 o
   6   8   0       1043.50       1098.12        17.74 o
   7   8   0         42.16         51.40         6.59 o
   8   8   0        254.00        246.63        12.96 o
 -10   9   0         14.37         12.29         8.62 o
  -9   9   0        875.38        899.42        20.65 o
  -8   9   0         87.77         91.79         9.03 o
  -7   9   0       2099.44       2058.97        35.65 o
  -6   9   0          5.77          2.29         3.88 o
  -5   9   0       1515.82       1513.07        27.23 o
  -4   9   0       1098.63       1096.43        18.94 o
  -3   9   0        318.29        346.65        10.54 o
  -2   9   0        752.24        723.34        29.15 o
  -1   9   0       1164.12       1699.24        33.07 o
   0   9   0          7.76          8.16         2.37 o
   1   9   0        334.61        459.16         9.55 o
   2   9   0        187.98        199.21         4.86 o
   3   9   0         30.51         33.98         3.94 o
   4   9   0       2229.63       2390.15        36.47 o
   5   9   0       1279.04       1370.20        23.77 o
   6   9   0        907.83       1035.50        18.70 o
   7   9   0       1560.44       1750.52        29.80 o
   8   9   0         16.14         35.80        11.56 o
  -9  10   0        524.58        567.05        16.84 o
  -8  10   0        878.51        859.29        16.92 o
  -7  10   0        114.53        108.80         7.27 o
  -6  10   0        593.92        624.06        11.12 o
  -5  10   0        307.02        275.42         6.66 o
  -4  10   0        464.83        548.39        13.12 o
  -3  10   0        634.63        567.24         9.78 o
  -2  10   0       1343.28       1610.41        46.05 o
  -1  10   0         68.37         57.68         6.48 o
   0  10   0        597.38        512.73         9.61 o
   1  10   0        352.57        429.97         9.08 o
   2  10   0       1754.63       1597.75        19.83 o
   3  10   0       1674.85       1505.49        20.25 o
   4  10   0          3.15          3.84         3.50 o
   5  10   0       1921.70       1848.69        28.41 o
   6  10   0        227.46        233.25        11.81 o
   7  10   0        488.56        542.24        15.97 o
   8  10   0        132.96        125.33        11.85 o
  -9  11   0         29.36         16.72         6.91 o
  -8  11   0          7.29          5.65         5.57 o
  -7  11   0        158.84        127.88         7.08 o
  -6  11   0          3.48          0.00         4.16 o
  -5  11   0       2113.83       2008.08        38.16 o
  -4  11   0        635.06        568.23        12.96 o
  -3  11   0        427.15        433.63        13.02 o
  -2  11   0       1907.93       1839.99        45.13 o
  -1  11   0       1978.59       1872.93        45.27 o
   0  11   0       1541.99       1583.98        22.07 o
   1  11   0        888.75        932.92        17.43 o
   2  11   0         59.80         47.14         3.29 o
   3  11   0         89.83        100.15         4.84 o
   4  11   0        810.57        870.32        14.71 o
   5  11   0          6.10          2.15         4.58 o
   6  11   0        275.39        339.39        11.88 o
   7  11   0         44.32         47.07         7.28 o
   8  11   0         57.33         45.44         8.85 o
  -9  12   0        189.60        195.71        10.41 o
  -8  12   0          8.69          1.95         5.07 o
  -7  12   0         47.56         43.59         4.75 o
  -5  12   0        804.63        788.73        17.15 o
  -4  12   0       1518.66       1471.61        23.12 o
  -3  12   0       2457.49       2431.47        53.26 o
  -2  12   0        670.21        572.18        29.15 o
  -1  12   0       2572.42       2840.77        70.16 o
   0  12   0        664.04        684.85         9.62 o
   1  12   0       1715.27       1896.61        31.38 o
   2  12   0        866.03        806.02        15.19 o
   3  12   0        125.38        147.69         5.21 o
   4  12   0       1158.18       1181.26        19.82 o
   5  12   0        216.20        241.17         9.36 o
   6  12   0        690.22        753.02        16.70 o
   7  12   0        123.86        122.78        15.15 o
  -9  13   0        375.61        366.34        12.56 o
  -8  13   0         61.25         43.35        10.62 o
  -7  13   0          1.09          1.53         7.52 o
  -6  13   0        251.99        209.03        14.35 o
  -5  13   0       2630.47       2523.72        47.05 o
  -4  13   0       2786.11       2944.58        46.66 o
  -3  13   0       3160.65       3233.13        45.23 o
  -2  13   0       3676.76       3791.42       114.81 o
  -1  13   0         39.16         19.08         4.42 o
   0  13   0       4278.66       4425.92        68.11 o
   1  13   0        642.87        602.62        14.79 o
   2  13   0       1612.29       1738.80        29.76 o
   3  13   0         65.96         78.17         3.93 o
   4  13   0        128.56        143.46         6.65 o
   5  13   0         41.99         30.61         5.30 o
   6  13   0        290.77        344.93        12.47 o
   7  13   0         47.37         56.03         7.96 o
  -9  14   0         23.56         33.75        12.65 o
  -8  14   0         41.33         30.89        10.24 o
  -7  14   0        229.64        213.53        15.04 o
  -5  14   0       1286.59       1322.42        31.46 o
  -4  14   0        157.00        148.76         7.40 o
  -3  14   0         63.59         61.27         5.66 o
  -2  14   0        540.17        514.19        24.45 o
  -1  14   0       2309.28       2578.31        46.17 o
   0  14   0         55.09         50.50         4.61 o
   1  14   0       1374.33       1406.08        21.65 o
   2  14   0        191.83        160.26         7.77 o
   3  14   0          2.88          4.45         3.21 o
   4  14   0        822.88        799.40        14.99 o
   5  14   0         29.93         12.44         5.14 o
   6  14   0        331.56        319.32        12.60 o
   7  14   0         34.54         23.56         7.81 o
  -9  15   0       1065.21       1112.51        92.30 o
  -8  15   0         33.89         19.53        10.75 o
  -7  15   0       1125.23       1131.75        31.01 o
  -6  15   0         50.28         37.02         5.30 o
  -5  15   0         41.23         21.27         6.64 o
  -4  15   0         38.77         30.09         4.72 o
  -3  15   0        912.57        895.40        17.07 o
  -2  15   0        333.30        229.32        18.02 o
  -1  15   0        518.47        521.65        10.41 o
   0  15   0        400.23        348.07         9.11 o
   1  15   0        309.96        291.46         8.94 o
   2  15   0        313.69        301.61        18.30 o
   3  15   0         67.38         56.62         6.74 o
   4  15   0        395.11        369.96        13.06 o
   5  15   0         48.39         46.07         5.67 o
   6  15   0         70.13         82.61         7.26 o
  -8  16   0        483.53        477.96        21.79 o
  -7  16   0        298.34        338.93        32.57 o
  -6  16   0          2.87          3.47         5.05 o
  -5  16   0        765.48        814.98        16.81 o
  -4  16   0        277.90        260.92        18.84 o
  -3  16   0        242.44        255.59        12.23 o
  -2  16   0         25.86         29.92         9.80 o
  -1  16   0        347.15        348.31         9.37 o
   0  16   0         48.13         56.36         4.02 o
   1  16   0        996.48       1023.82        19.25 o
   2  16   0          9.88          0.26         4.93 o
   3  16   0        269.37        258.28        12.76 o
   4  16   0        520.14        475.98        23.77 o
   5  16   0          2.27          3.53         5.22 o
   6  16   0        517.75        491.24        14.53 o
  -8  17   0         14.39          0.41        10.20 o
  -7  17   0        999.51        953.83        25.66 o
  -6  17   0        247.50        215.66        11.26 o
  -5  17   0       1508.80       1587.86        30.67 o
  -4  17   0        500.87        495.53        13.34 o
  -3  17   0        161.42        157.23         7.02 o
  -2  17   0        118.51        109.18        24.17 o
  -1  17   0        255.01        283.85        16.79 o
   0  17   0        154.10        135.84         6.30 o
   1  17   0          4.21          2.45         4.43 o
   2  17   0        235.55        189.41         9.80 o
   3  17   0        458.97        499.15        16.70 o
   4  17   0        167.28        168.52        12.06 o
   5  17   0        247.02        244.52        16.03 o
  -8  18   0        499.93        494.29        23.37 o
  -7  18   0         13.17          0.56         8.34 o
  -6  18   0        663.60        615.27        16.18 o
  -5  18   0        367.85        333.07        11.83 o
  -4  18   0        337.27        287.58         9.91 o
  -3  18   0        162.15        154.77         6.62 o
  -2  18   0         28.22         22.61         4.89 o
  -1  18   0          0.65          2.59         3.54 o
   0  18   0         42.45         40.57         4.74 o
   1  18   0         59.51         56.85         8.61 o
   2  18   0          3.24         14.65         6.36 o
   3  18   0        550.43        554.20        19.19 o
   4  18   0         47.57         31.63         9.10 o
   5  18   0        727.71        736.23        25.07 o
  -7  19   0        605.28        597.64        22.14 o
  -6  19   0         46.25         26.68        11.08 o
  -5  19   0        559.36        584.75        14.81 o
  -4  19   0         64.43         65.84         5.55 o
  -3  19   0        260.14        253.38         8.35 o
  -2  19   0        112.38         71.27         6.65 o
  -1  19   0        101.56        126.58        12.22 o
   0  19   0        550.98        468.33        12.44 o
   1  19   0        448.34        421.08        14.95 o
   2  19   0        293.96        306.33        14.28 o
   3  19   0        101.98         88.46         9.23 o
   4  19   0        410.83        431.08        19.87 o
  -7  20   0          2.36          0.36         9.22 o
  -6  20   0        204.80        226.42        17.49 o
  -5  20   0        212.23        237.74        11.27 o
  -4  20   0         41.78         66.42         8.29 o
  -3  20   0        638.73        691.95        15.37 o
  -2  20   0          3.53          4.56         4.28 o
  -1  20   0       1109.65       1124.07        28.68 o
   0  20   0        318.24        333.59        10.95 o
   1  20   0        493.47        485.14        15.42 o
   2  20   0        427.62        465.95        16.31 o
   3  20   0         12.78          8.27         8.73 o
   4  20   0         28.11         20.47        10.36 o
  -6  21   0          2.01         12.18        12.12 o
  -5  21   0        220.85        247.23        21.10 o
  -4  21   0        346.04        365.99        13.63 o
  -3  21   0        221.35        229.13        18.53 o
  -2  21   0        925.37        953.58        32.14 o
  -1  21   0         16.61         14.91         5.23 o
   0  21   0        605.55        636.43        17.15 o
   1  21   0        262.35        260.05        13.25 o
   2  21   0         99.70         94.22         9.09 o
   3  21   0        288.80        254.90        16.20 o
  -6  22   0         12.44         22.86         8.66 o
  -5  22   0         53.63         74.27         8.50 o
  -4  22   0         75.85         83.00        10.24 o
  -3  22   0          1.07          4.14         6.60 o
  -2  22   0        101.38         78.12         6.97 o
  -1  22   0        103.48        102.56         8.33 o
   0  22   0         14.01          6.54         6.91 o
   1  22   0        136.82        120.61         8.94 o
   2  22   0        289.16        299.06        21.15 o
  -5  23   0         77.56         86.88        18.51 o
  -4  23   0         30.85         35.42         6.78 o
  -3  23   0         38.37         26.91         6.78 o
  -2  23   0         54.73         64.91         7.76 o
  -1  23   0         29.61         21.26         8.24 o
   0  23   0        352.70        368.88        16.11 o
   1  23   0        176.93        179.92        13.25 o
  -3  24   0          8.64         17.24         9.32 o
  -2  24   0        357.02        353.17        13.31 o
  -1  24   0        230.29        209.14        18.51 o
   0 -24   1        261.85        288.51        15.78 o
   1 -24   1        425.88        480.84        14.49 o
   2 -24   1        294.36        356.11        26.72 o
   3 -24   1       1203.25       1413.64        81.91 o
  -1 -23   1        258.62        232.10        15.76 o
   0 -23   1         67.92         50.27         7.09 o
   1 -23   1        591.36        631.74        22.17 o
   2 -23   1        273.92        273.17        23.71 o
   3 -23   1        321.64        370.77        23.79 o
   4 -23   1        892.33       1000.55        48.50 o
   5 -23   1         45.36         64.60        11.26 o
  -2 -22   1          4.05          5.57         8.42 o
  -1 -22   1        303.22        337.04        14.80 o
   0 -22   1        236.59        256.56        25.58 o
   1 -22   1         40.83         36.61         7.71 o
   2 -22   1        719.45        801.55        29.65 o
   3 -22   1        108.66        127.39        12.67 o
   4 -22   1        473.37        461.46        17.20 o
   5 -22   1        404.31        461.21        18.75 o
   6 -22   1         33.28         39.47        12.99 o
  -3 -21   1         77.00         78.44        14.16 o
  -2 -21   1        549.30        569.60        18.51 o
  -1 -21   1         10.26          3.49         6.48 o
   0 -21   1        796.92        819.27        19.10 o
   1 -21   1        759.43        694.05        15.93 o
   2 -21   1        214.76        229.35        33.00 o
   3 -21   1        828.66        893.82        28.46 o
   4 -21   1          4.42          0.10        14.09 o
   5 -21   1        184.94        221.32        19.65 o
   6 -21   1        136.17        137.53        20.80 o
  -4 -20   1         42.45         40.94        15.39 o
  -3 -20   1        221.94        219.22        12.68 o
  -2 -20   1          2.06          4.32         6.34 o
  -1 -20   1        808.97        876.91        18.70 o
   0 -20   1        538.90        545.97        14.63 o
   1 -20   1       1011.91       1094.35        22.68 o
   2 -20   1       1599.68       1653.23        43.62 o
   3 -20   1        651.23        648.85        24.18 o
   4 -20   1        840.83        812.15        17.48 o
   5 -20   1         47.30         57.86         9.32 o
   6 -20   1        153.75        140.61         7.88 o
   7 -20   1         86.95        100.66        10.88 o
  -4 -19   1        128.95        104.66        10.47 o
  -3 -19   1        260.09        225.89        20.43 o
  -2 -19   1        103.96        121.68         8.41 o
  -1 -19   1         94.34         84.42         7.00 o
   0 -19   1         16.21         22.51         5.27 o
   1 -19   1         93.04         83.41         5.33 o
   2 -19   1          6.07          5.18         8.21 o
   3 -19   1        307.96        304.02        17.11 o
   4 -19   1          0.27          5.95         4.37 o
   5 -19   1         65.34         55.45         7.88 o
   6 -19   1        155.36        127.19         9.01 o
   7 -19   1          8.91          0.51         9.13 o
  -5 -18   1        261.85        266.36        24.57 o
  -4 -18   1         56.80         55.99         9.16 o
  -3 -18   1        362.47        372.87        15.74 o
  -2 -18   1        337.26        339.56        11.81 o
  -1 -18   1          4.47          2.73         4.58 o
   0 -18   1        103.02         90.73         5.86 o
   1 -18   1        477.82        474.06        29.76 o
   2 -18   1         83.43         91.68         9.50 o
   3 -18   1        150.05        125.24         9.38 o
   4 -18   1        223.34        211.05        11.26 o
   5 -18   1         71.86         87.77        18.38 o
   6 -18   1        310.99        264.69        12.05 o
   7 -18   1        151.04        132.67        10.76 o
   8 -18   1         54.36         26.78        11.15 o
  -5 -17   1         97.65         89.97         7.45 o
  -4 -17   1        737.90        747.73        20.81 o
  -3 -17   1         77.64         65.60        10.01 o
  -2 -17   1        631.64        680.18        15.48 o
  -1 -17   1         64.11         82.25         6.70 o
   0 -17   1        196.65        215.17        10.33 o
   2 -17   1          4.95          2.32         6.83 o
   3 -17   1        173.08        144.44         8.81 o
   4 -17   1         62.93         53.35         5.10 o
   5 -17   1        631.71        600.10        18.78 o
   6 -17   1        120.01        102.03         7.31 o
   7 -17   1        620.53        616.88        22.10 o
   8 -17   1        129.63        126.92        16.11 o
  -6 -16   1         94.61         94.55         8.33 o
  -5 -16   1        551.60        539.81        12.70 o
  -4 -16   1        420.10        481.41        17.20 o
  -3 -16   1        420.93        434.55        14.18 o
  -2 -16   1       1974.99       2069.82        34.83 o
  -1 -16   1        167.36        141.96         9.98 o
   0 -16   1         54.53         46.20         4.44 o
   1 -16   1         19.84          1.58         9.55 o
   2 -16   1        323.23        311.27        15.86 o
   3 -16   1         33.65         32.19         7.62 o
   5 -16   1        194.04        168.21        11.86 o
   6 -16   1         40.55         36.91        10.97 o
   7 -16   1          1.93          0.55         8.13 o
   8 -16   1        370.03        373.40        20.47 o
  -6 -15   1        466.82        461.24        13.78 o
  -5 -15   1        266.18        309.37        10.46 o
  -4 -15   1       1091.32       1045.41        17.64 o
  -3 -15   1        766.41        790.57        16.64 o
  -2 -15   1       1483.00       1588.88        25.73 o
  -1 -15   1        215.19        195.71         7.31 o
   0 -15   1        899.02        928.32        16.96 o
   1 -15   1        504.45        479.22        26.60 o
   2 -15   1         61.61         52.59         6.17 o
   3 -15   1          9.62         11.11         6.07 o
   4 -15   1        362.33        295.77        11.65 o
   5 -15   1       1622.19       1664.39        32.01 o
   6 -15   1        119.39        112.30         8.70 o
   7 -15   1        941.74        940.59        27.29 o
   8 -15   1          2.35          0.26         9.08 o
   9 -15   1        276.74        233.63        34.84 o
  -7 -14   1         80.57         77.47        10.08 o
  -6 -14   1        573.93        612.63        14.77 o
  -5 -14   1        403.70        465.64        11.51 o
  -4 -14   1        389.91        374.68         9.30 o
  -3 -14   1       1808.00       1849.98        73.42 o
  -2 -14   1         43.69         43.84         4.35 o
  -1 -14   1        483.53        529.26        12.19 o
   0 -14   1        518.78        396.22         7.96 o
   1 -14   1        140.20        115.27        12.20 o
   2 -14   1         98.14         83.32        12.07 o
   3 -14   1        302.73        322.29         8.88 o
   4 -14   1        121.38         96.41         6.18 o
   5 -14   1       1080.89       1008.87        22.19 o
   6 -14   1        507.46        424.32        27.14 o
   7 -14   1        680.95        653.17        21.93 o
   8 -14   1        460.60        500.92        20.76 o
   9 -14   1         26.27         19.29        12.09 o
  -7 -13   1         56.62         62.19         7.75 o
  -6 -13   1         43.82         46.96         6.13 o
  -5 -13   1         61.13         66.85         5.26 o
  -4 -13   1        174.57        147.92        10.81 o
  -3 -13   1        258.65        237.70         5.99 o
  -2 -13   1       2423.95       2279.88        37.25 o
  -1 -13   1         12.98         17.69         3.47 o
   0 -13   1       1952.87       1811.04        27.28 o
   1 -13   1        613.90        591.82        21.19 o
   2 -13   1          2.10          3.60         4.77 o
   3 -13   1       2746.44       2489.30        41.73 o
   4 -13   1         46.82         21.17         8.66 o
   5 -13   1       1135.00       1068.39        18.98 o
   6 -13   1        126.36        124.99         7.26 o
   7 -13   1          4.17          1.33         7.68 o
   8 -13   1        385.64        387.49        20.17 o
   9 -13   1        111.95        107.70         8.97 o
  -7 -12   1         11.50         13.47         6.94 o
  -6 -12   1        274.94        295.67        10.52 o
  -5 -12   1         18.69         15.89         4.60 o
  -4 -12   1        231.31        256.68         8.46 o
  -3 -12   1        189.89        160.89         6.12 o
  -2 -12   1          3.52          9.10         3.67 o
  -1 -12   1        848.30        789.79        15.30 o
   0 -12   1        274.96        272.92         4.79 o
   1 -12   1       1936.46       1952.29        41.78 o
   2 -12   1       1236.72       1335.48        26.90 o
   3 -12   1         21.80          9.56         3.56 o
   4 -12   1        543.81        505.44        13.64 o
   5 -12   1       1834.08       1776.23        31.59 o
   6 -12   1        222.58        189.21        17.35 o
   7 -12   1        617.60        621.23        12.49 o
   8 -12   1        574.38        554.89        15.39 o
   9 -12   1         47.47         58.79         9.17 o
  -8 -11   1        198.34        207.52        17.95 o
  -7 -11   1         29.20         16.58         6.70 o
  -6 -11   1        284.93        305.46        12.89 o
  -5 -11   1         59.83         61.83         6.63 o
  -4 -11   1        202.85        206.41        10.89 o
  -3 -11   1          7.44          7.67         2.80 o
  -2 -11   1        737.20        685.40         9.28 o
  -1 -11   1         32.10         58.30         4.48 o
   0 -11   1       5005.51       5110.91        92.67 o
   1 -11   1       1194.68       1365.71        36.40 o
   2 -11   1        790.15        886.82        34.77 o
   3 -11   1       1213.58       1152.25        18.44 o
   4 -11   1         90.48         73.16         7.17 o
   5 -11   1        268.64        211.33         8.67 o
   6 -11   1        309.78        267.60         8.84 o
   7 -11   1          7.06          8.15         4.41 o
   8 -11   1        271.09        250.64         9.66 o
   9 -11   1        238.72        287.30        12.93 o
  -8 -10   1         98.84        100.66         8.85 o
  -7 -10   1        985.05        972.47        20.09 o
  -6 -10   1         58.79         58.39         6.20 o
  -5 -10   1       1434.35       1419.10        21.69 o
  -4 -10   1         13.05         17.61         4.31 o
  -3 -10   1        278.34        288.45         6.38 o
  -2 -10   1       1061.57       1061.32        16.46 o
  -1 -10   1        132.45        213.83        10.72 o
   0 -10   1        990.70       1027.26        21.21 o
   1 -10   1        172.07        372.93        22.31 o
   2 -10   1       2025.68       2223.01        49.03 o
   3 -10   1        227.87        375.56         7.45 o
   4 -10   1       1319.44       1374.08        21.27 o
   5 -10   1       1443.77       1348.20        23.25 o
   6 -10   1          4.91          2.60         3.56 o
   7 -10   1       1355.77       1252.20        24.32 o
   8 -10   1         11.93         10.12         5.67 o
   9 -10   1        648.77        640.45        21.82 o
  -8  -9   1        128.44        127.99        12.93 o
  -7  -9   1         98.70        143.17        10.87 o
  -6  -9   1        482.65        538.82        12.77 o
  -5  -9   1        121.81        167.56         9.97 o
  -4  -9   1        347.34        316.98         8.04 o
  -3  -9   1         45.08         34.77         3.68 o
  -2  -9   1         54.82         43.12         2.81 o
  -1  -9   1       1731.66       1911.39        29.33 o
   0  -9   1       1062.99       1056.90        23.84 o
   1  -9   1       2682.04       2641.08        71.06 o
   2  -9   1       5894.53       6004.12       128.22 o
   3  -9   1        606.56        524.03        16.80 o
   4  -9   1       2762.51       2647.48        57.22 o
   5  -9   1       1706.56       1703.05        20.57 o
   6  -9   1         70.35         71.80         4.61 o
   7  -9   1        104.83        103.18         5.61 o
   8  -9   1        373.08        322.05        12.19 o
   9  -9   1          5.01          0.80         6.91 o
  -8  -8   1         58.74         73.68         8.18 o
  -7  -8   1        878.63        870.24        18.14 o
  -6  -8   1         54.52         44.30         5.71 o
  -5  -8   1       1870.40       1846.37        27.39 o
  -4  -8   1         27.88         34.73         3.91 o
  -3  -8   1        879.28        793.92        11.26 o
  -2  -8   1       1254.52       1178.15        10.78 o
  -1  -8   1        353.78        445.37         7.15 o
   0  -8   1        303.25        243.73        11.23 o
   1  -8   1         50.69         33.13         4.75 o
   2  -8   1       5103.97       5317.42        94.94 o
   3  -8   1         86.67        155.67         3.07 o
   4  -8   1       1136.58       1220.54        20.69 o
   5  -8   1         14.32         14.33         3.10 o
   6  -8   1         84.95         63.90         5.06 o
   7  -8   1        110.71        107.36         6.16 o
   8  -8   1        118.02        104.57         7.40 o
   9  -8   1         61.77         63.69         7.58 o
  10  -8   1          2.33          1.51         8.83 o
  -9  -7   1        116.67        130.21         9.97 o
  -8  -7   1        122.29         75.72         7.59 o
  -7  -7   1        599.88        659.71        14.52 o
  -6  -7   1       1323.62       1353.77        24.08 o
  -5  -7   1        362.53        391.95         8.98 o
  -4  -7   1       1011.20        949.96        17.07 o
  -3  -7   1        461.06        397.28         9.30 o
  -2  -7   1        251.34        286.65        10.32 o
  -1  -7   1       2195.41       2354.54        31.42 o
   0  -7   1        443.23        422.35        13.77 o
   1  -7   1       1375.44       1292.21        36.60 o
   2  -7   1       5169.26       5564.50        95.03 o
   3  -7   1        212.87        192.14         8.63 o
   4  -7   1       2647.08       2343.03        41.04 o
   5  -7   1        677.44        677.70        13.29 o
   6  -7   1        171.42        221.29         7.75 o
   7  -7   1        578.28        579.61        12.67 o
   8  -7   1        198.11        210.06        11.37 o
   9  -7   1        125.33        123.56        15.53 o
  10  -7   1         60.14         58.17         9.84 o
  -9  -6   1        187.10        163.05         9.81 o
  -8  -6   1        800.93        829.90        18.64 o
  -7  -6   1        137.92        104.29         6.80 o
  -6  -6   1       3006.04       2944.30        46.79 o
  -5  -6   1       1373.11       1236.57        17.71 o
  -4  -6   1       1688.34       1490.88        28.08 o
  -3  -6   1       4529.75       4346.36        43.78 o
  -2  -6   1        546.86        464.10         7.88 o
  -1  -6   1       2968.48       2772.71        22.28 o
   0  -6   1         84.34         81.39         5.92 o
   1  -6   1        531.72        516.28        21.34 o
   2  -6   1        282.92        256.84         4.98 o
   3  -6   1       2225.85       2130.18        25.44 o
   4  -6   1         11.40         33.30         3.19 o
   5  -6   1        505.57        552.22         7.95 o
   6  -6   1        340.77        290.88         8.32 o
   7  -6   1          2.75         11.75         4.09 o
   8  -6   1        747.91        759.14        15.38 o
   9  -6   1        144.05        148.17         7.58 o
  10  -6   1         93.58         95.32        10.49 o
  -9  -5   1         43.29         46.68        11.35 o
  -8  -5   1        912.59        889.73        19.28 o
  -7  -5   1       2017.93       2169.87        31.24 o
  -6  -5   1        964.52        928.85        15.57 o
  -5  -5   1        590.40        613.59         9.40 o
  -4  -5   1        425.67        431.66         9.38 o
  -3  -5   1       1119.63       1216.96        20.39 o
  -2  -5   1          8.14          4.06         2.55 o
  -1  -5   1       1167.85       1218.25        20.06 o
   0  -5   1        186.26        277.83        14.15 o
   1  -5   1        436.41        619.88        26.48 o
   2  -5   1        603.09        723.28        20.73 o
   3  -5   1       8511.45       7966.67       119.00 o
   4  -5   1        305.02        265.57        10.00 o
   5  -5   1        176.73        151.15         6.72 o
   6  -5   1         24.44         12.98         3.77 o
   7  -5   1       1806.90       1826.81        23.27 o
   8  -5   1         55.98         42.05         4.71 o
   9  -5   1        968.72        959.33        18.76 o
  10  -5   1         10.40         11.36         7.89 o
  -9  -4   1        615.62        581.76        17.07 o
  -8  -4   1        444.66        447.47        14.10 o
  -7  -4   1        160.97        139.53        13.54 o
  -6  -4   1       1737.74       1724.91        28.11 o
  -5  -4   1          1.40         15.95         3.50 o
  -4  -4   1        342.15        207.90         9.90 o
  -3  -4   1        661.19        489.09         6.09 o
  -2  -4   1       2880.97       2884.01        31.60 o
  -1  -4   1        256.90        314.82         7.69 o
   0  -4   1         12.99          9.75         4.39 o
   1  -4   1       6518.74       6073.21       133.86 o
   2  -4   1       1538.13       1754.19        32.14 o
   3  -4   1        773.59        788.24        14.53 o
   4  -4   1        313.95        237.62         7.43 o
   5  -4   1       1405.16       1269.09        19.55 o
   6  -4   1        700.87        622.70        13.65 o
   7  -4   1       1638.51       1739.52        28.00 o
   8  -4   1        410.31        387.63        11.84 o
   9  -4   1        321.75        350.04        11.41 o
  10  -4   1         68.66         89.85         9.15 o
  -9  -3   1         20.32          9.78         7.67 o
  -8  -3   1        402.21        464.59        14.56 o
  -7  -3   1       1133.48       1178.96        19.13 o
  -6  -3   1        757.46        874.84        15.07 o
  -5  -3   1       1156.57       1275.69        19.26 o
  -4  -3   1        130.90         63.39         7.60 o
  -3  -3   1         48.27         40.19         3.29 o
  -2  -3   1       9065.43       8094.45       196.67 o
  -1  -3   1        132.63        419.55         6.80 o
   0  -3   1       5724.20       5772.13       127.50 o
   1  -3   1        224.49        640.38        25.53 o
   2  -3   1        233.81         85.66         2.08 o
   3  -3   1       3975.19       3582.22        59.97 o
   4  -3   1       2728.53       2835.81        44.97 o
   5  -3   1       1632.33       1414.85        26.48 o
   6  -3   1       2808.03       2809.90        40.43 o
   7  -3   1         36.26         27.23         5.13 o
   8  -3   1       1223.26       1164.93        22.02 o
   9  -3   1        270.81        343.72        14.74 o
  10  -3   1         28.08         25.12         7.43 o
  -9  -2   1        284.12        327.51        13.95 o
  -8  -2   1       1767.26       1768.97        31.36 o
  -7  -2   1        937.19        933.79        50.09 o
  -6  -2   1       5776.15       5788.70        81.21 o
  -5  -2   1        164.38        289.32        13.86 o
  -4  -2   1      15854.28      14945.10       181.63 o
  -3  -2   1      14101.37      13408.47       145.00 o
  -2  -2   1      11429.51      10280.44       111.06 o
  -1  -2   1       1515.02        824.28         9.62 o
   2  -2   1       9681.06      10285.21       250.84 o
   3  -2   1      27552.04      26616.18       680.03 o
   4  -2   1       7553.54       7196.83       104.19 o
   5  -2   1        171.26        289.38         7.80 o
   6  -2   1       1936.07       1867.80        24.11 o
   7  -2   1       3412.08       3517.03        88.75 o
   8  -2   1        231.36        205.83        10.29 o
   9  -2   1        917.78       1029.61        24.26 o
  10  -2   1          4.63          9.10         7.39 o
 -10  -1   1          2.95         13.06         9.44 o
  -9  -1   1        241.06        198.49         9.62 o
  -8  -1   1        124.37        120.06         7.64 o
  -7  -1   1       4058.52       4251.36        62.81 o
  -6  -1   1        435.69        442.15        12.22 o
  -5  -1   1       9306.28       8839.43       115.87 o
  -4  -1   1        741.52        632.24        10.32 o
  -3  -1   1       6737.65       6092.34        96.52 o
  -2  -1   1        105.08        356.09         7.23 o
   2  -1   1       2117.61       2377.94        59.86 o
   3  -1   1       5274.62       3889.71        50.20 o
   4  -1   1       2302.26       2458.15        38.64 o
   5  -1   1       3900.93       3506.36        56.27 o
   6  -1   1        187.61        204.70         7.97 o
   7  -1   1       1693.31       1715.63        27.80 o
   8  -1   1          3.54          8.09         5.47 o
   9  -1   1        133.92        129.53         8.11 o
 -10   0   1        263.33        191.32        11.16 o
  -9   0   1         60.86         30.25         7.56 o
  -8   0   1        613.97        600.66        14.53 o
  -7   0   1         59.65         42.36         9.14 o
  -6   0   1       1472.39       1539.33        25.95 o
  -5   0   1         18.08         19.73         3.64 o
  -4   0   1       9674.78       9580.86       131.98 o
  -3   0   1       1028.02        951.21        11.01 o
  -2   0   1      38673.55      32257.69       589.85 o
   1   0   1      15849.36      15672.66       318.57 o
   2   0   1         11.01         71.62        23.52 o
   3   0   1      14695.84      15035.91       238.54 o
   4   0   1       2034.18       2147.45        38.68 o
   5   0   1       4558.62       4903.37        67.21 o
   6   0   1        628.49        670.56        12.50 o
   7   0   1        430.11        525.31        12.18 o
   8   0   1          7.77          3.92         5.85 o
   9   0   1         26.03         42.02         7.43 o
 -10   1   1          3.54          7.63         9.92 o
  -9   1   1          2.71          1.86         6.67 o
  -8   1   1          2.55          1.66         5.74 o
  -7   1   1         23.90         30.17         9.08 o
  -6   1   1         73.92         52.68         8.06 o
  -5   1   1       1776.14       1848.00        29.93 o
  -4   1   1         67.01         76.17         5.42 o
  -3   1   1      10590.71      10188.65       164.59 o
  -2   1   1        956.48       1196.14        16.29 o
   1   1   1       2543.15       1158.99        15.50 o
   2   1   1       4429.21       3696.93        41.43 o
   3   1   1         72.65         37.20         4.44 o
   4   1   1       2621.49       2396.04        29.61 o
   5   1   1       2982.42       2690.59        35.82 o
   6   1   1        262.69        219.35         8.12 o
   7   1   1       2998.05       3039.62        74.77 o
   8   1   1         41.29         41.45         6.45 o
   9   1   1         84.85         88.18         8.78 o
 -10   2   1         84.95        119.77        10.99 o
  -9   2   1        143.09        133.82         8.64 o
  -8   2   1          3.47          3.31         5.36 o
  -7   2   1          1.79          7.88         4.64 o
  -6   2   1        104.22        109.65         6.38 o
  -5   2   1         17.29          7.45         2.95 o
  -4   2   1        910.65        995.71        14.88 o
  -3   2   1        182.83        247.25         5.49 o
  -2   2   1      14254.74      12728.86       271.03 o
  -1   2   1        869.92        492.07         3.59 o
   2   2   1        155.07        300.93        15.55 o
   3   2   1        234.33        269.34        15.93 o
   4   2   1       1894.26       1850.33        33.13 o
   5   2   1          3.49          5.62         3.37 o
   6   2   1        548.23        517.31        11.11 o
   7   2   1         59.06         99.13         6.24 o
   8   2   1        191.07        166.00         9.54 o
   9   2   1        148.23        155.06         9.32 o
 -10   3   1        149.28        127.93        12.24 o
  -9   3   1         28.81         25.93         7.78 o
  -8   3   1        222.60        225.58         7.52 o
  -7   3   1        106.08        136.84         7.87 o
  -6   3   1         13.27          8.83         3.57 o
  -5   3   1       3656.94       3878.96        54.14 o
  -4   3   1        923.87        859.16        14.59 o
  -3   3   1       1154.29       1281.51        22.10 o
  -2   3   1       2275.37       1958.19        34.34 o
  -1   3   1      19346.55      19729.65       453.41 o
   0   3   1        923.56       1420.65        24.31 o
   1   3   1       8100.31       8157.55       162.64 o
   2   3   1        202.80        324.28        18.74 o
   3   3   1          9.09         15.85         2.61 o
   4   3   1        277.37        302.31         3.98 o
   5   3   1        295.08        324.00        12.24 o
   6   3   1         33.77         50.04         4.61 o
   7   3   1        277.65        308.35        11.80 o
   8   3   1         35.49          9.02         6.45 o
   9   3   1        168.73        205.07        24.23 o
 -10   4   1          7.40          8.12         7.72 o
  -9   4   1         41.97         52.68         8.25 o
  -8   4   1          7.28          3.07         6.15 o
  -7   4   1         51.28         41.13         5.13 o
  -6   4   1        121.06         97.17         4.58 o
  -5   4   1        619.41        575.11        19.63 o
  -4   4   1       1605.54       1363.14        17.05 o
  -3   4   1       4395.92       4289.08        68.93 o
  -2   4   1        396.87        343.56        10.54 o
  -1   4   1      13721.26      14040.22       392.71 o
   0   4   1      23514.31      21799.05       550.56 o
   1   4   1       2137.49       2237.47        25.78 o
   2   4   1       5453.74       5204.77        78.70 o
   3   4   1        643.25        556.53        12.61 o
   4   4   1        387.95        332.67         7.86 o
   5   4   1        254.21        203.37        10.78 o
   6   4   1         83.90        101.88         5.37 o
   7   4   1         89.93         64.16         6.10 o
   8   4   1        665.97        686.22        18.25 o
   9   4   1        278.77        305.93        15.81 o
 -10   5   1        146.85        143.78        18.05 o
  -9   5   1          6.29          2.64         5.84 o
  -8   5   1         21.82         20.44         7.69 o
  -7   5   1        362.09        405.45        12.74 o
  -6   5   1        225.53        233.39         8.47 o
  -5   5   1       1246.30       1204.92        26.91 o
  -4   5   1       1548.98       1431.38        24.44 o
  -3   5   1        138.39        126.33         5.06 o
  -2   5   1       4539.28       4386.74        61.94 o
  -1   5   1       3166.38       2929.45        32.27 o
   0   5   1       2059.42       2056.55        38.88 o
   1   5   1        740.54        863.27        15.70 o
   2   5   1        372.15        305.25         6.26 o
   3   5   1       1027.49       1017.30        15.83 o
   4   5   1          3.30         16.16         3.65 o
   5   5   1          6.99          3.11         3.76 o
   6   5   1        373.66        354.18        16.49 o
   7   5   1        214.89        181.54        10.34 o
   8   5   1          4.39         10.44         7.01 o
   9   5   1        224.74        158.30        12.48 o
 -10   6   1        124.49        129.57        10.57 o
  -9   6   1        491.59        548.42        16.57 o
  -8   6   1          3.83          1.84         5.76 o
  -7   6   1         94.91         85.52         5.99 o
  -6   6   1        289.52        239.72         7.61 o
  -5   6   1         48.74         58.18         3.91 o
  -4   6   1        988.33        889.48        11.76 o
  -3   6   1       5805.83       5945.30        83.14 o
  -2   6   1        230.01        158.74         2.46 o
  -1   6   1      35604.44      35015.38       839.83 o
   0   6   1       1046.49        822.69        11.16 o
   1   6   1       3642.07       4164.50        45.68 o
   2   6   1       2161.56       2025.55        18.79 o
   3   6   1       1087.62       1144.34        22.54 o
   4   6   1        540.37        505.90        11.16 o
   5   6   1        423.16        489.29        12.53 o
   6   6   1         42.91         34.21         6.25 o
   7   6   1        177.63        244.96        10.86 o
   8   6   1        356.21        392.86        15.18 o
   9   6   1        134.81        127.30        10.06 o
 -10   7   1         22.57         22.78         9.11 o
  -9   7   1        315.45        352.50        14.69 o
  -8   7   1        140.11        147.63         8.00 o
  -7   7   1        314.48        308.60        10.82 o
  -6   7   1        131.93        131.83         7.27 o
  -5   7   1       1072.74       1074.71        19.88 o
  -4   7   1        642.56        652.00         8.74 o
  -3   7   1        133.86         64.90         2.52 o
  -2   7   1       9386.00       9193.42        93.37 o
  -1   7   1        391.66        328.41        11.34 o
   0   7   1       8186.25       7808.56       105.64 o
   1   7   1        255.86        155.28         3.96 o
   2   7   1        114.61         97.14         6.80 o
   3   7   1       1005.78       1010.35        15.76 o
   4   7   1          1.48          7.16         3.37 o
   5   7   1        673.72        605.11        10.97 o
   6   7   1          2.68          3.69         4.97 o
   7   7   1         56.36         33.15         6.70 o
   8   7   1        230.24        272.87        16.18 o
 -10   8   1        383.58        339.97        16.60 o
  -9   8   1         17.09         37.27         7.43 o
  -8   8   1         16.29         11.40         5.99 o
  -7   8   1        391.06        344.03        10.92 o
  -6   8   1        117.92         92.83         8.49 o
  -5   8   1       1052.79        886.14        14.22 o
  -4   8   1        515.24        431.20         7.91 o
  -3   8   1       1014.21        944.13        33.03 o
  -2   8   1       4481.76       4617.53        91.18 o
  -1   8   1      11265.55      10234.41       154.24 o
   0   8   1       4716.66       5157.77        95.11 o
   1   8   1       2514.92       2228.40        23.78 o
   2   8   1        362.64        273.13         6.66 o
   3   8   1        419.87        444.47         6.35 o
   4   8   1        847.44        905.20        16.77 o
   5   8   1          1.76          9.58         4.50 o
   6   8   1         33.58         29.31         5.66 o
   7   8   1        295.46        348.81        13.15 o
   8   8   1          0.11          1.94         7.70 o
 -10   9   1         15.56          8.55         8.50 o
  -9   9   1        747.88        801.09        20.62 o
  -8   9   1        999.69       1011.65        18.80 o
  -7   9   1         11.81         22.38         5.07 o
  -6   9   1       1629.36       1668.06        27.29 o
  -5   9   1          7.65          2.13         2.92 o
  -4   9   1        538.92        495.07        11.92 o
  -3   9   1       3450.51       4012.15        85.94 o
  -2   9   1       2821.31       2848.81        39.42 o
  -1   9   1       6504.15       7594.43       121.83 o
   0   9   1       5427.66       5734.92        75.74 o
   1   9   1       3217.63       3596.28        46.26 o
   2   9   1         81.21        137.08         4.06 o
   3   9   1       1491.69       1501.64        18.83 o
   4   9   1         99.27        101.29         6.78 o
   5   9   1        360.60        305.99         9.10 o
   6   9   1         81.91         58.87         6.04 o
   7   9   1        323.37        329.93        12.93 o
   8   9   1        575.93        589.02        18.11 o
  -9  10   1          8.18          7.08         6.86 o
  -8  10   1        801.78        881.28        18.87 o
  -7  10   1       1952.09       1888.44        31.65 o
  -6  10   1        497.64        543.15        11.81 o
  -5  10   1       2237.56       2048.90        32.28 o
  -4  10   1         10.00         10.10         3.14 o
  -3  10   1        126.70        134.50         4.70 o
  -2  10   1       1282.77       1267.11        21.42 o
  -1  10   1        237.49        266.36         9.31 o
   0  10   1       1327.76       1250.02        19.03 o
   1  10   1       1561.28       1586.13        23.40 o
   2  10   1        169.60        183.65         7.02 o
   3  10   1       2153.64       2097.80        29.60 o
   4  10   1        502.55        562.05        12.51 o
   5  10   1         21.74          9.14         4.51 o
   6  10   1         71.54         82.44         7.00 o
   7  10   1        246.02        205.23        12.81 o
   8  10   1         44.12         44.06         9.74 o
  -9  11   1        365.74        349.34        18.02 o
  -8  11   1          0.25          0.05         5.34 o
  -7  11   1        759.75        779.67        14.93 o
  -6  11   1         48.06         49.56         3.93 o
  -5  11   1       1320.02       1316.83        25.97 o
  -4  11   1         50.81         50.89         3.87 o
  -3  11   1          2.49         13.77         2.85 o
  -2  11   1        374.13        322.73         9.15 o
  -1  11   1       1781.84       1884.50        30.06 o
   0  11   1         27.18         29.66         3.82 o
   1  11   1        135.09        141.66         6.03 o
   2  11   1       2179.05       2024.96        26.73 o
   3  11   1          0.56          5.06         3.10 o
   4  11   1       2983.74       2916.50        41.68 o
   5  11   1         21.94         26.69         6.35 o
   6  11   1        248.94        200.53         9.65 o
   7  11   1        197.53        215.45         9.09 o
  -9  12   1          6.05          0.00         6.51 o
  -8  12   1        823.73        834.97        16.84 o
  -7  12   1        554.56        574.05        19.95 o
  -6  12   1          4.70          0.82         6.84 o
  -5  12   1        625.36        614.41        15.44 o
  -4  12   1        793.22        787.25        13.67 o
  -3  12   1         32.31         16.22         3.98 o
  -2  12   1         66.65         83.40         4.42 o
  -1  12   1        144.76        170.47         5.63 o
   0  12   1        838.91        837.67        16.73 o
   1  12   1         57.24         73.41         7.62 o
   2  12   1       5490.82       5545.31        69.64 o
   3  12   1        494.51        496.64         9.70 o
   4  12   1       2659.58       2733.54        38.23 o
   5  12   1        379.06        390.49        11.02 o
   6  12   1        109.58        113.30         9.63 o
   7  12   1         42.02         54.41         7.79 o
  -9  13   1          1.30          0.62         6.06 o
  -8  13   1         70.03         80.37        10.85 o
  -7  13   1        560.51        580.31        19.29 o
  -6  13   1          7.54          3.93         6.33 o
  -5  13   1        398.57        426.29        15.20 o
  -4  13   1        314.19        380.63        16.04 o
  -3  13   1        585.00        635.16        13.00 o
  -2  13   1       1931.63       1962.92        32.98 o
  -1  13   1       1880.29       2242.33        32.38 o
   0  13   1        727.06        801.90        15.94 o
   1  13   1       1660.97       1889.48        25.48 o
   2  13   1         23.42         19.46         6.87 o
   3  13   1        866.73        891.63        14.61 o
   4  13   1        317.69        322.92         9.58 o
   5  13   1          3.45          7.09         5.10 o
   6  13   1         61.18         76.78         7.02 o
   7  13   1         18.31         10.29         7.61 o
  -9  14   1         97.80         82.69        13.34 o
  -8  14   1        363.91        361.04        28.56 o
  -7  14   1        176.21        151.06        16.39 o
  -6  14   1       1863.80       1746.77        38.75 o
  -5  14   1         28.47         23.27         7.07 o
  -4  14   1       1699.08       1584.91        30.39 o
  -3  14   1        536.77        605.63        11.46 o
  -2  14   1         76.90         85.60         4.78 o
  -1  14   1       2063.01       2337.18        34.94 o
   0  14   1       1470.71       1328.50        25.54 o
   1  14   1          0.69          1.17         3.72 o
   2  14   1       3530.66       3584.05        68.29 o
   3  14   1       1599.09       1613.43        23.33 o
   4  14   1       2050.11       2055.87        29.63 o
   5  14   1        427.23        417.10        11.91 o
   6  14   1        171.82        139.49         7.85 o
  -9  15   1        103.66        142.48        14.70 o
  -8  15   1         13.88          8.22         9.75 o
  -7  15   1          2.96          1.02        11.33 o
  -6  15   1        436.66        436.40        14.92 o
  -5  15   1       1028.93       1053.47        29.66 o
  -4  15   1       2421.10       2428.54        45.60 o
  -3  15   1        760.50        731.94        13.18 o
  -2  15   1       2306.35       2131.82        36.57 o
  -1  15   1        102.59         83.10         9.62 o
   0  15   1       1924.50       1913.80        29.91 o
   1  15   1         29.11         30.62         5.53 o
   2  15   1       2572.85       2493.05       145.08 o
   3  15   1        288.91        325.99        13.95 o
   4  15   1        435.88        404.33        11.99 o
   5  15   1        309.11        352.43        11.57 o
   6  15   1         28.42         24.34         6.87 o
  -8  16   1         29.30         24.75        10.43 o
  -7  16   1         70.14         96.62         9.42 o
  -6  16   1        989.47        914.62        30.66 o
  -5  16   1         24.25         37.93         5.02 o
  -4  16   1       2420.24       2247.00        41.03 o
  -3  16   1        639.13        625.90        23.90 o
  -2  16   1       1416.87       1401.91        22.75 o
  -1  16   1       1822.96       1782.79        28.26 o
   0  16   1         34.99         30.16         7.89 o
   1  16   1        721.92        635.76        31.04 o
   2  16   1       1061.06       1034.92        22.28 o
   3  16   1         41.18         67.32        10.04 o
   4  16   1        543.28        543.81        12.30 o
   5  16   1        282.06        326.41        11.30 o
   6  16   1        113.10        103.83         7.93 o
  -8  17   1         46.10         59.44        10.99 o
  -7  17   1          8.74         13.10         8.66 o
  -6  17   1        595.01        596.76        18.58 o
  -5  17   1        365.15        383.24        13.39 o
  -4  17   1         53.25         46.90         4.97 o
  -3  17   1       1579.66       1596.79        25.99 o
  -2  17   1        990.87        946.00        19.91 o
  -1  17   1       1001.11       1022.91        18.77 o
   0  17   1       1039.77        995.49        19.92 o
   1  17   1         10.81          9.32         7.97 o
   2  17   1         77.50         93.00         7.43 o
   3  17   1       1045.18       1040.97        24.38 o
   4  17   1          0.58         13.65         8.72 o
   5  17   1        404.34        391.79        11.99 o
  -8  18   1        240.32        229.36        16.28 o
  -7  18   1        517.98        539.55        36.32 o
  -6  18   1         10.01          2.91        10.36 o
  -5  18   1        617.02        679.88        18.43 o
  -4  18   1        291.95        297.69        10.78 o
  -3  18   1         13.29         17.59         4.18 o
  -2  18   1         78.33        109.83         7.26 o
  -1  18   1        199.33        271.32         8.35 o
   0  18   1         14.58          4.66         4.45 o
   1  18   1         26.21         29.66         5.78 o
   2  18   1        149.49        133.42         9.66 o
   3  18   1         37.35         37.75         8.37 o
   4  18   1        632.80        685.39        22.69 o
   5  18   1         31.78         29.48        11.49 o
  -7  19   1        742.64        673.65        86.66 o
  -6  19   1       1319.56       1287.31        47.53 o
  -5  19   1         76.97         70.89         7.58 o
  -4  19   1        971.32        878.76        18.67 o
  -3  19   1         88.62        108.74         8.71 o
  -2  19   1         17.73         10.53         4.56 o
  -1  19   1        239.19        242.91         9.20 o
   0  19   1        746.17        606.55        15.30 o
   1  19   1          6.96          0.20         5.78 o
   2  19   1        419.59        398.32        15.15 o
   3  19   1        391.25        353.78        16.90 o
   4  19   1         37.66         14.42         9.98 o
  -7  20   1          1.61          5.28         9.49 o
  -6  20   1        329.26        346.13        23.02 o
  -5  20   1        101.96        127.42         8.82 o
  -4  20   1         90.61         84.76         7.02 o
  -3  20   1          7.76         11.88         4.61 o
  -2  20   1         81.89         87.64         5.70 o
  -1  20   1          4.16          0.66         4.64 o
   0  20   1        153.82        150.80         9.46 o
   1  20   1          9.69          4.43         6.39 o
   2  20   1          1.03          2.80         7.59 o
   3  20   1        112.64        111.03        10.50 o
  -6  21   1         26.91         47.43        12.56 o
  -5  21   1         23.26         39.56         7.45 o
  -4  21   1        144.98        134.34        11.05 o
  -3  21   1        103.75        113.31        15.41 o
  -2  21   1         82.22         66.74         6.49 o
  -1  21   1        411.95        400.50        13.92 o
   0  21   1         21.67          7.59         6.22 o
   1  21   1         19.41         11.63         7.10 o
   2  21   1          3.04          1.30         8.03 o
   3  21   1         27.84         31.89        10.25 o
  -5  22   1         74.57         73.33         8.19 o
  -4  22   1         14.46         14.71         6.58 o
  -3  22   1         83.86         94.51         6.61 o
  -2  22   1         18.42         20.35         6.35 o
  -1  22   1        116.96        128.62         8.21 o
   0  22   1         12.95          3.36         6.74 o
   1  22   1          1.82          0.00         7.58 o
   2  22   1          3.12          0.00         8.98 o
  -4  23   1         50.92         52.64         7.57 o
  -3  23   1        153.01        196.26        10.43 o
  -2  23   1         51.71          9.73         6.29 o
  -1  23   1          6.39          0.46         7.11 o
   0  23   1          2.67          0.00         8.09 o
   1  23   1         23.37          2.47         8.92 o
  -2  24   1         43.85         37.49         7.43 o
   0 -24   2        120.43        125.47        11.16 o
   1 -24   2        193.13        164.81         9.59 o
   2 -24   2         41.16         39.90        13.72 o
   3 -24   2        240.79        277.67        24.10 o
   4 -24   2         60.48          5.46        18.68 o
  -1 -23   2        487.51        564.53        18.09 o
   0 -23   2        138.16        183.79        11.44 o
   1 -23   2        202.71        232.61        30.09 o
   2 -23   2        453.29        608.52        27.20 o
   3 -23   2         15.07          6.24        11.39 o
   4 -23   2        144.58        136.58        12.95 o
   5 -23   2        273.46        251.48        16.95 o
  -2 -22   2        346.92        323.30        16.15 o
  -1 -22   2          0.45          2.17         6.61 o
   0 -22   2        426.68        452.04        13.70 o
   1 -22   2        187.27        182.35        41.43 o
   2 -22   2        348.98        329.71        21.79 o
   3 -22   2        569.37        606.20        24.78 o
   4 -22   2         37.17         27.93        15.26 o
   5 -22   2        437.38        445.17        18.57 o
   6 -22   2         79.95         93.08         9.67 o
  -3 -21   2         39.77         45.66         9.21 o
  -2 -21   2        198.36        187.50        14.35 o
  -1 -21   2        494.72        515.25        18.56 o
   0 -21   2          0.14          3.12         5.11 o
   1 -21   2       1071.53       1118.07        35.57 o
   2 -21   2        366.14        336.05        20.50 o
   3 -21   2        149.42        162.82        14.21 o
   4 -21   2        487.33        465.94        31.14 o
   5 -21   2          1.96          2.18         7.39 o
   6 -21   2        171.45        182.09        17.94 o
  -4 -20   2          1.04          0.00         9.63 o
  -3 -20   2        156.88        171.74        12.35 o
  -2 -20   2        158.05        150.84         9.08 o
  -1 -20   2        213.35        229.51        17.58 o
   0 -20   2        390.56        362.88        11.22 o
   1 -20   2        115.15        104.57        11.38 o
   2 -20   2        761.08        783.58        25.92 o
   3 -20   2         52.75         71.21        10.06 o
   4 -20   2        603.17        628.10        22.25 o
   5 -20   2        467.19        489.23        16.00 o
   6 -20   2         11.65         15.68         6.62 o
   7 -20   2         84.17         79.40        18.44 o
  -5 -19   2         21.99         14.74        10.84 o
  -4 -19   2         10.72         26.27         9.04 o
  -3 -19   2          6.08          8.55         6.78 o
  -2 -19   2        100.89        101.16         9.02 o
  -1 -19   2         96.22        121.33         7.65 o
   0 -19   2        163.27        164.68         8.24 o
   1 -19   2        493.07        521.66        22.03 o
   2 -19   2          0.02          8.31         8.19 o
   3 -19   2        246.77        231.36        15.29 o
   4 -19   2        109.08        102.90         8.93 o
   5 -19   2         23.72         16.08         5.18 o
   6 -19   2        154.00        167.29        11.17 o
   7 -19   2         73.78         64.52        10.74 o
  -5 -18   2          0.04          4.95         9.54 o
  -4 -18   2        208.35        162.84        10.56 o
  -3 -18   2         84.87         52.99         7.05 o
  -2 -18   2         33.93         20.73         5.64 o
  -1 -18   2        474.67        497.55        12.60 o
   0 -18   2        410.08        346.90        14.31 o
   1 -18   2        872.63        844.74        39.31 o
   2 -18   2        617.63        643.20        21.81 o
   3 -18   2          0.67          0.10         6.81 o
   4 -18   2         48.70         45.63         5.78 o
   5 -18   2        708.36        715.33        16.78 o
   6 -18   2         12.79          7.09         5.85 o
   7 -18   2        171.63        174.25        11.12 o
   8 -18   2         10.47          3.38        10.79 o
  -6 -17   2        293.94        317.68        11.97 o
  -5 -17   2         87.05         90.30        10.68 o
  -4 -17   2        143.03        132.93         9.80 o
  -3 -17   2       1099.19       1140.26        23.35 o
  -2 -17   2         51.77         44.33         7.89 o
  -1 -17   2        347.59        288.55        16.22 o
   0 -17   2        157.31        107.58         6.04 o
   1 -17   2        362.78        365.42        26.39 o
   2 -17   2         61.62         69.25        15.19 o
   3 -17   2       1066.46       1047.87        43.88 o
   4 -17   2          3.32          5.58         4.13 o
   5 -17   2        672.65        583.99        14.44 o
   6 -17   2        362.45        312.18        11.78 o
   7 -17   2         29.06         20.79         8.34 o
   8 -17   2        591.07        639.47        24.76 o
  -6 -16   2         33.04         31.24         6.39 o
  -5 -16   2         39.75         46.36         5.23 o
  -4 -16   2        207.16        209.71        11.60 o
  -3 -16   2        499.76        479.93        14.29 o
  -2 -16   2          3.83          4.19         4.59 o
  -1 -16   2       1079.25       1231.71        23.54 o
   0 -16   2        375.82        374.67         8.95 o
   1 -16   2       1586.96       1797.31        62.13 o
   2 -16   2       1113.86       1087.24        26.05 o
   3 -16   2       1337.31       1414.91        31.09 o
   4 -16   2        763.35        746.63        16.40 o
   5 -16   2         98.99         75.96         5.66 o
   6 -16   2         76.17         71.72         6.31 o
   7 -16   2        552.41        587.05        20.57 o
   8 -16   2          1.92          0.00         9.93 o
  -6 -15   2        466.26        432.15        12.86 o
  -5 -15   2         54.77         47.60         5.47 o
  -4 -15   2       1345.46       1286.65        18.60 o
  -3 -15   2        628.23        608.87        14.71 o
  -2 -15   2        389.65        373.28        11.85 o
  -1 -15   2        776.29        741.59        13.55 o
   0 -15   2        286.14        214.58         7.61 o
   1 -15   2        271.33        191.49        17.97 o
   2 -15   2         95.54        106.58        11.40 o
   3 -15   2        414.37        422.27        14.94 o
   4 -15   2        304.52        261.26         8.35 o
   5 -15   2       1949.06       1907.77        36.32 o
   6 -15   2        213.66        165.44         7.79 o
   7 -15   2        589.94        526.39        19.29 o
   8 -15   2         26.32         25.02        14.55 o
   9 -15   2         13.12         12.25        12.52 o
  -7 -14   2        360.39        384.68        14.69 o
  -6 -14   2        553.92        608.22        16.57 o
  -5 -14   2        479.62        509.65        12.24 o
  -4 -14   2          2.23          3.23         3.51 o
  -3 -14   2        207.35        210.81         9.98 o
  -2 -14   2        384.89        378.99        11.11 o
  -1 -14   2        816.22        887.08        17.22 o
   0 -14   2          4.46         17.01         3.46 o
   1 -14   2       3554.86       3723.78       117.37 o
   2 -14   2         56.59         63.57         6.24 o
   3 -14   2       1536.70       1554.32        34.82 o
   4 -14   2          1.74         13.62        11.15 o
   5 -14   2        407.65        354.63         9.47 o
   6 -14   2        323.39        283.00        21.23 o
   7 -14   2          1.62          0.15         7.83 o
   8 -14   2        231.25        227.90        18.41 o
   9 -14   2        509.14        501.55        25.50 o
  -7 -13   2        231.87        244.09        16.84 o
  -6 -13   2        155.68        142.35         7.02 o
  -5 -13   2        223.77        224.73        10.66 o
  -4 -13   2        412.92        366.83        12.59 o
  -3 -13   2       1681.23       1663.92        24.12 o
  -2 -13   2        112.20        110.05        12.85 o
  -1 -13   2        813.95        700.68        12.27 o
   0 -13   2         48.97         43.35         6.23 o
   1 -13   2       1193.35       1090.10        34.31 o
   2 -13   2       1010.77       1038.69        47.09 o
   3 -13   2       1220.10       1142.86        24.69 o
   4 -13   2       1052.66        996.49        30.68 o
   5 -13   2         14.83          7.14         4.78 o
   6 -13   2        207.11        171.95         9.05 o
   7 -13   2        146.67        101.66         9.26 o
   8 -13   2         27.54         42.18         9.67 o
   9 -13   2         22.96          0.10         7.17 o
  -7 -12   2         71.01         66.11         7.35 o
  -6 -12   2         38.64         55.49         6.13 o
  -5 -12   2       1166.55       1100.01        19.47 o
  -4 -12   2         70.40         74.30         5.11 o
  -3 -12   2       2263.39       2291.28        27.94 o
  -2 -12   2         39.41         22.93         3.74 o
  -1 -12   2         89.20         98.05         4.96 o
   0 -12   2       1235.30       1289.86        36.71 o
   1 -12   2         77.56         66.93         8.63 o
   2 -12   2        529.69        510.59        17.27 o
   3 -12   2         23.13         10.58         2.31 o
   4 -12   2         48.73         32.41         8.70 o
   5 -12   2        673.61        600.31        15.12 o
   6 -12   2          3.11          7.25         6.43 o
   7 -12   2        167.71        166.07        11.59 o
   8 -12   2          7.65          1.40         5.00 o
   9 -12   2        215.19        188.15         9.83 o
  -8 -11   2         58.76         35.98         8.22 o
  -7 -11   2        325.23        367.16        14.74 o
  -6 -11   2          4.63          7.03         5.16 o
  -5 -11   2        380.80        388.70        11.14 o
  -4 -11   2        990.23        986.64        14.98 o
  -3 -11   2        680.94        653.87        14.65 o
  -2 -11   2       2560.44       2535.38        45.41 o
  -1 -11   2          2.68          1.23         3.22 o
   0 -11   2        982.70       1053.84        27.27 o
   1 -11   2       3941.96       3826.95       111.14 o
   2 -11   2        138.93        135.93         8.03 o
   3 -11   2       1402.27       1334.13        24.66 o
   4 -11   2          4.75          2.49         3.22 o
   5 -11   2          0.63          5.05         3.75 o
   6 -11   2        273.65        229.65         7.93 o
   7 -11   2         41.83         40.19         4.73 o
   8 -11   2        109.43         85.80         6.32 o
   9 -11   2        277.52        278.12        12.87 o
  -8 -10   2        323.44        340.40        22.43 o
  -7 -10   2         81.77         79.63         6.86 o
  -6 -10   2        174.75        174.34         9.50 o
  -5 -10   2        165.06        170.59         7.46 o
  -4 -10   2        571.30        608.96        12.33 o
  -3 -10   2       1374.27       1259.12        17.41 o
  -2 -10   2        863.90        978.99        12.10 o
  -1 -10   2          6.66         54.82         2.83 o
   0 -10   2       2072.97       2380.15        49.24 o
   1 -10   2        957.96       1099.85        41.50 o
   2 -10   2       1412.99       1667.22        30.24 o
   3 -10   2       1085.43       1042.79        19.75 o
   4 -10   2        202.70        326.02         6.66 o
   5 -10   2       3471.01       3529.61        53.65 o
   6 -10   2        109.49         97.62         6.49 o
   7 -10   2       1882.44       1974.99        31.60 o
   8 -10   2        258.50        204.32        10.69 o
   9 -10   2        180.45        165.61         8.60 o
  -8  -9   2        354.73        393.55        15.24 o
  -7  -9   2        237.59        243.54        11.54 o
  -6  -9   2          1.81          2.47         4.83 o
  -5  -9   2        378.61        337.10         8.74 o
  -4  -9   2        355.69        394.15         8.72 o
  -3  -9   2       1124.92       1120.07        12.40 o
  -2  -9   2       1163.09       1149.72        14.17 o
  -1  -9   2         56.30         49.27         3.00 o
   0  -9   2       6373.75       6345.85       139.77 o
   1  -9   2       2966.66       2953.21        49.20 o
   2  -9   2       1424.30       1324.88        25.33 o
   3  -9   2       3169.88       3074.87        52.01 o
   4  -9   2        416.25        395.46        17.36 o
   5  -9   2       1929.14       2125.46        35.45 o
   6  -9   2        921.51        887.23        17.18 o
   7  -9   2        446.97        473.45        12.42 o
   8  -9   2        485.35        448.97        13.55 o
   9  -9   2         21.73         15.46         8.99 o
  -9  -8   2        127.24        102.99         9.59 o
  -8  -8   2          3.89         11.38         6.97 o
  -7  -8   2        327.99        357.45        14.98 o
  -6  -8   2        179.64        203.84         9.68 o
  -5  -8   2        179.95        206.01         7.91 o
  -4  -8   2       2136.52       2203.78        32.35 o
  -3  -8   2         17.20         16.74         3.13 o
  -2  -8   2       1167.17       1169.87        21.77 o
  -1  -8   2       1567.66       1674.17        24.75 o
   0  -8   2       1804.41       2142.31        52.04 o
   1  -8   2       4323.94       4551.58       110.50 o
   2  -8   2       4040.42       4240.04        97.79 o
   3  -8   2          2.31         14.17         5.61 o
   4  -8   2       2834.21       2672.37        39.24 o
   5  -8   2       1249.57       1220.33        18.24 o
   6  -8   2       1019.84        916.37        15.82 o
   7  -8   2        392.81        411.36        10.96 o
   8  -8   2        172.11        132.95         8.59 o
   9  -8   2        108.72         99.29         8.34 o
  -9  -7   2         73.34         78.87         9.08 o
  -8  -7   2        181.72        216.75        11.72 o
  -7  -7   2         66.91         73.99         6.73 o
  -6  -7   2        184.79        195.96         8.86 o
  -5  -7   2        120.32        108.76         7.73 o
  -4  -7   2       1463.57       1476.54        19.50 o
  -3  -7   2         89.50         43.28         2.54 o
  -2  -7   2        539.60        504.90         7.32 o
  -1  -7   2       1766.37       1691.02        20.47 o
   0  -7   2       4379.98       4259.37        93.53 o
   1  -7   2        191.55        251.45         9.62 o
   2  -7   2       3974.12       3826.32        61.09 o
   3  -7   2        943.90        907.75        19.85 o
   4  -7   2         15.31         13.25         3.37 o
   5  -7   2       1492.58       1487.67        23.93 o
   6  -7   2        208.61        184.89         8.40 o
   7  -7   2         96.98         88.95         6.37 o
   8  -7   2        287.31        287.27        11.89 o
   9  -7   2         98.58         95.10         8.73 o
  -9  -6   2         32.75         34.69         8.60 o
  -8  -6   2        236.16        221.56        22.41 o
  -7  -6   2        228.27        245.49        12.70 o
  -6  -6   2          0.06          4.06         4.56 o
  -5  -6   2         56.68         52.84         4.34 o
  -4  -6   2       1816.17       1714.51        30.07 o
  -3  -6   2          6.01          5.13         2.20 o
  -2  -6   2       2616.28       2520.73        32.35 o
  -1  -6   2        143.69        121.34         9.74 o
   0  -6   2        537.97        490.86        21.19 o
   1  -6   2       2617.15       2599.78        60.90 o
   2  -6   2        889.77       1014.10        20.74 o
   3  -6   2        323.00        321.01         7.80 o
   4  -6   2        867.08        806.23        11.88 o
   5  -6   2        145.45        126.36         3.20 o
   6  -6   2        105.70        119.64         4.35 o
   7  -6   2        386.44        375.28         8.87 o
   8  -6   2          1.18          4.05         4.34 o
   9  -6   2        665.63        710.90        14.44 o
  10  -6   2         36.52         18.71         7.67 o
  -9  -5   2        285.27        328.70        21.92 o
  -8  -5   2          0.82          1.30         6.17 o
  -7  -5   2        367.37        439.16        12.67 o
  -6  -5   2        116.84         94.05         8.09 o
  -5  -5   2          4.71          6.00         4.21 o
  -4  -5   2        325.15        324.76         5.38 o
  -3  -5   2       1058.26       1152.83         9.24 o
  -2  -5   2         11.35         82.72         3.69 o
  -1  -5   2       4909.05       5359.87        78.28 o
   0  -5   2       3402.24       3620.30       149.02 o
   1  -5   2       6394.32       7315.18       263.07 o
   2  -5   2       5344.92       4984.01        49.51 o
   3  -5   2        471.75        483.58         8.88 o
   4  -5   2        119.04        133.52         6.59 o
   5  -5   2        455.98        441.64         9.92 o
   6  -5   2        909.28        934.70        18.50 o
   7  -5   2        283.25        300.16         9.50 o
   8  -5   2        575.63        563.29        16.83 o
   9  -5   2        141.81        127.69         7.26 o
  10  -5   2        238.62        223.74        17.34 o
  -9  -4   2          8.77         11.31         7.41 o
  -8  -4   2       1053.44       1009.32        19.53 o
  -7  -4   2        781.20        849.39        17.46 o
  -6  -4   2       1430.32       1368.78        19.48 o
  -5  -4   2       1723.91       1760.82        30.97 o
  -4  -4   2       1385.84       1420.95        15.36 o
  -3  -4   2       2441.43       2228.03        47.15 o
  -2  -4   2        865.20        838.48        16.33 o
  -1  -4   2       2418.28       1950.69        32.95 o
   0  -4   2      11191.13       9822.88       447.41 o
   1  -4   2       1431.75       2096.93        56.62 o
   2  -4   2       4633.20       4316.22        50.25 o
   3  -4   2       2343.19       2018.53        31.84 o
   4  -4   2      13134.71      12586.49       164.28 o
   5  -4   2        301.92        241.27         7.29 o
   6  -4   2       3880.21       4020.60        51.72 o
   7  -4   2          3.74          3.35         3.92 o
   8  -4   2       1166.67       1111.81        20.35 o
   9  -4   2        119.22        128.37         8.09 o
  10  -4   2        359.30        365.34        13.74 o
  -9  -3   2        677.55        629.39        17.53 o
  -8  -3   2        442.77        540.74        13.84 o
  -7  -3   2       2274.54       2251.94        39.16 o
  -6  -3   2         34.37         44.13         6.17 o
  -5  -3   2        452.49        433.58         9.68 o
  -4  -3   2       3747.36       3573.76        30.48 o
  -3  -3   2        124.81         64.86         3.80 o
  -2  -3   2       4844.76       4208.39        25.71 o
  -1  -3   2       8989.66       9974.03       365.12 o
   0  -3   2        702.84        388.85        10.83 o
   1  -3   2       5078.88       6859.33       200.14 o
   2  -3   2       6342.28       5842.21        88.76 o
   3  -3   2        567.52        503.64        10.19 o
   4  -3   2       5525.61       5545.79        74.16 o
   5  -3   2         42.47         33.03         4.33 o
   6  -3   2       1713.64       1692.63        23.31 o
   7  -3   2        524.92        520.56        18.88 o
   8  -3   2        336.19        263.57        10.01 o
   9  -3   2        517.66        569.12        15.69 o
  -9  -2   2         27.86         22.74         7.01 o
  -8  -2   2       2297.47       2290.89        33.64 o
  -7  -2   2         18.55         23.43         8.30 o
  -6  -2   2       3589.33       3610.78        47.91 o
  -5  -2   2        363.20        335.45         9.82 o
  -4  -2   2       1784.25       1608.77        28.82 o
  -3  -2   2       2734.08       2980.69        50.49 o
  -2  -2   2        781.44        691.93        15.76 o
  -1  -2   2        683.00       1561.66        52.70 o
   1  -2   2       2727.50       1697.79         7.37 o
   2  -2   2       4294.94       4467.01        55.18 o
   3  -2   2       1381.33       1531.29        21.42 o
   4  -2   2        192.64        139.55         6.76 o
   5  -2   2       1514.37       1406.54        26.67 o
   6  -2   2        460.00        498.74        10.31 o
   7  -2   2       1165.42       1258.47        20.76 o
   8  -2   2        322.10        348.21        21.53 o
   9  -2   2        289.95        309.24        12.19 o
 -10  -1   2        139.22        179.01        12.25 o
  -9  -1   2        150.52        117.34         9.56 o
  -8  -1   2         65.41        102.07         7.10 o
  -7  -1   2       1668.66       1724.72        27.80 o
  -6  -1   2        490.85        528.66        19.10 o
  -5  -1   2          7.60          7.36         3.54 o
  -4  -1   2       5455.49       5181.49        72.42 o
  -3  -1   2       9140.79       9015.66       123.16 o
  -2  -1   2      17132.97      18647.69       556.10 o
  -1  -1   2       4287.21       5584.14       196.34 o
   1  -1   2       8945.67      10737.71       325.01 o
   2  -1   2       9628.89       8501.49        92.06 o
   3  -1   2      14267.83      13104.64       203.60 o
   4  -1   2         72.43        100.95         5.56 o
   5  -1   2       1288.25       1310.47        24.40 o
   6  -1   2          4.81          2.97         3.88 o
   7  -1   2          5.10          2.07         4.79 o
   8  -1   2         13.42         15.40         5.70 o
   9  -1   2         11.34         24.24         7.20 o
 -10   0   2          0.65          1.21         9.87 o
  -9   0   2         15.74         21.18         7.04 o
  -8   0   2        278.67        252.42        11.86 o
  -7   0   2        407.53        397.52        11.07 o
  -6   0   2       1562.12       1416.67        24.13 o
  -5   0   2        275.83        289.09         9.79 o
  -4   0   2       3684.27       3439.33        40.05 o
  -3   0   2      14068.35      13555.75       201.09 o
  -2   0   2        388.63        294.27         9.56 o
   1   0   2          9.67        206.06        12.62 o
   2   0   2         51.97        192.68        26.23 o
   3   0   2       4684.46       5141.74        90.56 o
   4   0   2        754.60        641.59        16.63 o
   5   0   2        123.69        211.24         7.47 o
   6   0   2        429.22        333.79        11.17 o
   7   0   2        280.67        295.07        16.95 o
   8   0   2        795.71        763.82        17.99 o
   9   0   2          2.02          4.99         7.27 o
 -10   1   2         27.28         51.00        10.06 o
  -9   1   2          8.38          5.44         7.58 o
  -8   1   2       1716.29       1782.16        29.33 o
  -7   1   2         97.96        104.49         7.80 o
  -6   1   2       1156.16       1098.23        16.86 o
  -5   1   2          5.46          8.19         2.92 o
  -4   1   2        546.74        612.24        10.59 o
  -3   1   2         59.03         48.60         4.77 o
  -2   1   2         16.46         12.45         1.83 o
  -1   1   2       7773.27       5221.86        43.82 o
   1   1   2       1487.43       2813.32         6.69 o
   2   1   2      53928.49      49317.39      1092.60 o
   3   1   2        108.84        200.70        16.76 o
   4   1   2       4600.61       4216.31        65.74 o
   5   1   2          5.40         17.98         3.79 o
   6   1   2       1250.64       1330.40        21.25 o
   7   1   2         54.00         66.90         6.03 o
   8   1   2       1217.50       1213.67        22.55 o
   9   1   2        348.55        359.13        15.04 o
 -10   2   2        404.66        466.61        28.31 o
  -9   2   2        194.66        210.33        20.62 o
  -8   2   2        136.59        110.47         6.70 o
  -7   2   2        830.88        823.87        15.77 o
  -6   2   2         11.27         18.27         3.11 o
  -5   2   2        222.95        218.84         6.82 o
  -4   2   2       1134.43        938.25        14.14 o
  -3   2   2          8.08          5.31         2.74 o
  -2   2   2        187.67        182.07         3.86 o
  -1   2   2      18002.66      17780.75       378.21 o
   0   2   2      11305.06      10035.51       185.37 o
   1   2   2       7136.86      10054.39       456.19 o
   2   2   2       3038.63       2587.37        15.49 o
   3   2   2         20.77         88.07         8.62 o
   4   2   2       1036.97        850.19        13.75 o
   5   2   2       1387.22       1384.80        24.65 o
   6   2   2        209.80        220.93         8.65 o
   7   2   2       1669.67       1742.84        27.74 o
   8   2   2         30.81         41.36         6.55 o
   9   2   2        288.69        324.06        15.23 o
 -10   3   2          1.45          8.31         9.37 o
  -9   3   2         56.23         58.67         8.15 o
  -8   3   2        538.00        617.43        15.13 o
  -7   3   2        229.90        210.80         9.59 o
  -6   3   2       1690.84       1751.29        27.58 o
  -5   3   2         26.92         20.67         3.77 o
  -4   3   2       2649.19       2765.23        44.18 o
  -3   3   2        815.33        917.29        16.25 o
  -2   3   2       6550.90       6177.54       109.33 o
  -1   3   2       8601.61       9478.00       270.11 o
   0   3   2       3483.09       2895.71        28.22 o
   1   3   2      20501.42      19932.23       633.24 o
   2   3   2        321.21        209.78         4.39 o
   3   3   2       7966.37       7724.81       108.78 o
   4   3   2         54.91         21.46         6.22 o
   5   3   2       5735.67       5710.48        79.50 o
   6   3   2         15.40         14.78         4.86 o
   7   3   2       1938.50       1948.42        29.26 o
   8   3   2        144.28        166.73         9.83 o
   9   3   2          8.98         11.05         8.35 o
 -10   4   2         26.04         18.53         7.09 o
  -9   4   2         41.30         34.54         7.89 o
  -8   4   2        709.11        657.29        16.84 o
  -7   4   2        122.22        108.31         8.69 o
  -6   4   2        715.44        646.19        15.04 o
  -5   4   2        316.41        277.27         8.13 o
  -4   4   2        950.50        861.55        12.37 o
  -3   4   2       2341.64       2282.18        39.27 o
  -2   4   2        640.82        650.48        15.00 o
  -1   4   2       1775.15       2061.42        38.73 o
   0   4   2       1724.05       1823.20        22.20 o
   1   4   2       4216.86       4703.21        49.51 o
   2   4   2        355.71        384.09         9.11 o
   3   4   2       3403.50       3518.58        37.08 o
   4   4   2       4259.71       3901.04        53.27 o
   5   4   2        122.36        115.17         6.11 o
   6   4   2       5121.67       5241.59        74.41 o
   7   4   2         20.66         57.65         6.31 o
   8   4   2        763.88        781.61        18.90 o
   9   4   2         62.80         93.21         9.11 o
 -10   5   2          8.68         12.58         8.23 o
  -9   5   2         84.78         89.39         7.09 o
  -8   5   2        196.62        179.19         7.82 o
  -7   5   2        217.93        221.51        18.93 o
  -6   5   2        909.17        919.28        15.97 o
  -5   5   2        105.10         62.57         4.08 o
  -4   5   2       3975.34       3901.09        61.19 o
  -3   5   2        175.03        161.66         4.85 o
  -2   5   2       4218.76       4144.41        43.78 o
  -1   5   2         18.54        163.81         4.39 o
   0   5   2       2553.76       2157.94        30.89 o
   1   5   2        461.10        368.89         6.15 o
   2   5   2       3057.35       2972.30        39.65 o
   3   5   2         33.34         38.53         3.06 o
   4   5   2       3180.97       2984.93        49.41 o
   5   5   2       2479.59       2365.90        31.62 o
   6   5   2       1495.46       1283.27        43.93 o
   7   5   2       1613.37       1607.76        24.29 o
   8   5   2         77.30         56.06        11.28 o
   9   5   2         27.17         22.80         8.86 o
 -10   6   2          5.84          6.63         8.96 o
  -9   6   2         50.27         35.20         7.30 o
  -8   6   2        308.61        325.03        12.62 o
  -7   6   2         31.02         34.57         5.03 o
  -6   6   2       1170.06       1176.35        23.05 o
  -5   6   2        323.98        299.07         8.81 o
  -4   6   2       1308.53       1432.59        32.68 o
  -3   6   2       3057.21       2839.09        42.94 o
  -2   6   2        495.32        591.67        17.62 o
  -1   6   2          2.47         31.42         4.96 o
   0   6   2       2755.50       2660.11        31.60 o
   1   6   2       1629.88       1845.66        26.71 o
   2   6   2       1334.29       1388.07        26.12 o
   3   6   2         52.58         19.63         2.63 o
   4   6   2         27.90         18.90         3.52 o
   5   6   2         17.52          9.06         4.03 o
   6   6   2        177.73        157.14         9.40 o
   7   6   2         71.37         75.15         6.79 o
   8   6   2        230.04        262.35        18.30 o
 -10   7   2         18.90         19.05         8.84 o
  -9   7   2          1.25          4.72         7.01 o
  -8   7   2        208.35        228.31        11.53 o
  -7   7   2         87.90         79.26         5.40 o
  -6   7   2        246.74        262.74         8.77 o
  -5   7   2        878.94        705.45        13.91 o
  -4   7   2        895.56        883.19        17.80 o
  -3   7   2        215.87        200.55         5.40 o
  -2   7   2        890.32       1111.43        36.96 o
  -1   7   2       1874.26       1681.79        20.22 o
   0   7   2       3115.53       2539.84        23.42 o
   1   7   2        799.84        784.99         8.25 o
   2   7   2       1225.66       1067.88        20.44 o
   3   7   2         48.16         46.08         2.96 o
   4   7   2        597.85        561.84        13.29 o
   5   7   2        560.15        579.92        11.45 o
   6   7   2        220.86        280.04        10.74 o
   7   7   2        442.34        421.50        13.55 o
   8   7   2         19.46         28.81         7.76 o
 -10   8   2         20.70         18.45         9.03 o
  -9   8   2        753.27        809.71        22.29 o
  -8   8   2         35.16         35.29         6.26 o
  -7   8   2        477.66        447.90        11.43 o
  -6   8   2          5.66          6.68         3.90 o
  -5   8   2          1.74         10.72         3.24 o
  -4   8   2       1033.79       1044.48        19.45 o
  -3   8   2       5013.49       4525.29        46.04 o
  -2   8   2       1083.61        942.06         9.25 o
  -1   8   2       8903.84       8212.59       111.11 o
   0   8   2       3266.99       3289.96        65.89 o
   1   8   2        693.91        652.43        10.67 o
   2   8   2        857.17        962.15        15.82 o
   3   8   2        172.87        156.89         8.43 o
   4   8   2          5.63         16.73         3.79 o
   5   8   2        298.07        287.10        14.48 o
   6   8   2        108.52        107.50         7.28 o
   7   8   2        277.02        328.04        12.97 o
   8   8   2        507.82        541.54        17.49 o
 -10   9   2        226.54        189.19        10.68 o
  -9   9   2        156.71        158.90         8.81 o
  -8   9   2       1072.99       1135.78        24.68 o
  -7   9   2         44.25         34.15         4.94 o
  -6   9   2       1180.14       1168.34        18.93 o
  -5   9   2        666.86        657.75        12.31 o
  -4   9   2         56.45         35.67         3.94 o
  -3   9   2        229.83        232.41         9.70 o
  -2   9   2         10.38         69.14         4.16 o
  -1   9   2         94.85         31.42         6.57 o
   0   9   2        299.36        589.01        13.08 o
   1   9   2        282.33        320.98         5.42 o
   2   9   2        188.39        262.83         7.41 o
   3   9   2        148.52        121.26         6.75 o
   4   9   2        821.85        900.06        17.85 o
   5   9   2          9.72          4.07         4.51 o
   6   9   2        796.37        812.70        28.57 o
   7   9   2          0.16          5.08         6.78 o
   8   9   2        402.83        440.86        16.65 o
 -10  10   2        149.93        182.60        23.62 o
  -9  10   2         53.13         52.71         7.29 o
  -8  10   2          7.26          9.52         5.69 o
  -7  10   2        231.29        208.53         8.79 o
  -6  10   2          8.44          5.22         3.88 o
  -5  10   2        369.36        345.64         7.90 o
  -4  10   2        861.56        880.40        17.13 o
  -3  10   2       2372.53       2384.93        45.35 o
  -2  10   2       4636.06       4571.29        69.52 o
  -1  10   2      12706.94      12610.86       186.36 o
   0  10   2        659.50        856.59        14.40 o
   1  10   2       1826.48       1825.26        30.83 o
   2  10   2          8.21         26.42         2.84 o
   3  10   2          0.66         11.98         3.28 o
   4  10   2          6.36          7.71         3.99 o
   5  10   2         15.42         14.08         6.46 o
   6  10   2          9.95         21.51         5.83 o
   7  10   2         27.22         36.16         7.31 o
   8  10   2          0.04          2.43         8.48 o
  -9  11   2         88.41         89.22         7.59 o
  -8  11   2          4.36          4.57         5.62 o
  -7  11   2        282.38        283.30         9.61 o
  -6  11   2        178.02        139.80         7.74 o
  -5  11   2       2164.82       2211.60        93.78 o
  -4  11   2         39.99         64.30         4.14 o
  -3  11   2       2923.21       3160.02        49.76 o
  -2  11   2       1392.99       1522.25        26.02 o
  -1  11   2       2405.42       2668.42        40.06 o
   0  11   2       2987.06       2871.57        94.23 o
   1  11   2        204.60        227.98         6.30 o
   2  11   2       1773.94       1953.82        26.86 o
   3  11   2        229.35        221.79         7.33 o
   4  11   2        846.77        811.68        14.51 o
   5  11   2        222.10        220.92        10.22 o
   6  11   2        209.77        168.76         8.71 o
   7  11   2        239.85        264.68        13.25 o
  -9  12   2        229.54        207.01        10.42 o
  -8  12   2        885.43        905.23        22.96 o
  -7  12   2        507.44        493.18        10.57 o
  -6  12   2       5195.34       5491.41       140.67 o
  -5  12   2         77.67         97.00         8.36 o
  -4  12   2      10961.24      10976.68       194.85 o
  -3  12   2         23.22         40.39         3.59 o
  -2  12   2       8035.35       8119.82       124.67 o
  -1  12   2        552.84        638.47        12.46 o
   0  12   2       3488.23       3736.23        57.82 o
   1  12   2       4045.04       4112.64        63.72 o
   2  12   2       1955.16       2133.87        30.01 o
   3  12   2       3460.70       3589.61        48.93 o
   4  12   2        438.47        446.63        11.10 o
   5  12   2        318.62        393.13        11.45 o
   6  12   2         12.98          6.64         6.28 o
   7  12   2          3.06          7.00         7.61 o
  -9  13   2         41.11         33.45         7.81 o
  -8  13   2        455.16        450.04        12.12 o
  -7  13   2         14.83          2.09        10.82 o
  -6  13   2        588.41        519.37        16.21 o
  -5  13   2        672.96        619.61        25.50 o
  -4  13   2         16.01         11.85         3.87 o
  -3  13   2       5461.67       6095.31        96.89 o
  -2  13   2        155.71        182.28        11.14 o
  -1  13   2       7955.60       8618.18       127.28 o
   0  13   2         40.69         42.67         5.84 o
   1  13   2       1639.26       1696.79        37.77 o
   2  13   2        902.11        870.99        14.96 o
   3  13   2        256.97        251.46         8.13 o
   4  13   2        351.88        341.49        10.29 o
   5  13   2        182.95        148.45         6.71 o
   6  13   2        133.01        132.21         8.85 o
   7  13   2          3.25         12.28         7.93 o
  -9  14   2         85.23         84.87        14.06 o
  -8  14   2        208.29        217.43        16.95 o
  -7  14   2        403.87        402.88        35.91 o
  -6  14   2        298.64        270.56        14.40 o
  -5  14   2        494.99        503.29        24.17 o
  -4  14   2        469.98        389.47        20.18 o
  -3  14   2        833.70        827.89        24.44 o
  -2  14   2       4099.88       3932.42        61.48 o
  -1  14   2       1128.10       1125.15        22.77 o
   0  14   2       4168.36       4108.64        56.63 o
   1  14   2        182.57        199.46         9.65 o
   2  14   2       1366.39       1400.17        24.77 o
   3  14   2       1956.20       1887.95        28.73 o
   4  14   2        161.26        121.87         7.08 o
   5  14   2        409.15        374.72        13.78 o
   6  14   2         58.94         89.60         7.64 o
  -9  15   2        281.98        293.64        43.85 o
  -8  15   2        387.62        417.38        20.47 o
  -7  15   2          5.63          0.71         8.24 o
  -6  15   2        514.45        480.24        25.93 o
  -5  15   2       1395.75       1159.69        34.10 o
  -4  15   2        174.55        133.54         5.63 o
  -3  15   2       2331.41       2353.53        42.99 o
  -2  15   2        150.90        206.09        13.12 o
  -1  15   2       2074.35       2229.21        38.44 o
   0  15   2         97.72        124.02         7.70 o
   1  15   2       4934.14       4992.54        90.02 o
   2  15   2        132.46        161.64        11.28 o
   3  15   2       5062.28       5050.88        69.37 o
   4  15   2          5.46          5.56         4.70 o
   5  15   2        485.44        469.00        13.04 o
   6  15   2         91.27         59.11         7.55 o
  -8  16   2        983.11        998.49        70.22 o
  -7  16   2         58.28         76.71         9.22 o
  -6  16   2        664.93        650.34        26.96 o
  -5  16   2         15.53         29.99         9.62 o
  -4  16   2        145.87        114.68         6.95 o
  -3  16   2        491.16        454.62        14.51 o
  -2  16   2        894.85        726.38        13.22 o
  -1  16   2        929.05        820.63        18.77 o
   0  16   2       2757.87       2669.81        48.53 o
   1  16   2         48.56         83.30        21.07 o
   2  16   2       2831.35       3026.08        56.68 o
   3  16   2        524.45        554.30        17.72 o
   4  16   2        184.61        152.77         7.28 o
   5  16   2         83.93         80.17         6.91 o
  -8  17   2         19.92         31.64        10.78 o
  -7  17   2        476.20        525.36        24.17 o
  -6  17   2         66.64         77.65        12.00 o
  -5  17   2        838.85        885.69        23.87 o
  -4  17   2        389.99        377.52        16.69 o
  -3  17   2        178.39        158.58         9.66 o
  -2  17   2       1660.41       1697.35        28.04 o
  -1  17   2        172.25        188.99        11.09 o
   0  17   2        352.75        423.17        11.63 o
   1  17   2       1890.20       1990.60        38.14 o
   2  17   2          7.16          8.18         6.18 o
   3  17   2       2910.89       2905.95        55.71 o
   4  17   2        114.25         94.29         9.89 o
   5  17   2        497.99        476.19        13.21 o
  -8  18   2         91.51        101.23        20.32 o
  -7  18   2        241.66        225.19        16.75 o
  -6  18   2        353.61        380.14        16.60 o
  -5  18   2         31.52         25.91         6.91 o
  -4  18   2        544.72        583.49        15.28 o
  -3  18   2        123.37         82.23         6.03 o
  -2  18   2        466.58        547.84        13.35 o
  -1  18   2        158.64        107.82        10.32 o
   0  18   2        114.99        107.60         6.93 o
   1  18   2          2.09          4.37         5.70 o
   2  18   2       1125.37       1191.81        25.97 o
   3  18   2          8.08         14.61         7.94 o
   4  18   2        498.96        532.05        21.17 o
  -7  19   2          1.13          2.12         8.99 o
  -6  19   2        573.87        586.55        19.26 o
  -5  19   2        369.75        403.79        15.99 o
  -4  19   2         18.59         21.51         6.19 o
  -3  19   2       1173.07       1115.61        26.63 o
  -2  19   2         25.39         32.60         4.93 o
  -1  19   2        452.04        424.26        12.04 o
   0  19   2          5.25          8.68         5.46 o
   1  19   2         43.66         51.32        11.90 o
   2  19   2          2.74         10.68         7.43 o
   3  19   2        214.08        197.50        14.35 o
   4  19   2         97.70        103.14        11.45 o
  -7  20   2        456.31        476.85        32.19 o
  -6  20   2          3.02          1.24         8.30 o
  -5  20   2        292.80        257.51        13.39 o
  -4  20   2        108.49        139.95        11.26 o
  -3  20   2         24.03         25.76         5.97 o
  -2  20   2        178.04        176.82        12.64 o
  -1  20   2         10.46          3.85         5.32 o
   0  20   2         87.17         58.46         9.95 o
   1  20   2         11.05         10.37         6.85 o
   2  20   2        416.74        380.54        16.62 o
   3  20   2         13.19          3.40         9.60 o
  -6  21   2        312.89        381.44        44.62 o
  -5  21   2          8.25         25.05         9.50 o
  -4  21   2         65.59         75.86         7.35 o
  -3  21   2        265.11        274.91        11.03 o
  -2  21   2         39.27         32.86         9.27 o
  -1  21   2         98.41         79.10         6.76 o
   0  21   2        146.27        140.71         9.41 o
   1  21   2         28.93         30.96         9.67 o
   2  21   2         72.15         87.33         9.96 o
  -5  22   2        209.62        187.29        14.16 o
  -4  22   2        123.32        123.80         8.49 o
  -3  22   2         29.91         23.61         6.34 o
  -2  22   2        447.78        409.36        15.19 o
  -1  22   2         51.86         33.88         9.27 o
   0  22   2        147.93        142.65        11.78 o
   1  22   2        279.91        236.12        31.13 o
  -4  23   2        237.53        223.39        14.73 o
  -3  23   2        191.81        189.57        14.33 o
  -2  23   2         42.57         27.69        13.38 o
  -1  23   2        207.82        152.44         9.82 o
   0  23   2         13.49          4.75         8.09 o
   0 -24   3         11.48          8.64         6.54 o
   1 -24   3        208.79        170.36        17.09 o
   2 -24   3        181.70        157.44        15.87 o
   3 -24   3          4.67          0.31        12.31 o
   4 -24   3        380.00        377.34        23.54 o
  -2 -23   3         57.58         51.62         9.34 o
  -1 -23   3         73.97         66.44         7.75 o
   0 -23   3        172.62        185.63         9.76 o
   1 -23   3         39.37         26.78        12.75 o
   2 -23   3          7.58         19.50        12.08 o
   3 -23   3        304.87        286.35        22.92 o
   4 -23   3        182.38        136.98        12.66 o
   5 -23   3        338.44        324.19        17.18 o
  -3 -22   3          0.38          1.66         9.49 o
  -2 -22   3        209.33        180.78        10.32 o
  -1 -22   3         27.31         43.06         7.83 o
   0 -22   3        101.87         88.22        15.12 o
   1 -22   3        123.41        124.31        15.19 o
   2 -22   3         31.13         28.81        11.14 o
   3 -22   3         66.25         67.28        11.95 o
   4 -22   3        342.91        346.22        19.53 o
   5 -22   3          9.64          1.20         7.72 o
   6 -22   3        469.90        504.61        31.05 o
  -3 -21   3        282.95        290.60        16.90 o
  -2 -21   3          7.46          0.10         7.27 o
  -1 -21   3        174.13        184.98        10.64 o
   0 -21   3        625.17        580.04        13.55 o
   1 -21   3          0.90          0.31        14.24 o
   2 -21   3        912.23        923.42        43.19 o
   3 -21   3        112.30        120.57        11.69 o
   4 -21   3        250.26        296.71        28.69 o
   5 -21   3        118.24        144.63        15.93 o
   6 -21   3          0.63          7.34         6.95 o
  -4 -20   3          9.15         15.59        15.03 o
  -3 -20   3         36.39         40.70        11.16 o
  -2 -20   3        213.72        195.53        18.21 o
  -1 -20   3         26.33         12.95         6.68 o
   0 -20   3        228.65        227.54         8.57 o
   1 -20   3         10.52          8.56         9.49 o
   2 -20   3         88.50         81.03        14.73 o
   3 -20   3        319.49        277.14        18.17 o
   4 -20   3          4.88          0.15        12.41 o
   5 -20   3        106.24         84.55        10.32 o
   6 -20   3        112.13        125.66         8.18 o
   7 -20   3        171.68        160.67        12.61 o
  -5 -19   3         38.95         52.17        11.21 o
  -4 -19   3        106.58        120.51         9.41 o
  -3 -19   3         96.49         95.20         8.61 o
  -2 -19   3          1.57          1.43         7.62 o
  -1 -19   3        496.17        541.80        30.92 o
   0 -19   3         69.50         32.32         7.19 o
   1 -19   3       1125.87       1213.39        33.46 o
   2 -19   3        648.73        666.58        23.63 o
   3 -19   3        370.40        373.28        17.63 o
   4 -19   3        811.57        842.86        37.57 o
   5 -19   3          5.07          4.26         5.06 o
   6 -19   3        239.09        243.63        12.03 o
   7 -19   3         13.98         14.06         7.25 o
  -5 -18   3        133.00        112.89        11.24 o
  -4 -18   3          1.58          2.67         7.23 o
  -3 -18   3        541.76        589.02        18.58 o
  -2 -18   3        979.80        904.65        21.56 o
  -1 -18   3         50.83         35.65         5.16 o
   0 -18   3       1831.37       1744.37        33.38 o
   1 -18   3        136.67        137.90        11.26 o
   2 -18   3        317.21        321.68        17.05 o
   3 -18   3        450.81        451.61        17.66 o
   4 -18   3        141.17        126.14         8.86 o
   5 -18   3        539.50        470.67        12.73 o
   6 -18   3        282.71        277.38        12.55 o
   7 -18   3         86.78         55.65         7.43 o
   8 -18   3         99.54         81.14        12.42 o
  -6 -17   3         64.65         52.26         6.24 o
  -5 -17   3         20.25         12.37         9.23 o
  -4 -17   3        512.71        483.17        24.10 o
  -3 -17   3          0.79          0.93         5.65 o
  -2 -17   3       2229.84       2234.58        37.14 o
  -1 -17   3         37.28         44.82         5.15 o
   0 -17   3       1789.61       1894.15        68.20 o
   1 -17   3        517.84        561.74        19.82 o
   2 -17   3         24.04         12.06         7.00 o
   3 -17   3        663.86        612.74        18.94 o
   4 -17   3       1063.57        971.15        41.10 o
   5 -17   3         44.49         21.19         5.23 o
   6 -17   3       1069.14       1070.20        22.45 o
   7 -17   3        339.68        354.02        13.53 o
   8 -17   3        387.93        402.52        36.96 o
  -6 -16   3        330.89        318.55        11.78 o
  -5 -16   3        151.86        144.88         8.44 o
  -4 -16   3        131.67        114.44         7.89 o
  -3 -16   3          3.37          3.76         5.36 o
  -2 -16   3        108.75        113.03         6.36 o
  -1 -16   3         30.43         30.80         4.52 o
   0 -16   3        188.23        166.16        12.53 o
   1 -16   3        130.43        126.98        16.11 o
   2 -16   3        518.36        485.04        18.54 o
   3 -16   3          0.75          1.11         5.91 o
   4 -16   3        696.33        725.53        19.01 o
   5 -16   3        710.04        715.31        16.79 o
   6 -16   3         22.09         10.85         5.39 o
   7 -16   3        604.36        586.74        16.19 o
   8 -16   3        450.00        440.84        21.48 o
  -7 -15   3        340.69        329.27        14.12 o
  -6 -15   3         42.97         50.78         6.34 o
  -5 -15   3       2467.91       2429.46        35.07 o
  -4 -15   3          4.87          3.92         5.91 o
  -3 -15   3       4173.27       4182.75        66.22 o
  -2 -15   3       1756.60       1691.69        31.39 o
  -1 -15   3        442.95        384.34        10.66 o
   0 -15   3       2894.34       2832.42       100.16 o
   1 -15   3        466.41        444.14        15.74 o
   2 -15   3        136.38        135.21         9.64 o
   3 -15   3          5.45         22.98         5.81 o
   4 -15   3       2173.99       2347.30        41.75 o
   5 -15   3        159.69        178.71        10.94 o
   6 -15   3        852.81        846.42        20.59 o
   7 -15   3         44.40         46.64         8.02 o
   8 -15   3        154.05        129.11        12.26 o
  -7 -14   3        473.39        517.46        15.16 o
  -6 -14   3        128.05        146.71         8.25 o
  -5 -14   3        451.21        529.91        11.15 o
  -4 -14   3         40.60         26.78         3.69 o
  -3 -14   3          0.88          0.36         4.43 o
  -2 -14   3        554.77        591.62        12.08 o
  -1 -14   3         73.35        103.05         3.98 o
   0 -14   3        627.38        772.71        28.59 o
   1 -14   3        669.97        599.88        17.46 o
   2 -14   3        230.79        246.08        14.12 o
   3 -14   3       1209.71       1142.90        29.44 o
   4 -14   3       1603.84       1623.01        33.23 o
   5 -14   3          1.79          5.85         4.66 o
   6 -14   3        204.62        189.39         8.09 o
   7 -14   3        443.19        417.86        21.99 o
   8 -14   3         55.48         37.63        10.46 o
   9 -14   3         80.34         75.78        13.28 o
  -7 -13   3          8.02         14.65         6.88 o
  -6 -13   3         44.67         43.55         6.01 o
  -5 -13   3        541.09        565.83        11.31 o
  -4 -13   3         16.40         14.04         3.54 o
  -3 -13   3        958.12        871.92        16.06 o
  -2 -13   3         67.99         71.11         4.58 o
  -1 -13   3        614.06        495.09        11.59 o
   0 -13   3         38.30         24.15         8.83 o
   1 -13   3          3.24          4.05         6.06 o
   2 -13   3         17.94          5.70         4.75 o
   3 -13   3        743.80        649.44        35.51 o
   4 -13   3        251.21        205.97         8.27 o
   5 -13   3        999.76        936.03        22.91 o
   6 -13   3         58.08         55.81         6.75 o
   7 -13   3        174.75        162.53         9.22 o
   8 -13   3        387.79        433.11        20.85 o
   9 -13   3          4.75          0.31         7.20 o
  -8 -12   3        254.76        309.33        29.33 o
  -7 -12   3         10.60         12.66         6.85 o
  -6 -12   3         20.38         20.71         5.49 o
  -5 -12   3        205.38        178.93        10.78 o
  -4 -12   3         60.44         51.43         4.18 o
  -3 -12   3        315.04        294.03         8.61 o
  -2 -12   3        322.95        292.04         9.16 o
  -1 -12   3       5982.90       6389.62        94.19 o
   0 -12   3        464.31        490.50        20.57 o
   1 -12   3       5422.77       5852.96       132.64 o
   2 -12   3        315.97        344.70        12.57 o
   3 -12   3        201.54        216.78        11.14 o
   4 -12   3        936.33        909.36        20.84 o
   5 -12   3          8.94          3.35         4.18 o
   6 -12   3        185.68        154.80        10.39 o
   7 -12   3          8.54          4.17         5.07 o
   8 -12   3          5.75          1.43         5.10 o
   9 -12   3          5.82          3.25         6.31 o
  -8 -11   3          5.61          4.93         7.80 o
  -7 -11   3        238.44        213.84         9.82 o
  -6 -11   3        138.01        140.92         7.74 o
  -5 -11   3         12.37          8.01         4.26 o
  -4 -11   3        105.48         79.76         4.78 o
  -3 -11   3       1167.09       1228.29        15.90 o
  -2 -11   3        719.05        916.00        18.73 o
  -1 -11   3       3506.80       3722.81        63.98 o
   0 -11   3       4028.65       4543.41       143.61 o
   1 -11   3       3933.74       4254.72        97.64 o
   2 -11   3       6326.69       7090.20       153.74 o
   3 -11   3       1429.04       1723.59        30.65 o
   4 -11   3       3790.73       4082.79        74.44 o
   5 -11   3        171.79        146.67         7.02 o
   6 -11   3        161.23        138.82         9.64 o
   7 -11   3        509.30        487.78        12.21 o
   8 -11   3        216.21        170.56         8.54 o
   9 -11   3         40.64         16.63         6.97 o
  -8 -10   3        433.08        493.55        15.97 o
  -7 -10   3        115.69         94.85         6.79 o
  -6 -10   3         37.27         40.79         8.11 o
  -5 -10   3        685.62        665.17        11.76 o
  -4 -10   3        514.90        504.38        11.50 o
  -3 -10   3         55.21         37.95         2.76 o
  -2 -10   3       2942.86       3172.91        49.20 o
  -1 -10   3       2576.21       2689.00        37.23 o
   0 -10   3       4345.08       4611.51       133.14 o
   1 -10   3       5357.56       5276.47       131.41 o
   2 -10   3       5504.79       5900.96       107.59 o
   3 -10   3       2700.96       2628.48        43.93 o
   4 -10   3       3429.18       3743.60        69.87 o
   5 -10   3       1163.91       1228.26        33.39 o
   6 -10   3         46.43         47.57         4.29 o
   7 -10   3        104.68         89.86         5.80 o
   8 -10   3        336.13        316.65        11.62 o
   9 -10   3         34.14         28.50         7.23 o
  -8  -9   3         41.15         34.72         7.39 o
  -7  -9   3        162.04        140.07         8.72 o
  -6  -9   3        349.82        393.23        11.46 o
  -5  -9   3          5.18          8.58         3.82 o
  -4  -9   3       1771.40       1766.10        22.64 o
  -3  -9   3        731.82        796.80         8.72 o
  -2  -9   3        735.06        661.04         9.67 o
  -1  -9   3       5008.13       5219.87        77.94 o
   0  -9   3        315.62        329.84        14.65 o
   1  -9   3       8681.50       9021.27       223.58 o
   2  -9   3         99.23        138.92         5.72 o
   3  -9   3       3027.39       3476.23        61.66 o
   4  -9   3        884.16        843.26        16.68 o
   5  -9   3        295.21        350.48         8.23 o
   6  -9   3        511.45        458.99        10.02 o
   7  -9   3         27.36          9.26         4.86 o
   8  -9   3         69.48         61.92         6.44 o
   9  -9   3          3.54          1.72         6.85 o
  -9  -8   3         32.58         26.44         8.70 o
  -8  -8   3        125.60        141.94         8.43 o
  -7  -8   3        202.02        167.41         7.37 o
  -6  -8   3        232.02        211.20        14.39 o
  -5  -8   3       2082.55       2175.64        28.28 o
  -4  -8   3        144.11        126.53         5.37 o
  -3  -8   3       5785.66       5795.02        77.54 o
  -2  -8   3        869.94        901.04        17.35 o
  -1  -8   3       2469.55       2603.62        42.49 o
   0  -8   3       1587.93       1567.78        46.76 o
   1  -8   3         83.69          6.30         4.65 o
   2  -8   3        801.21        731.51        21.44 o
   3  -8   3         93.83         83.47         4.77 o
   4  -8   3       1938.90       1911.58        26.24 o
   5  -8   3       2101.71       2237.23        81.54 o
   6  -8   3        442.81        429.75        10.24 o
   7  -8   3       1057.08       1099.47        22.11 o
   8  -8   3          3.32          4.10         4.87 o
   9  -8   3          0.25          2.35         7.08 o
  -9  -7   3         62.20         59.53         8.80 o
  -8  -7   3         61.21         63.52         6.99 o
  -7  -7   3        350.45        396.05        12.21 o
  -6  -7   3        134.02        141.68         8.34 o
  -5  -7   3       1483.24       1579.33        24.79 o
  -4  -7   3        580.05        571.87         9.82 o
  -3  -7   3       3671.36       3738.80        50.91 o
  -2  -7   3        436.55        374.31         6.05 o
  -1  -7   3       2161.23       2158.87        40.02 o
   0  -7   3        539.76        406.28        10.29 o
   1  -7   3         55.48          7.96         4.44 o
   2  -7   3        578.28        758.23        17.46 o
   3  -7   3        220.39        151.34         4.46 o
   4  -7   3       3302.04       3145.25        34.75 o
   5  -7   3        461.72        431.78         8.57 o
   6  -7   3       1612.61       1542.66        19.68 o
   7  -7   3         85.01         88.03         4.77 o
   8  -7   3        262.11        269.57         9.04 o
   9  -7   3        138.01        143.14         7.82 o
  -9  -6   3        209.57        241.23        17.15 o
  -8  -6   3         67.86         39.86         6.72 o
  -7  -6   3         91.18         96.03         6.88 o
  -6  -6   3       1040.71        918.44        14.84 o
  -5  -6   3        150.06        143.18         5.74 o
  -4  -6   3       3743.45       3395.94        56.25 o
  -3  -6   3       1713.34       1740.50        22.85 o
  -2  -6   3        127.62        169.42         4.76 o
  -1  -6   3        891.41       1200.00        34.16 o
   0  -6   3       6200.44       5592.66       124.78 o
   1  -6   3       1800.82       2327.53        70.00 o
   2  -6   3       1534.41       1283.74        14.06 o
   3  -6   3        985.29       1180.83        10.34 o
   4  -6   3       1995.62       2066.64        32.76 o
   5  -6   3        434.50        382.39        11.15 o
   6  -6   3        553.12        575.51        13.94 o
   7  -6   3        804.05        881.73        17.61 o
   8  -6   3        103.39         93.73         5.37 o
   9  -6   3        147.29        171.17        10.39 o
  -9  -5   3         55.97         50.86         8.08 o
  -8  -5   3        240.37        230.22        10.05 o
  -7  -5   3         58.76         41.45         5.83 o
  -6  -5   3         77.83         59.44         4.95 o
  -5  -5   3        197.65        207.94         8.40 o
  -4  -5   3        574.86        585.09        11.20 o
  -3  -5   3        888.52        864.51        21.83 o
  -2  -5   3        422.12        300.46         4.28 o
  -1  -5   3       4171.23       3416.99        45.57 o
   0  -5   3      22037.98      19964.16       441.90 o
   1  -5   3        494.14        339.35         4.90 o
   2  -5   3       6809.04       6668.08        99.43 o
   3  -5   3        604.58        545.56         8.26 o
   4  -5   3         25.92         16.61         2.89 o
   5  -5   3        736.90        725.25        10.97 o
   6  -5   3        131.27        129.10         6.94 o
   7  -5   3         70.30         62.86         5.00 o
   8  -5   3        380.26        363.49        11.37 o
   9  -5   3         88.43         92.20         6.78 o
  -9  -4   3        332.33        375.12        15.15 o
  -8  -4   3        144.53        107.04        13.81 o
  -7  -4   3        294.61        255.70        14.48 o
  -6  -4   3         68.71         52.73        11.22 o
  -5  -4   3       2294.41       2360.57        31.20 o
  -4  -4   3        997.49        822.66         7.89 o
  -3  -4   3       2623.57       2564.54        18.03 o
  -2  -4   3         17.50         21.75         4.23 o
  -1  -4   3       3480.48       3973.93        64.30 o
   0  -4   3         13.14         41.35         5.20 o
   1  -4   3       6500.54       6078.81        77.86 o
   2  -4   3         53.12         77.34         2.91 o
   3  -4   3         18.29         65.88         3.09 o
   4  -4   3       1795.87       1802.81        24.64 o
   5  -4   3        319.46        338.96         8.72 o
   6  -4   3        496.75        521.52        11.35 o
   7  -4   3        357.71        395.16        15.28 o
   8  -4   3         10.67         24.70         5.07 o
   9  -4   3       1036.68       1024.20        19.93 o
  -9  -3   3        818.04        863.18        25.35 o
  -8  -3   3        405.08        418.72        20.64 o
  -7  -3   3        529.66        466.46        11.76 o
  -6  -3   3        966.56        936.37        16.00 o
  -5  -3   3          3.83          3.58         3.08 o
  -4  -3   3       4629.94       4659.22        73.99 o
  -3  -3   3       1220.80       1149.69        15.91 o
  -2  -3   3       1536.47       1804.59        49.33 o
  -1  -3   3       2393.21       2184.95        43.17 o
   0  -3   3       5209.72       4280.77        53.29 o
   1  -3   3        405.48        494.64        12.19 o
   2  -3   3        115.39         69.20         2.49 o
   3  -3   3       1646.32       1473.56        22.23 o
   4  -3   3        104.00        124.36         7.35 o
   5  -3   3       3343.40       3226.74        50.63 o
   6  -3   3        207.46        206.06        11.42 o
   7  -3   3       1160.11       1165.68        17.78 o
   8  -3   3        861.37        865.23        15.49 o
   9  -3   3        112.54        116.86         7.15 o
 -10  -2   3        406.43        392.20        27.06 o
  -9  -2   3         99.38         92.40        11.43 o
  -8  -2   3        389.00        423.52        13.11 o
  -7  -2   3        890.45        855.85        22.32 o
  -6  -2   3          0.58          6.65         4.89 o
  -5  -2   3       2841.96       2940.46        39.21 o
  -4  -2   3          3.20         20.63         2.40 o
  -3  -2   3       5381.01       5156.45        46.20 o
  -2  -2   3       1875.05       1910.67        21.11 o
  -1  -2   3       9309.53       6407.71        31.87 o
   0  -2   3       4212.04       4191.52        95.46 o
   1  -2   3         14.44        317.82        24.46 o
   2  -2   3      28560.82      26628.61       591.36 o
   3  -2   3       1756.41       1820.78        25.48 o
   4  -2   3      16581.39      16142.63       243.00 o
   5  -2   3        246.69        250.57         7.46 o
   6  -2   3       2307.77       2369.08        41.10 o
   7  -2   3          1.58          1.16         4.68 o
   8  -2   3        502.40        475.35        15.73 o
   9  -2   3         16.39         13.29         6.46 o
 -10  -1   3        249.66        266.23        23.59 o
  -9  -1   3         39.34         28.33         8.39 o
  -8  -1   3         96.08         87.05         7.16 o
  -7  -1   3         30.28         24.47         7.59 o
  -6  -1   3        872.09        918.92        17.25 o
  -5  -1   3       1357.71       1451.62        20.50 o
  -4  -1   3       5411.29       5190.68        62.11 o
  -3  -1   3        480.71        485.88         9.71 o
  -2  -1   3        469.02        711.02        19.98 o
  -1  -1   3      47675.41      41674.32       701.87 o
   0  -1   3       1401.04       1593.98         7.02 o
   1  -1   3      42417.50      36994.38       692.66 o
   2  -1   3       1073.59        992.39        11.18 o
   3  -1   3       1084.45        875.13        14.02 o
   4  -1   3       2477.28       2526.24        36.60 o
   5  -1   3          2.09         18.15         3.74 o
   6  -1   3        233.83        236.77         9.83 o
   7  -1   3         99.05         61.10         5.97 o
   8  -1   3        146.57        163.47        16.31 o
   9  -1   3         13.30         17.18         7.13 o
 -10   0   3          0.64         24.04        13.56 o
  -9   0   3        371.01        329.67        15.28 o
  -8   0   3        245.43        265.61        12.76 o
  -7   0   3        139.42        144.95         6.54 o
  -6   0   3        318.02        369.16        11.07 o
  -5   0   3         34.41         16.38         3.27 o
  -4   0   3        489.71        633.20        14.40 o
  -3   0   3        345.80        296.90         9.43 o
  -2   0   3       1582.93       1516.92        26.69 o
  -1   0   3        801.58        907.50        12.75 o
   0   0   3       7296.89       5006.67        20.66 o
   1   0   3       7192.50      11242.97       364.58 o
   2   0   3      23187.87      33436.68       676.42 o
   3   0   3       5254.05       4508.26        83.91 o
   4   0   3       7153.85       7775.68       135.30 o
   5   0   3       1206.14       1065.34        19.49 o
   6   0   3       1233.08       1232.51        21.03 o
   7   0   3         22.57         15.88         5.26 o
   8   0   3       1085.81       1029.95        20.82 o
   9   0   3        149.74        182.20        10.74 o
 -10   1   3        885.81       1009.56        40.76 o
  -9   1   3         83.72         90.18         8.62 o
  -8   1   3       1034.84       1091.98        23.39 o
  -7   1   3        206.92        195.91         9.63 o
  -6   1   3          0.29          3.47         3.12 o
  -5   1   3        125.02        119.50         6.51 o
  -4   1   3        483.57        401.62         9.21 o
  -3   1   3       1072.55       1041.58        15.88 o
  -2   1   3        185.08        291.92         4.79 o
  -1   1   3       1068.86       1178.95        18.46 o
   0   1   3       1532.18       1559.31        15.25 o
   1   1   3         56.78         47.27        15.03 o
   2   1   3        507.66        503.24        12.49 o
   3   1   3         77.81         79.89         3.19 o
   4   1   3         64.60         73.85         4.48 o
   5   1   3       1377.17       1248.76        21.65 o
   6   1   3         26.32         26.95         4.78 o
   7   1   3       1280.21       1307.41        22.39 o
   8   1   3          2.40          7.79         6.45 o
   9   1   3        344.92        376.48        15.72 o
 -10   2   3        472.98        553.40        17.91 o
  -9   2   3       1223.67       1267.86        25.17 o
  -8   2   3          2.79         20.49         6.35 o
  -7   2   3        605.93        685.41        14.28 o
  -6   2   3        648.23        554.84        13.58 o
  -5   2   3        647.14        723.56        14.51 o
  -4   2   3        498.31        357.66        10.69 o
  -3   2   3         58.93         55.24         3.17 o
  -2   2   3       7289.21       6430.46        70.40 o
  -1   2   3      13230.25      11207.53       268.12 o
   0   2   3       6922.16       9647.28      1416.06 o
   1   2   3       1137.63       1299.86        33.18 o
   2   2   3        237.22        209.96         2.31 o
   3   2   3       3456.05       3544.74        41.92 o
   4   2   3        218.72        329.95         5.89 o
   5   2   3       2262.38       2279.43        30.06 o
   6   2   3        257.81        344.93         9.74 o
   7   2   3        467.65        443.73        12.57 o
   8   2   3        831.08       1010.73        20.05 o
   9   2   3        122.17         94.09         9.00 o
 -10   3   3        255.95        234.93        11.97 o
  -9   3   3          1.04         24.34         6.54 o
  -8   3   3       1786.39       1898.68        34.34 o
  -7   3   3        760.40        683.75        14.84 o
  -6   3   3        390.28        344.38        10.44 o
  -5   3   3       2426.17       2409.74        34.04 o
  -4   3   3       1369.88       1331.45        22.20 o
  -3   3   3       1075.31        969.88        23.09 o
  -2   3   3        840.94        916.46        23.89 o
  -1   3   3       1380.77       1686.70        44.13 o
   0   3   3       2821.53       2376.03        30.55 o
   1   3   3         11.81        380.28        36.96 o
   2   3   3       3633.05       3790.14        34.73 o
   3   3   3       1410.07       1272.48        13.06 o
   4   3   3         86.20        169.49         3.74 o
   5   3   3        214.16        216.70         6.76 o
   6   3   3        160.47        134.57         9.14 o
   7   3   3         55.05         66.95         6.37 o
   8   3   3        411.73        390.38        18.48 o
   9   3   3        225.44        258.90        17.38 o
 -10   4   3        180.32        156.60        10.36 o
  -9   4   3        902.72        955.80        18.03 o
  -8   4   3         43.42         50.50         5.77 o
  -7   4   3        866.40        854.13        14.06 o
  -6   4   3         54.51         38.19         4.89 o
  -5   4   3        116.25         93.17         5.61 o
  -4   4   3        469.32        398.80         9.18 o
  -3   4   3        138.90        135.88         5.95 o
  -2   4   3        204.68        249.13        10.83 o
  -1   4   3        937.26        900.93        10.93 o
   0   4   3        108.19        151.38         5.63 o
   1   4   3       2577.27       2555.10        43.48 o
   2   4   3         17.26          9.45         1.99 o
   3   4   3       3687.44       3785.28        65.13 o
   4   4   3        179.25        170.87         7.32 o
   5   4   3         37.73         59.66         3.88 o
   6   4   3         31.25         57.27         5.42 o
   7   4   3        568.50        573.86        13.60 o
   8   4   3         65.07         41.87         7.63 o
   9   4   3         39.33         42.08         9.27 o
 -10   5   3        136.35        128.27        10.47 o
  -9   5   3        330.97        355.09        16.09 o
  -8   5   3       2252.76       2354.92        41.54 o
  -7   5   3        176.99        193.00         9.26 o
  -6   5   3       2497.13       2528.46        41.80 o
  -5   5   3       1656.78       1579.94        23.97 o
  -4   5   3        262.04        254.21         7.79 o
  -3   5   3        304.85        224.65         5.84 o
  -2   5   3        757.70        699.22        18.64 o
  -1   5   3         21.59         11.67         2.67 o
   0   5   3          9.75         10.51         2.29 o
   1   5   3        203.36        132.02         4.32 o
   2   5   3       2140.73       1944.98        26.12 o
   3   5   3        818.41        739.18        11.75 o
   4   5   3        455.18        518.75         7.60 o
   5   5   3        781.42        822.52        15.35 o
   6   5   3         34.90         52.69         6.06 o
   7   5   3        109.58        120.42         8.37 o
   8   5   3        551.64        612.11        18.86 o
 -10   6   3        156.79        145.04        10.65 o
  -9   6   3        211.62        208.70        16.40 o
  -8   6   3       1163.23       1262.68        23.42 o
  -7   6   3        577.88        545.52        12.00 o
  -6   6   3        788.68        795.11        14.73 o
  -5   6   3        689.25        652.40        10.54 o
  -4   6   3        769.90        875.00        18.94 o
  -3   6   3         37.47         50.52         2.23 o
  -2   6   3       1370.53       1419.43        32.09 o
  -1   6   3         25.14          1.48         1.76 o
   0   6   3        681.04        903.50        24.86 o
   1   6   3        759.46        725.45        10.92 o
   2   6   3        167.86        137.93         3.34 o
   3   6   3        354.66        371.31         9.13 o
   4   6   3        940.31       1005.96        15.60 o
   5   6   3         45.08         70.04         4.32 o
   6   6   3        768.89        840.68        28.84 o
   7   6   3        254.21        279.35        13.26 o
   8   6   3          7.19         13.49         7.62 o
 -10   7   3         71.12        104.10         9.82 o
  -9   7   3        630.62        689.41        17.92 o
  -8   7   3          3.27          4.42         5.80 o
  -7   7   3        431.61        389.68        11.50 o
  -6   7   3        159.63        155.97         8.37 o
  -5   7   3         23.38         13.95         4.49 o
  -4   7   3       1278.78       1232.13        18.78 o
  -3   7   3        472.27        684.87        17.83 o
  -2   7   3       2007.98       1901.14        14.05 o
  -1   7   3        567.97        620.95         9.51 o
   0   7   3         66.99        136.59         8.96 o
   1   7   3          6.93          1.08         1.95 o
   2   7   3        522.43        432.15         7.38 o
   3   7   3        282.19        256.91         6.05 o
   4   7   3        849.83        901.58        13.19 o
   5   7   3       2529.35       2584.81        39.24 o
   6   7   3        111.17        102.89         6.27 o
   7   7   3        991.49       1141.96        21.70 o
   8   7   3        290.02        358.31        15.70 o
 -10   8   3         52.02         28.13         8.87 o
  -9   8   3        194.16        184.30        22.95 o
  -8   8   3       1039.34       1093.14        21.15 o
  -7   8   3         21.76         29.88         5.41 o
  -6   8   3       1635.17       1715.35        23.76 o
  -5   8   3        694.37        621.83        15.16 o
  -4   8   3       1525.97       1630.32        21.14 o
  -3   8   3        227.19        200.14         7.74 o
  -2   8   3       4462.01       4696.14        85.56 o
  -1   8   3       2422.37       2623.02        34.05 o
   0   8   3        732.49        819.21        17.63 o
   1   8   3       1278.54       1376.90        16.93 o
   2   8   3         27.34         50.84         4.55 o
   3   8   3        667.54        683.86        14.43 o
   4   8   3       1822.59       1986.27        28.89 o
   5   8   3        391.51        463.15        14.02 o
   6   8   3       2148.01       2243.98        33.23 o
   7   8   3         47.36         57.49         8.55 o
   8   8   3        695.52        700.02        20.16 o
 -10   9   3         29.52         30.61        10.04 o
  -9   9   3        456.07        484.13        15.33 o
  -8   9   3        227.77        229.18        11.07 o
  -7   9   3        658.76        600.97        14.43 o
  -6   9   3         42.23         39.77         5.82 o
  -5   9   3       1296.74       1323.61        26.25 o
  -4   9   3       1372.67       1346.08        19.42 o
  -3   9   3       2892.79       3444.69        59.33 o
  -2   9   3        165.28        100.50         4.00 o
  -1   9   3        291.93        550.34        11.92 o
   0   9   3       2238.48       2237.25        30.54 o
   1   9   3       1064.21        815.52        18.32 o
   2   9   3       1546.64       1550.49        19.14 o
   3   9   3         64.09         67.30         4.83 o
   4   9   3       2561.01       2562.01        33.20 o
   5   9   3        695.90        657.29        18.93 o
   6   9   3       1510.34       1494.45        23.90 o
   7   9   3        432.96        495.18        15.58 o
   8   9   3         56.19         31.91         8.54 o
 -10  10   3        114.26        103.86         9.59 o
  -9  10   3        174.36        205.22        17.65 o
  -8  10   3        400.87        434.23        12.94 o
  -7  10   3         25.61         21.13         4.92 o
  -6  10   3       1050.43       1021.10        19.14 o
  -5  10   3        541.33        561.70        12.39 o
  -4  10   3       1663.31       1638.56        33.25 o
  -3  10   3       1781.21       1680.39        33.81 o
  -2  10   3        121.47        134.78        11.67 o
  -1  10   3        100.24        152.58         6.31 o
   0  10   3       3492.53       3626.77        56.74 o
   1  10   3       1212.43       1283.35        23.90 o
   2  10   3        487.49        547.09         9.53 o
   3  10   3       1954.08       1908.88        30.28 o
   4  10   3          2.54         10.08         4.13 o
   5  10   3        826.27        893.01        17.67 o
   6  10   3          0.31         17.03         6.09 o
   7  10   3         94.43         93.34         8.37 o
  -9  11   3         54.20         68.92         7.34 o
  -8  11   3       1230.19       1254.50        22.47 o
  -7  11   3        174.60        165.12        11.16 o
  -6  11   3        337.53        360.90        17.68 o
  -5  11   3       2308.11       2254.11        39.43 o
  -4  11   3       1726.69       1805.63        38.25 o
  -3  11   3        823.39        891.20        18.07 o
  -2  11   3       2004.66       2062.49        35.93 o
  -1  11   3       2134.23       2212.64        41.63 o
   0  11   3       1291.52       1480.33        29.88 o
   1  11   3       2096.00       2259.85        27.70 o
   2  11   3        710.55        776.32        13.77 o
   3  11   3       1620.76       1551.26        22.17 o
   4  11   3        325.89        356.00         9.61 o
   5  11   3        892.72        867.69        15.89 o
   6  11   3        595.77        686.40        15.70 o
   7  11   3        143.72         98.38         8.56 o
  -9  12   3        109.66        118.42         8.08 o
  -8  12   3          1.07          7.81         5.40 o
  -7  12   3         13.61          4.34         4.40 o
  -6  12   3         33.14         23.98        15.11 o
  -5  12   3        332.73        346.07        13.55 o
  -4  12   3       1760.82       1746.52        38.10 o
  -3  12   3        712.45       1000.84        17.74 o
  -2  12   3        443.18        472.78        19.72 o
  -1  12   3       4310.10       4928.24        83.66 o
   0  12   3       1799.02       1749.96        34.88 o
   1  12   3       4215.94       4620.57        75.78 o
   2  12   3       1080.74       1094.34        17.73 o
   3  12   3        186.57        244.71         8.11 o
   4  12   3        378.15        370.60        10.48 o
   5  12   3        215.23        215.69         9.85 o
   6  12   3        531.62        518.85        15.21 o
   7  12   3         64.86         68.01         8.61 o
  -9  13   3        281.56        271.68        11.58 o
  -8  13   3        150.03        153.05         7.82 o
  -7  13   3       1525.87       1649.76        42.22 o
  -6  13   3        496.06        479.47        24.61 o
  -5  13   3       3337.30       3627.32        78.46 o
  -4  13   3        203.05        172.05        10.10 o
  -3  13   3        932.67        961.29        25.80 o
  -2  13   3       3362.62       3382.48        57.40 o
  -1  13   3        323.13        368.35         8.26 o
   0  13   3       2612.22       2808.54        44.94 o
   1  13   3        925.22        876.73        21.08 o
   2  13   3        214.99        258.30         6.50 o
   3  13   3       1015.45       1015.81        17.31 o
   4  13   3        118.08        150.71        10.52 o
   5  13   3        579.27        673.16        14.65 o
   6  13   3        444.95        482.76        14.60 o
  -9  14   3         12.23         17.65        12.02 o
  -8  14   3         39.43         32.45        13.99 o
  -7  14   3         29.55         36.77         8.64 o
  -6  14   3       1462.25       1428.62        49.83 o
  -5  14   3         74.31        117.39        13.09 o
  -4  14   3       5908.69       5942.02       111.08 o
  -3  14   3        126.68        124.84         8.44 o
  -2  14   3       4162.87       4244.53        68.31 o
  -1  14   3       4145.98       4128.37        80.99 o
   0  14   3       1170.10       1216.21        25.77 o
   1  14   3       2554.38       2554.44        47.10 o
   2  14   3        360.18        381.83         9.82 o
   3  14   3        561.72        512.84        11.16 o
   4  14   3         11.74         24.69         5.09 o
   5  14   3        156.58        166.47         9.07 o
   6  14   3         98.93        120.94         9.18 o
  -9  15   3        145.13        107.09        37.88 o
  -8  15   3        236.93        259.23        23.25 o
  -7  15   3       3392.67       3406.22        75.41 o
  -6  15   3        464.50        468.99        18.15 o
  -5  15   3      11185.69      11202.11       245.22 o
  -4  15   3        925.30        944.86        36.81 o
  -3  15   3       9212.42       9468.72       160.21 o
  -2  15   3        171.69        193.15        20.71 o
  -1  15   3       6486.90       6554.34       109.16 o
   0  15   3        927.96        802.37        16.83 o
   1  15   3       4500.91       4622.68        78.44 o
   2  15   3       1476.41       1455.03        31.74 o
   3  15   3        705.60        763.19        13.54 o
   4  15   3        292.59        329.22        10.34 o
   5  15   3         45.60         45.09         6.38 o
   6  15   3        130.04        111.33         8.57 o
  -8  16   3         15.85         13.24        10.00 o
  -7  16   3        424.63        395.45        23.13 o
  -6  16   3        447.06        430.61        16.55 o
  -5  16   3        708.55        785.06        19.64 o
  -4  16   3       3621.62       3684.31        83.42 o
  -3  16   3       1278.38       1293.62        53.55 o
  -2  16   3       7155.32       7169.82       129.56 o
  -1  16   3        841.77        864.47        25.50 o
   0  16   3       3754.29       3785.15        83.17 o
   1  16   3        310.28        327.71        15.83 o
   2  16   3        478.38        453.98        15.17 o
   3  16   3         95.04        108.79         9.14 o
   4  16   3         52.06         33.22         5.44 o
   5  16   3          4.82          3.13         6.16 o
  -8  17   3          6.33          7.20        10.29 o
  -7  17   3         52.52         49.33         9.46 o
  -6  17   3         78.46         97.54         8.84 o
  -5  17   3        158.07        175.12         8.61 o
  -4  17   3        494.45        506.99        14.56 o
  -3  17   3        932.39        944.34        19.89 o
  -2  17   3        734.29        853.63        21.02 o
  -1  17   3       1556.07       1519.24        28.39 o
   0  17   3        405.39        433.76        19.87 o
   1  17   3        440.32        399.57        13.46 o
   2  17   3         76.44         59.19        13.18 o
   3  17   3          0.16          4.81         7.53 o
   4  17   3         17.41         31.29         6.31 o
   5  17   3        157.54        109.35         7.24 o
  -8  18   3        382.33        415.07        43.98 o
  -7  18   3          4.82          7.87         8.54 o
  -6  18   3        138.56        178.62        12.56 o
  -5  18   3         45.08         33.68         6.70 o
  -4  18   3        174.40        179.99        11.58 o
  -3  18   3        348.69        314.00        23.84 o
  -2  18   3         76.13         39.08         5.42 o
  -1  18   3        384.69        339.87        23.17 o
   0  18   3        314.15        405.61        12.85 o
   1  18   3        363.73        376.71        14.45 o
   2  18   3        425.43        506.18        16.93 o
   3  18   3        645.00        715.40        21.54 o
   4  18   3         55.83         55.65        10.49 o
  -7  19   3        239.39        220.11        34.66 o
  -6  19   3         53.34         50.45         9.04 o
  -5  19   3         46.50         59.41         7.35 o
  -4  19   3         13.72          7.29         6.29 o
  -3  19   3         42.80         25.85         6.10 o
  -2  19   3          4.85          5.36         5.08 o
  -1  19   3        597.09        576.31        15.61 o
   0  19   3         62.07         55.14         6.43 o
   1  19   3        921.90        967.61        28.79 o
   2  19   3         51.95         59.75        12.47 o
   3  19   3        296.99        254.10        15.63 o
  -7  20   3        131.53        138.80        30.71 o
  -6  20   3        132.30        169.50        12.89 o
  -5  20   3         17.72         21.66         7.33 o
  -4  20   3        237.99        220.92        13.43 o
  -3  20   3         17.45         25.93         8.70 o
  -2  20   3         63.47         61.12         8.97 o
  -1  20   3        207.05        182.29         9.69 o
   0  20   3        454.27        514.74        15.91 o
   1  20   3        164.50        135.01         8.94 o
   2  20   3        894.18        886.44        30.80 o
   3  20   3          1.39          1.03         9.70 o
  -6  21   3         49.92         90.57        10.24 o
  -5  21   3         13.48         15.45         8.76 o
  -4  21   3         38.76         32.99         7.50 o
  -3  21   3        165.69        171.68        11.85 o
  -2  21   3        109.67        128.70         8.65 o
  -1  21   3         13.52         10.77         6.29 o
   0  21   3        118.70        123.54         8.55 o
   1  21   3         62.05         76.22         8.58 o
   2  21   3         45.55         44.72        25.41 o
  -5  22   3         10.88         19.97        10.95 o
  -4  22   3        402.72        411.98        17.10 o
  -3  22   3         68.24         50.27        15.55 o
  -2  22   3        362.79        314.84        14.44 o
  -1  22   3        283.50        315.09        18.12 o
   0  22   3          0.87         11.22         7.93 o
   1  22   3        403.69        473.54        18.94 o
  -4  23   3          2.04          0.05         8.04 o
  -3  23   3        533.90        475.41        17.78 o
  -2  23   3        102.49         85.94         8.94 o
  -1  23   3        124.58        100.27        13.35 o
  -1 -24   4         57.29         43.06         8.06 o
   0 -24   4        689.06        694.17        17.36 o
   1 -24   4          0.50          0.00        13.10 o
   2 -24   4        648.32        632.14        30.02 o
   3 -24   4        125.76        104.23        18.43 o
   4 -24   4         59.84         34.67        17.64 o
  -2 -23   4        227.32        161.01        18.01 o
  -1 -23   4         34.77         23.03         6.82 o
   0 -23   4        147.88         66.72        14.85 o
   1 -23   4        230.23        188.54        15.66 o
   2 -23   4          9.43         16.00        12.15 o
   3 -23   4         64.69         28.14        11.77 o
   4 -23   4        131.81        105.25        12.18 o
   5 -23   4          0.70          4.64         8.34 o
  -3 -22   4        276.02        298.08        22.27 o
  -2 -22   4         24.46         27.40         8.14 o
  -1 -22   4        458.33        461.71        14.26 o
   0 -22   4          1.38          1.08         6.41 o
   1 -22   4        330.17        287.20        27.26 o
   2 -22   4         87.36         89.30        12.97 o
   3 -22   4         17.68          0.47        10.16 o
   4 -22   4        120.41        130.83        11.76 o
   5 -22   4        295.24        236.83        29.00 o
   6 -22   4         51.04         33.57         9.25 o
  -4 -21   4          8.71         12.91        10.23 o
  -3 -21   4        310.65        263.40        14.62 o
  -2 -21   4        671.53        625.94        18.50 o
  -1 -21   4          0.42          1.35         5.61 o
   0 -21   4        764.50        732.31        16.04 o
   1 -21   4        373.44        450.89        27.49 o
   2 -21   4        142.43        158.91        30.66 o
   3 -21   4        472.46        450.70        21.23 o
   4 -21   4          2.71          3.27         8.65 o
   5 -21   4        429.09        411.13        13.39 o
   6 -21   4         38.34         25.25         8.79 o
  -4 -20   4         61.57         31.92         9.73 o
  -3 -20   4        176.08        166.20        10.02 o
  -2 -20   4         64.17         59.97         7.39 o
  -1 -20   4        367.60        349.05        19.48 o
   0 -20   4         68.22         47.90        11.14 o
   1 -20   4        529.60        563.49        41.43 o
   2 -20   4        277.58        244.41        18.33 o
   3 -20   4        136.82        141.32        11.72 o
   4 -20   4        952.45        914.16        26.97 o
   5 -20   4        108.68         85.27         7.91 o
   6 -20   4        366.04        362.23        28.25 o
   7 -20   4        359.26        375.86        15.95 o
  -5 -19   4        260.26        220.05        15.31 o
  -4 -19   4         22.45         20.75         8.78 o
  -3 -19   4        228.41        223.92        12.69 o
  -2 -19   4        815.77        784.67        20.43 o
  -1 -19   4         64.19         61.46         6.07 o
   0 -19   4       2650.10       2687.98        65.59 o
   1 -19   4          4.19          9.68         8.96 o
   2 -19   4       2688.57       2745.70        63.52 o
   3 -19   4        273.54        269.25        18.97 o
   4 -19   4        974.58        990.88        27.62 o
   5 -19   4        948.96        882.60        18.87 o
   6 -19   4        229.30        236.33        11.79 o
   7 -19   4        506.92        497.08        18.35 o
  -5 -18   4        186.68        189.66        12.13 o
  -4 -18   4        698.35        645.86        20.26 o
  -3 -18   4          4.82          0.05         6.59 o
  -2 -18   4       1298.10       1334.38        27.20 o
  -1 -18   4       1125.17       1221.87        26.34 o
   0 -18   4        200.36        230.33        16.95 o
   1 -18   4       3218.22       3292.72        75.02 o
   2 -18   4        178.44        174.27        18.63 o
   3 -18   4       1916.17       1842.70        44.94 o
   4 -18   4        508.69        550.58        14.65 o
   5 -18   4        343.91        276.32        12.90 o
   6 -18   4        520.49        534.02        14.74 o
   7 -18   4          5.75          7.20         6.83 o
   8 -18   4        212.98        162.92        21.14 o
  -6 -17   4        395.55        368.28        12.19 o
  -5 -17   4        152.19        122.17        12.73 o
  -4 -17   4        271.90        260.66        13.36 o
  -3 -17   4       2049.98       2067.04        39.87 o
  -2 -17   4        185.32        217.82        10.32 o
  -1 -17   4       2731.21       2677.49        48.73 o
   0 -17   4         14.16         22.83         8.26 o
   1 -17   4       1396.34       1348.44        36.65 o
   2 -17   4       1673.65       1661.66        39.57 o
   3 -17   4        238.90        214.26        14.02 o
   4 -17   4       2467.82       2404.31        41.32 o
   5 -17   4        127.43        117.19         7.39 o
   6 -17   4         72.17         60.94         6.56 o
   7 -17   4        410.71        436.68        14.93 o
   8 -17   4        214.78        181.82        13.66 o
  -6 -16   4        156.39        162.12         9.41 o
  -5 -16   4        339.31        395.80        11.84 o
  -4 -16   4        613.31        564.97        16.28 o
  -3 -16   4         96.68         89.08         7.56 o
  -2 -16   4        662.40        653.00        15.59 o
  -1 -16   4         61.31         39.67         4.50 o
   0 -16   4        289.81        251.65        15.61 o
   1 -16   4         82.49         72.79        11.13 o
   2 -16   4        188.11        190.07        13.05 o
   3 -16   4         19.81         17.23         9.19 o
   4 -16   4        552.98        503.90        17.24 o
   5 -16   4         43.34         36.85         5.02 o
   6 -16   4        471.30        458.94        14.13 o
   7 -16   4          8.73          5.28         6.11 o
   8 -16   4        413.42        372.44        21.01 o
  -7 -15   4       1514.84       1522.71        28.53 o
  -6 -15   4         16.63         21.10         5.87 o
  -5 -15   4       2254.45       2312.17        31.82 o
  -4 -15   4        579.13        570.18        16.24 o
  -3 -15   4        476.23        463.69        12.54 o
  -2 -15   4       1047.59       1054.63        20.79 o
  -1 -15   4        316.66        293.72         8.74 o
   0 -15   4          4.28          5.62         6.32 o
   1 -15   4        416.67        405.65        22.49 o
   2 -15   4        860.83        843.31        25.86 o
   3 -15   4        990.56        965.68        23.56 o
   4 -15   4        506.24        496.93        16.16 o
   5 -15   4       2382.38       2161.46        36.10 o
   6 -15   4         54.60         49.79         5.60 o
   7 -15   4        853.84        793.32        19.84 o
   8 -15   4         40.34         50.36        10.89 o
  -7 -14   4        336.02        325.13        13.50 o
  -6 -14   4          3.15         11.51         5.50 o
  -5 -14   4        197.79        178.72         7.81 o
  -4 -14   4        163.19        164.02         6.63 o
  -3 -14   4         20.45         20.90         4.80 o
  -2 -14   4        138.13         92.04         6.21 o
  -1 -14   4         47.06         34.34         4.32 o
   0 -14   4         42.49         40.82         8.07 o
   1 -14   4         12.55          1.67         6.00 o
   2 -14   4        681.60        679.53        16.01 o
   3 -14   4         13.85          5.05         5.18 o
   4 -14   4       1068.15       1014.39        17.06 o
   5 -14   4        552.99        515.29        15.62 o
   6 -14   4         89.95         80.89         6.69 o
   7 -14   4        303.54        257.45        12.18 o
   8 -14   4        457.99        405.28        20.37 o
   9 -14   4          0.06          0.10        12.23 o
  -7 -13   4        493.81        492.74        14.46 o
  -6 -13   4        254.02        243.44        10.65 o
  -5 -13   4       1293.08       1269.24        19.62 o
  -4 -13   4         88.06         83.10         4.68 o
  -3 -13   4       1114.94        970.84        21.54 o
  -2 -13   4        212.30        212.29         8.38 o
  -1 -13   4          6.16          5.54         4.89 o
   0 -13   4        492.97        591.97        17.09 o
   1 -13   4       1627.40       1533.79        45.08 o
   2 -13   4         51.67         73.65         5.63 o
   3 -13   4        759.06        801.25        24.18 o
   4 -13   4        669.58        676.33        19.62 o
   5 -13   4         60.78         64.30         9.62 o
   6 -13   4        411.89        401.18        12.26 o
   7 -13   4         10.17          3.14         5.54 o
   8 -13   4        361.75        372.02        19.71 o
   9 -13   4        105.67        125.60         7.91 o
  -8 -12   4          0.76          3.15         8.77 o
  -7 -12   4         57.28         67.62         7.06 o
  -6 -12   4        434.90        424.89        11.80 o
  -5 -12   4         11.87          8.48         4.19 o
  -4 -12   4       1383.48       1446.01        18.77 o
  -3 -12   4        939.03        917.40        14.76 o
  -2 -12   4        854.76        854.56        14.48 o
  -1 -12   4       2621.42       2674.54        49.24 o
   0 -12   4          0.62          1.34         5.09 o
   1 -12   4       1037.71       1169.18        25.84 o
   2 -12   4        544.63        615.10        17.22 o
   3 -12   4         55.13         50.27         3.86 o
   4 -12   4       1123.65       1112.51        26.86 o
   5 -12   4        631.62        629.15        17.42 o
   6 -12   4        170.68        146.64         9.12 o
   7 -12   4         87.59         92.36        17.94 o
   8 -12   4          0.35          0.97         5.08 o
   9 -12   4         15.74         14.17         6.80 o
  -8 -11   4         98.72         94.96         9.19 o
  -7 -11   4        359.82        358.69        12.63 o
  -6 -11   4        124.05        109.63         9.71 o
  -5 -11   4       1377.21       1303.19        20.81 o
  -4 -11   4          1.92          1.08         3.53 o
  -3 -11   4       5936.91       5828.54        71.57 o
  -2 -11   4        233.20        265.13         6.92 o
  -1 -11   4       7205.99       7599.71       130.15 o
   0 -11   4         16.15         44.02         8.09 o
   1 -11   4          9.25         51.66         8.47 o
   2 -11   4         78.18         91.70        11.05 o
   3 -11   4       1909.24       1858.45        34.28 o
   4 -11   4        172.89        189.36         8.63 o
   5 -11   4       1640.16       1731.85        41.86 o
   6 -11   4        940.43        873.12        14.66 o
   7 -11   4        249.15        249.60         8.74 o
   8 -11   4       1122.68       1064.89        20.88 o
   9 -11   4          7.71          0.49         6.91 o
  -8 -10   4          2.99          0.15         6.92 o
  -7 -10   4        317.70        301.03        12.37 o
  -6 -10   4        284.89        290.10        10.03 o
  -5 -10   4        155.04        146.78         7.06 o
  -4 -10   4       1062.06       1081.63        13.46 o
  -3 -10   4        683.27        834.73        10.72 o
  -2 -10   4       1212.25       1332.71        21.61 o
  -1 -10   4       2535.58       2897.19        53.58 o
   0 -10   4       2194.26       2333.20        53.27 o
   1 -10   4       4850.25       5209.75       123.08 o
   2 -10   4        115.67         52.89        11.74 o
   3 -10   4       3632.85       3688.56        56.06 o
   4 -10   4        846.24        813.75        14.29 o
   5 -10   4        367.71        319.39         8.22 o
   6 -10   4        421.83        400.47         9.69 o
   7 -10   4         22.69          9.99         4.85 o
   8 -10   4        208.31        242.85        10.33 o
   9 -10   4         93.07         97.47        14.41 o
  -8  -9   4         14.68         10.17         7.15 o
  -7  -9   4          2.31          0.05         5.66 o
  -6  -9   4        237.90        205.16        12.70 o
  -5  -9   4         79.98         67.15         5.33 o
  -4  -9   4         20.26         46.18         3.51 o
  -3  -9   4       3133.97       3030.08        46.84 o
  -2  -9   4       4163.86       4798.06        60.48 o
  -1  -9   4       8250.92       8377.57       146.01 o
   0  -9   4      10910.27      11031.55       245.51 o
   1  -9   4        876.61       1115.55        24.05 o
   2  -9   4       4584.55       4543.90       103.71 o
   3  -9   4        816.12        653.97        14.59 o
   4  -9   4       1175.06       1295.76        21.25 o
   5  -9   4       1719.55       1624.15        27.70 o
   6  -9   4         15.62         14.47         5.30 o
   7  -9   4        576.84        551.55        13.59 o
   8  -9   4         59.59         48.91         6.40 o
   9  -9   4         50.91         43.82         6.23 o
  -9  -8   4         50.40         38.33         9.79 o
  -8  -8   4        189.09        184.13         8.88 o
  -7  -8   4        159.17        137.32         8.10 o
  -6  -8   4          0.50          1.57         4.56 o
  -5  -8   4         98.32         82.05         4.88 o
  -4  -8   4       1688.11       1640.02        18.95 o
  -3  -8   4        774.37        861.62        14.72 o
  -2  -8   4       8784.11       8865.48        99.37 o
  -1  -8   4       2986.41       3360.64        60.20 o
   0  -8   4      10677.69      10964.02       226.52 o
   1  -8   4       8477.09       8986.14       250.92 o
   2  -8   4       7303.18       7303.12       109.53 o
   3  -8   4       7187.43       7491.17       107.68 o
   4  -8   4       1184.31       1233.92        23.31 o
   5  -8   4       1990.53       2099.65        25.86 o
   6  -8   4         26.88         20.00         3.63 o
   7  -8   4        229.00        199.11         8.96 o
   8  -8   4        223.21        249.26        10.27 o
   9  -8   4          2.84          4.73         5.57 o
  -9  -7   4          2.33         17.76        10.92 o
  -8  -7   4         40.55         30.03         6.91 o
  -7  -7   4         90.25         78.73         6.02 o
  -6  -7   4        769.67        747.96        13.68 o
  -5  -7   4          4.16         11.94         3.33 o
  -4  -7   4       3731.36       3669.18        44.47 o
  -3  -7   4       2316.61       2562.57        36.00 o
  -2  -7   4       1026.61       1197.81        23.06 o
  -1  -7   4       5638.51       5875.73       118.52 o
   0  -7   4        725.81        631.81        18.07 o
   1  -7   4       5623.98       6175.85       138.67 o
   2  -7   4       4427.06       4516.38        61.34 o
   3  -7   4       2830.37       3022.10        29.53 o
   4  -7   4       2958.85       2767.32        54.13 o
   5  -7   4        133.46        158.68         6.38 o
   6  -7   4        243.71        224.83         9.66 o
   7  -7   4          6.43          7.46         4.43 o
   8  -7   4         11.06         19.87         6.71 o
   9  -7   4         13.35          8.47         5.67 o
  -9  -6   4          8.91          2.82         8.69 o
  -8  -6   4         83.02         57.11         6.93 o
  -7  -6   4         77.07         48.66         6.08 o
  -6  -6   4         58.32         42.29         5.58 o
  -5  -6   4        114.32        110.76         6.03 o
  -4  -6   4        757.93        975.52        17.86 o
  -3  -6   4        551.49        503.60         8.62 o
  -2  -6   4       1992.21       2044.71        24.07 o
  -1  -6   4        876.80        639.35         4.48 o
   0  -6   4        790.32        706.24        23.02 o
   1  -6   4         64.62        119.51         9.83 o
   2  -6   4       5831.45       6226.50       109.66 o
   3  -6   4        453.35        293.63         6.41 o
   4  -6   4       4891.47       5926.66        75.05 o
   5  -6   4        503.46        476.93         7.23 o
   6  -6   4          1.47          1.77         3.65 o
   7  -6   4         53.62         60.89         4.88 o
   8  -6   4        294.40        300.24        11.35 o
   9  -6   4        212.40        171.41         8.93 o
  -9  -5   4         49.13         56.69         9.27 o
  -8  -5   4         18.17         10.27         7.43 o
  -7  -5   4        792.64        796.52        17.77 o
  -6  -5   4       1043.06       1075.57        16.86 o
  -5  -5   4        293.69        274.90         5.65 o
  -4  -5   4       3938.97       3607.71        46.61 o
  -3  -5   4        789.94       1002.67        24.25 o
  -2  -5   4       3479.10       3273.69        48.59 o
  -1  -5   4        128.41        194.90         5.72 o
   0  -5   4        340.73        618.08        14.65 o
   1  -5   4          8.97         18.04         2.73 o
   2  -5   4       1041.90       1123.50        19.25 o
   3  -5   4        276.54        283.28         6.37 o
   4  -5   4       1254.72       1239.88        19.23 o
   5  -5   4          1.52          1.87         3.01 o
   6  -5   4        491.81        464.42        11.03 o
   7  -5   4        123.58        112.73         7.61 o
   8  -5   4        108.61        121.13        10.70 o
   9  -5   4        268.85        258.82        10.74 o
  -9  -4   4        168.13        164.84        11.81 o
  -8  -4   4          1.38          2.83         6.94 o
  -7  -4   4        613.43        640.13        17.37 o
  -6  -4   4        675.56        670.96        14.12 o
  -5  -4   4        401.36        357.52         8.29 o
  -4  -4   4        826.51        821.00        18.27 o
  -3  -4   4       3690.25       3742.92        34.54 o
  -2  -4   4       7078.12       6060.64        58.02 o
  -1  -4   4      11940.40      11557.57       223.81 o
   0  -4   4      16729.12      16367.16       342.50 o
   1  -4   4       1299.12       1359.07        20.77 o
   2  -4   4        506.96        521.48         5.19 o
   3  -4   4         34.98         33.27         2.52 o
   4  -4   4        113.52         93.88         4.95 o
   5  -4   4       1193.05       1112.81        16.52 o
   6  -4   4         60.95         62.97         4.96 o
   7  -4   4        620.85        648.22        13.01 o
   8  -4   4        824.85        859.40        16.63 o
   9  -4   4          4.50          9.85         6.39 o
  -9  -3   4         10.18         10.66         9.57 o
  -8  -3   4       1764.19       1758.93        42.32 o
  -7  -3   4         24.35         14.07         5.46 o
  -6  -3   4        596.61        582.76        12.53 o
  -5  -3   4        182.81        176.76         6.37 o
  -4  -3   4          0.94          7.79         2.70 o
  -3  -3   4         32.52          2.85         2.10 o
  -2  -3   4        740.25        601.42         7.53 o
  -1  -3   4       8749.92       6329.10        53.63 o
   0  -3   4        864.23       1065.15        22.20 o
   1  -3   4        476.70        467.70         4.50 o
   2  -3   4      14325.42      14245.28       368.29 o
   3  -3   4       1200.14       1058.17        14.20 o
   4  -3   4        418.06        458.22         7.63 o
   5  -3   4        320.34        316.29         7.68 o
   6  -3   4       2843.21       2746.57        40.19 o
   7  -3   4          5.14          4.22         4.46 o
   8  -3   4       2114.65       2086.14        29.03 o
   9  -3   4        279.41        324.62        12.82 o
 -10  -2   4        555.03        634.71        22.11 o
  -9  -2   4        142.10        104.14         9.27 o
  -8  -2   4         13.07          9.61         7.43 o
  -7  -2   4        430.33        393.93        17.01 o
  -6  -2   4       1054.04       1037.21        20.37 o
  -5  -2   4       1619.94       1631.72        21.78 o
  -4  -2   4       2422.99       2478.82        31.99 o
  -3  -2   4        464.48        560.96        18.08 o
  -2  -2   4       1253.90       1083.18        19.06 o
  -1  -2   4       2437.79       3995.52       246.53 o
   0  -2   4       6567.04       4856.03        65.05 o
   1  -2   4      14033.17      17056.94       730.59 o
   2  -2   4        791.46        758.83        20.67 o
   3  -2   4       3905.96       3741.94        53.16 o
   4  -2   4        331.86        344.65         7.40 o
   5  -2   4        898.80        794.02        12.17 o
   6  -2   4        177.53        235.90         8.51 o
   7  -2   4        185.04        196.63         9.17 o
   8  -2   4          7.35         17.98         5.50 o
   9  -2   4         12.00         22.08         6.93 o
 -10  -1   4          1.09         13.96         9.98 o
  -9  -1   4          3.69          3.10         7.78 o
  -8  -1   4         91.09         91.57         7.64 o
  -7  -1   4         11.75          7.36         6.26 o
  -6  -1   4       1817.24       1748.78        35.98 o
  -5  -1   4        471.46        459.35        13.00 o
  -4  -1   4       7535.24       7243.08       110.16 o
  -3  -1   4         86.13         96.75         4.19 o
  -2  -1   4         89.54        254.00         4.87 o
  -1  -1   4       8451.17       9307.15       437.20 o
   0  -1   4       5845.25       8797.31       297.16 o
   1  -1   4         15.07         11.48         3.39 o
   2  -1   4        153.85        490.37        12.62 o
   3  -1   4       1901.27       1997.13        26.04 o
   4  -1   4         36.67         84.15         3.93 o
   5  -1   4        323.58        402.21        10.02 o
   6  -1   4          8.77         26.38         5.48 o
   7  -1   4        113.33        104.26         6.85 o
   8  -1   4        508.94        495.50        13.11 o
   9  -1   4        560.97        595.71        15.16 o
 -10   0   4        148.13        162.83        11.68 o
  -9   0   4        196.65        153.58         9.51 o
  -8   0   4        579.90        621.00        16.54 o
  -7   0   4        807.42        780.35        15.98 o
  -6   0   4        113.36        132.32         5.59 o
  -5   0   4       4390.45       4254.07        60.85 o
  -4   0   4        224.95        170.54         6.01 o
  -3   0   4      12212.90      11091.08       144.13 o
  -2   0   4       3408.23       3675.15        58.72 o
   1   0   4         38.47         52.30        11.86 o
   2   0   4        637.89        705.20        23.01 o
   3   0   4       1608.65       1517.49        21.80 o
   4   0   4       2400.73       2063.51        54.38 o
   5   0   4          0.96          9.74         4.52 o
   6   0   4       2441.11       2251.23        30.65 o
   7   0   4        642.50        700.17        14.57 o
   8   0   4        501.00        486.64        13.76 o
   9   0   4        571.56        590.58        17.61 o
 -10   1   4         67.36         83.22        15.04 o
  -9   1   4        531.51        583.19        15.40 o
  -8   1   4        160.16        131.42         8.25 o
  -7   1   4        237.02        255.08        10.25 o
  -6   1   4       1657.52       1573.38        28.04 o
  -5   1   4       1732.18       1809.75        37.02 o
  -4   1   4       2961.01       2941.95        37.71 o
  -3   1   4        879.34        946.82        16.97 o
  -2   1   4        233.43        220.78         5.56 o
  -1   1   4       5882.58       5458.91        59.69 o
   0   1   4       1322.77       1460.01        22.56 o
   1   1   4          4.18         73.44        11.85 o
   2   1   4        623.32        756.50        15.76 o
   3   1   4       2417.66       2505.66        21.03 o
   4   1   4        224.60        207.48         7.14 o
   5   1   4        775.07        708.15        13.90 o
   6   1   4         12.28          7.28         4.53 o
   7   1   4        192.55        159.64         9.31 o
   8   1   4        321.50        329.67        13.09 o
   9   1   4         68.67         45.18         7.88 o
 -10   2   4         18.82         22.07         8.35 o
  -9   2   4        220.56        190.80        15.41 o
  -8   2   4        266.75        251.21        10.94 o
  -7   2   4         20.32         27.21         8.90 o
  -6   2   4       2439.11       2482.31        33.66 o
  -5   2   4        649.83        571.46         9.81 o
  -4   2   4       2144.77       2243.03        24.24 o
  -3   2   4        533.47        552.55         9.92 o
  -2   2   4      10267.71      10101.20       176.04 o
   0   2   4      19243.76      18833.68       371.94 o
   1   2   4       2538.69       2715.00        45.35 o
   2   2   4         81.32        126.81        12.10 o
   3   2   4       4865.33       5012.15        85.49 o
   4   2   4         94.94        117.61         8.29 o
   5   2   4       1258.94       1346.48        21.54 o
   6   2   4         58.15         28.48         4.87 o
   7   2   4        113.49        104.78         6.61 o
   8   2   4        235.09        284.37        13.30 o
   9   2   4          4.72          7.33         8.19 o
 -10   3   4        447.89        476.98        20.81 o
  -9   3   4        103.52        100.36         9.76 o
  -8   3   4        260.39        253.62        13.28 o
  -7   3   4         19.31         13.52         4.34 o
  -6   3   4        279.90        282.31         8.68 o
  -5   3   4         67.34         74.99         5.60 o
  -4   3   4       3924.26       3619.77        44.48 o
  -3   3   4        281.44        275.02        13.36 o
  -2   3   4       8463.93       6810.90        73.57 o
  -1   3   4       8800.50       8924.93       333.21 o
   0   3   4       4923.98       4986.11        59.12 o
   1   3   4       7779.29       7377.59       129.03 o
   2   3   4        162.05        120.46         3.37 o
   3   3   4       1978.88       1800.31        37.62 o
   4   3   4       3292.43       3414.16        41.06 o
   5   3   4          3.10          1.35         3.96 o
   6   3   4       1322.83       1271.21        29.06 o
   7   3   4        148.62        158.11         7.55 o
   8   3   4         88.33         68.76         7.64 o
   9   3   4         38.05         33.64         8.81 o
 -10   4   4        114.86        106.84        10.15 o
  -9   4   4        355.32        388.90        17.22 o
  -8   4   4         65.59         50.17         5.75 o
  -7   4   4        498.44        496.49        11.62 o
  -6   4   4       1002.31        969.92        16.43 o
  -5   4   4       1694.49       1794.95        29.22 o
  -4   4   4        329.78        296.82         7.66 o
  -3   4   4       2718.63       2758.94        49.70 o
  -2   4   4       3195.97       2743.40        24.60 o
  -1   4   4       5126.29       4807.86        56.42 o
   0   4   4       2910.19       2742.56        28.33 o
   1   4   4       1474.90       1551.44        24.94 o
   2   4   4         94.52         86.65         3.63 o
   3   4   4       3710.99       3745.32        60.91 o
   4   4   4        215.55        229.35         6.38 o
   5   4   4        433.47        447.20        12.83 o
   6   4   4        228.43        191.80        10.73 o
   7   4   4        130.84        152.28         8.74 o
   8   4   4          3.20          4.27         7.28 o
 -10   5   4        302.68        267.80        14.01 o
  -9   5   4         88.67        102.91         8.60 o
  -8   5   4        662.58        725.02        16.02 o
  -7   5   4        542.82        556.15        13.28 o
  -6   5   4        922.31        967.26        16.98 o
  -5   5   4       1714.66       1489.01        24.58 o
  -4   5   4        208.35        223.23         8.43 o
  -3   5   4          3.18          6.42         2.21 o
  -2   5   4       1768.46       1753.41        26.73 o
  -1   5   4         16.40         20.33         2.47 o
   0   5   4       3878.84       3812.14        63.46 o
   1   5   4        162.55         95.48         5.39 o
   2   5   4        503.16        556.70         8.65 o
   3   5   4        953.37        852.59        22.29 o
   4   5   4       1529.58       1776.34        24.46 o
   5   5   4          1.21          2.96         4.14 o
   6   5   4        312.60        322.11        10.54 o
   7   5   4        192.00        235.12        13.71 o
   8   5   4        311.35        390.40        15.11 o
 -10   6   4        265.10        267.00        13.83 o
  -9   6   4        154.48        144.21         9.15 o
  -8   6   4          0.44          5.55         5.77 o
  -7   6   4          2.82          3.33         4.82 o
  -6   6   4        199.04        216.77         8.54 o
  -5   6   4          9.04         13.55         3.21 o
  -4   6   4         56.87         56.12         5.99 o
  -3   6   4        735.57        661.82         8.65 o
  -2   6   4         26.11         44.30         3.77 o
  -1   6   4       3813.84       3476.62        52.69 o
   0   6   4         10.67         64.90         5.41 o
   1   6   4         24.59         37.64         2.54 o
   2   6   4        690.46        544.82         8.12 o
   3   6   4          5.60          2.95         3.00 o
   4   6   4        903.32        780.30        13.88 o
   5   6   4         18.08          6.87         4.70 o
   6   6   4         65.48         35.69         6.55 o
   7   6   4        198.20        207.63        11.34 o
   8   6   4        124.04        161.23        10.78 o
 -10   7   4         39.66         45.03         9.73 o
  -9   7   4        435.00        489.69        16.00 o
  -8   7   4        609.79        710.05        15.74 o
  -7   7   4        377.43        372.24        11.23 o
  -6   7   4        540.55        577.91        10.13 o
  -5   7   4        794.01        665.92        18.71 o
  -4   7   4        213.44        235.53         6.07 o
  -3   7   4         32.27         17.72         2.08 o
  -2   7   4       1756.22       1662.99        17.66 o
  -1   7   4       2240.86       2046.01        29.27 o
   0   7   4        747.86        680.85         8.79 o
   1   7   4        308.76        299.63         6.86 o
   2   7   4        912.53        833.62        13.27 o
   3   7   4        576.42        417.68         9.95 o
   4   7   4        101.82         93.33         6.60 o
   5   7   4         17.57         37.13         5.26 o
   6   7   4         94.18         94.61         6.24 o
   7   7   4        192.14        203.88        17.29 o
   8   7   4        512.60        506.27        17.71 o
 -10   8   4        663.29        688.90        20.06 o
  -9   8   4        598.64        672.60        22.53 o
  -8   8   4        404.91        445.80        13.48 o
  -7   8   4       1252.04       1197.61        23.23 o
  -6   8   4         26.25         23.40         4.99 o
  -5   8   4        769.81        722.32        12.72 o
  -4   8   4         74.88         42.85         2.78 o
  -3   8   4          1.73          5.44         1.91 o
  -2   8   4          9.11         57.91         3.49 o
  -1   8   4        147.30        206.64         3.43 o
   0   8   4        278.23        398.70         5.63 o
   1   8   4         33.80         10.62         2.83 o
   2   8   4       1407.12       1414.88        17.53 o
   3   8   4         24.73         31.66         5.16 o
   4   8   4       1804.32       1769.56        25.76 o
   5   8   4        321.23        271.10        10.21 o
   6   8   4        698.54        659.60        15.75 o
   7   8   4       1201.21       1234.47        23.13 o
   8   8   4         68.29         54.64        11.10 o
 -10   9   4          0.02          7.34         8.32 o
  -9   9   4       1024.09       1079.10        22.43 o
  -8   9   4        937.27        976.19        19.09 o
  -7   9   4        274.67        276.93         9.62 o
  -6   9   4       1551.92       1601.73        27.51 o
  -5   9   4        105.25        134.14         6.03 o
  -4   9   4        200.47        166.56         5.26 o
  -3   9   4          8.16          4.93         2.14 o
  -2   9   4        424.62        404.99        10.18 o
  -1   9   4       5207.46       5243.34        67.12 o
   0   9   4         65.54         54.19         3.78 o
   1   9   4       2486.90       2523.60        25.26 o
   2   9   4       1053.31       1048.42        19.36 o
   3   9   4         24.65         27.79         3.80 o
   4   9   4        448.10        418.91        11.43 o
   5   9   4        276.94        323.88        11.29 o
   6   9   4          7.28         18.02         6.00 o
   7   9   4        252.82        337.02        14.22 o
 -10  10   4        102.59         79.48         9.25 o
  -9  10   4         25.48         38.13         7.18 o
  -8  10   4        393.86        383.82        12.48 o
  -7  10   4        279.29        274.48        11.75 o
  -6  10   4        680.99        700.58        13.32 o
  -5  10   4        880.02        881.78        17.10 o
  -4  10   4         13.48          7.47         2.52 o
  -3  10   4          3.56          5.98         3.24 o
  -2  10   4       2055.09       2011.74        38.89 o
  -1  10   4          9.89          5.67         2.78 o
   0  10   4        612.04        583.54        12.26 o
   1  10   4        267.05        225.57        10.35 o
   2  10   4          8.32         12.10         3.17 o
   3  10   4       1987.12       1986.03        26.54 o
   4  10   4        335.37        302.67         9.43 o
   5  10   4        446.19        453.58        11.56 o
   6  10   4        584.69        590.66        15.14 o
   7  10   4         62.25         78.64         8.51 o
  -9  11   4        677.05        709.88        18.01 o
  -8  11   4        222.81        251.69        11.04 o
  -7  11   4         62.57         64.09         8.83 o
  -6  11   4       1943.24       1969.76        36.92 o
  -5  11   4        184.73        177.21         7.41 o
  -4  11   4       2434.75       2341.04        58.61 o
  -3  11   4        109.12        105.00         3.81 o
  -2  11   4        640.20        627.05        13.54 o
  -1  11   4        630.86        714.39        12.34 o
   0  11   4          9.43         12.85         3.02 o
   1  11   4       3230.65       3173.01        44.91 o
   2  11   4        120.17        124.33         6.39 o
   3  11   4       1276.41       1252.29        25.79 o
   4  11   4        524.44        555.79        13.00 o
   5  11   4         52.67         68.48         7.60 o
   6  11   4        189.02        205.10        13.18 o
   7  11   4        389.60        420.75        15.85 o
  -9  12   4         43.10         49.46         8.10 o
  -8  12   4         82.66         84.92         6.45 o
  -7  12   4         16.02          4.67         4.67 o
  -6  12   4         49.52         49.21         4.72 o
  -5  12   4        354.95        416.65        20.73 o
  -4  12   4         10.47         16.59         5.27 o
  -3  12   4       1261.10       1293.70        24.47 o
  -2  12   4        598.88        555.36        13.81 o
  -1  12   4       1505.55       1590.18        32.39 o
   0  12   4       2001.87       2130.35        39.67 o
   1  12   4          0.26          1.23         3.17 o
   2  12   4        867.27        935.55        14.40 o
   3  12   4       1115.50       1060.93        17.42 o
   4  12   4        123.63        151.12        10.33 o
   5  12   4        680.16        782.04        15.53 o
   6  12   4        324.07        374.63        14.29 o
   7  12   4        150.10        139.12        10.57 o
  -9  13   4       1024.04       1004.58        30.63 o
  -8  13   4         84.65         92.03         6.08 o
  -7  13   4       3924.26       4002.03        89.65 o
  -6  13   4         74.55         88.50        14.50 o
  -5  13   4       6461.58       6234.39       134.97 o
  -4  13   4       2640.30       2740.93        51.84 o
  -3  13   4       1291.89       1212.67        22.24 o
  -2  13   4       3313.15       3290.69        56.39 o
  -1  13   4         34.47         40.46         5.57 o
   0  13   4          8.03         19.04         4.25 o
   1  13   4        339.43        302.10         7.13 o
   2  13   4       1543.52       1607.10        22.18 o
   3  13   4       1287.06       1297.23        20.46 o
   4  13   4       1860.04       1999.20        30.28 o
   5  13   4        560.20        564.52        15.53 o
   6  13   4        550.99        593.88        16.13 o
  -9  14   4        377.05        381.30        44.93 o
  -8  14   4          5.90          8.15         9.85 o
  -7  14   4        272.46        297.32        16.08 o
  -6  14   4        202.06        167.07        12.20 o
  -5  14   4          7.58          2.92         6.06 o
  -4  14   4        427.00        410.84        17.32 o
  -3  14   4         85.69         67.48         4.49 o
  -2  14   4        201.61        177.55         5.16 o
  -1  14   4        815.00        751.69        19.16 o
   0  14   4       1332.27       1269.70        23.92 o
   1  14   4        998.54        986.91        20.18 o
   2  14   4        616.65        620.69        12.57 o
   3  14   4          9.85          1.22         4.27 o
   4  14   4        187.89        225.48        11.84 o
   5  14   4        127.55        160.36         8.64 o
   6  14   4         10.34         15.51         7.46 o
  -9  15   4        125.76        157.71        15.00 o
  -8  15   4        299.23        342.83        20.20 o
  -7  15   4        509.98        457.71        52.30 o
  -6  15   4        630.21        733.51        22.47 o
  -5  15   4        836.07        894.50        20.97 o
  -4  15   4        327.61        376.62        22.41 o
  -3  15   4         17.53         32.85         5.00 o
  -2  15   4         39.60         33.36         8.07 o
  -1  15   4       1453.92       1475.16        28.84 o
   0  15   4        555.48        559.79        34.71 o
   1  15   4       1617.80       1527.57        32.06 o
   2  15   4        100.93        112.79         9.79 o
   3  15   4       1364.71       1356.21        20.48 o
   4  15   4        241.35        270.51        10.44 o
   5  15   4        476.19        485.55        14.06 o
  -8  16   4         29.28         29.01        21.90 o
  -7  16   4        245.64        279.67        16.93 o
  -6  16   4         48.21         37.42         9.73 o
  -5  16   4        209.03        230.62        13.23 o
  -4  16   4        136.61        149.75        10.20 o
  -3  16   4        872.28        880.61        21.88 o
  -2  16   4        116.99         93.76         7.12 o
  -1  16   4       3230.42       3287.91        54.26 o
   0  16   4       1284.32       1207.28        26.90 o
   1  16   4        422.95        377.87        12.86 o
   2  16   4        987.09       1071.18        25.50 o
   3  16   4         11.16         18.65         5.11 o
   4  16   4        155.58        184.36         8.58 o
   5  16   4         60.95         82.09         9.42 o
  -8  17   4         67.18         49.32        11.55 o
  -7  17   4          1.28          1.48        11.95 o
  -6  17   4         66.79         67.07         8.77 o
  -5  17   4        835.54        938.17        26.19 o
  -4  17   4         20.09         22.35         6.34 o
  -3  17   4        297.82        323.54        11.25 o
  -2  17   4        427.87        462.87        13.26 o
  -1  17   4         18.36         19.92         5.31 o
   0  17   4        378.68        402.51        12.70 o
   1  17   4          3.03          5.61         6.08 o
   2  17   4          6.03          2.25         6.67 o
   3  17   4        299.34        275.43        25.74 o
   4  17   4         32.46         32.35         5.65 o
  -8  18   4         42.52         67.18        22.33 o
  -7  18   4          2.60          1.17        12.66 o
  -6  18   4         40.01         43.09         8.63 o
  -5  18   4        568.48        535.07        16.60 o
  -4  18   4         79.54        104.23        18.05 o
  -3  18   4        790.43        723.82        16.84 o
  -2  18   4        201.36        263.49        10.59 o
  -1  18   4        126.94        127.08         8.65 o
   0  18   4         64.74         76.75         6.76 o
   1  18   4         91.12        121.37        11.63 o
   2  18   4         98.76         75.00         8.58 o
   3  18   4         16.88          7.14         8.64 o
   4  18   4        368.38        325.07        25.83 o
  -7  19   4          8.48         24.05        14.14 o
  -6  19   4        434.70        483.78        19.67 o
  -5  19   4         69.53         84.36         8.03 o
  -4  19   4        440.00        507.60        17.18 o
  -3  19   4        179.11        203.91        10.45 o
  -2  19   4        188.71        184.76        10.49 o
  -1  19   4         81.50         75.69         6.51 o
   0  19   4        177.83        167.54        10.54 o
   1  19   4        127.53        130.93         9.08 o
   2  19   4         57.87         43.73         8.69 o
   3  19   4        305.05        234.89        15.66 o
  -6  20   4         95.90        114.86        11.36 o
  -5  20   4        529.51        508.98        17.85 o
  -4  20   4         46.88         52.54         7.56 o
  -3  20   4        346.04        332.72        13.93 o
  -2  20   4        159.00        166.52        12.89 o
  -1  20   4        193.38        179.74        10.90 o
   0  20   4        187.27        175.98        11.54 o
   1  20   4         63.57         64.95         8.72 o
   2  20   4          2.26          5.87         9.15 o
  -6  21   4        432.46        426.09        22.18 o
  -5  21   4        139.32        185.56        16.82 o
  -4  21   4        339.36        352.46        12.99 o
  -3  21   4         71.40         65.53         7.83 o
  -2  21   4        318.88        319.96        12.99 o
  -1  21   4        663.44        610.23        17.86 o
   0  21   4        195.03        165.44         9.48 o
   1  21   4        348.01        293.86        16.51 o
   2  21   4          3.92          4.51         9.78 o
  -5  22   4        214.11        219.25        15.61 o
  -4  22   4        147.23        198.72        14.12 o
  -3  22   4        320.72        290.72        15.33 o
  -2  22   4         13.97          9.06         7.14 o
  -1  22   4        926.56        937.64        33.13 o
   0  22   4        309.81        327.16        16.38 o
  -3  23   4        127.83        134.04        10.01 o
  -2  23   4        613.58        648.11        21.32 o
  -1  23   4          0.43          7.37         8.13 o
  -1 -24   5         10.07          3.17         7.31 o
   0 -24   5        398.96        432.59        29.47 o
   1 -24   5        202.49        200.02        17.89 o
   2 -24   5         37.64         45.31        13.46 o
   3 -24   5        127.84        126.22        14.52 o
   4 -24   5        103.65         89.05        14.91 o
  -2 -23   5          2.80          8.63         7.98 o
  -1 -23   5         29.16         16.08         6.81 o
   0 -23   5        134.66        128.95        10.44 o
   1 -23   5          1.97          3.47        12.02 o
   2 -23   5        230.32        217.69        16.09 o
   3 -23   5         50.36         52.57        12.41 o
   4 -23   5         74.54         47.13        11.36 o
   5 -23   5         96.88         64.58        18.68 o
  -3 -22   5         86.41         71.55         9.34 o
  -2 -22   5         54.68         28.77         7.60 o
  -1 -22   5         16.61         12.64         6.02 o
   0 -22   5        397.49        414.41        25.48 o
   1 -22   5        516.38        427.90        24.24 o
   2 -22   5        167.66        152.04        20.50 o
   3 -22   5        713.47        614.26        25.25 o
   4 -22   5          4.08          0.05         9.72 o
   5 -22   5        401.95        383.55        32.57 o
   6 -22   5        103.73         72.62        10.36 o
  -4 -21   5        326.23        328.39        24.87 o
  -3 -21   5        235.09        197.99        11.05 o
  -2 -21   5        243.72        216.29        11.66 o
  -1 -21   5        707.06        748.24        16.59 o
   0 -21   5         12.25          0.00        11.13 o
   1 -21   5       1080.65       1173.89        35.38 o
   2 -21   5        494.60        484.24        22.71 o
   3 -21   5        913.77        892.06        28.87 o
   4 -21   5        614.01        653.95        30.04 o
   5 -21   5        426.53        394.49        17.07 o
   6 -21   5        350.60        351.08        14.71 o
  -4 -20   5          1.43          1.85         9.06 o
  -3 -20   5       1089.24       1144.00        26.81 o
  -2 -20   5        333.26        328.58        13.04 o
  -1 -20   5       1224.10       1171.20        22.90 o
   0 -20   5       1548.59       1590.38        44.38 o
   1 -20   5        436.84        405.70        21.35 o
   2 -20   5       2803.00       2782.50        64.80 o
   3 -20   5         52.01         38.10         9.31 o
   4 -20   5       2265.61       2172.17        51.94 o
   5 -20   5        346.52        359.76        12.21 o
   6 -20   5        376.75        351.12        13.89 o
   7 -20   5        161.31        179.29        11.36 o
  -5 -19   5         37.41         29.46        10.28 o
  -4 -19   5        576.27        546.91        19.65 o
  -3 -19   5          2.17          1.64         7.20 o
  -2 -19   5       2378.21       2421.91        44.20 o
  -1 -19   5        870.76        903.82        24.21 o
   0 -19   5       3652.98       3666.01        81.65 o
   1 -19   5       1787.94       1913.60        48.54 o
   2 -19   5        640.81        604.15        21.83 o
   3 -19   5        518.79        514.05        21.04 o
   4 -19   5         39.09         43.06         8.53 o
   5 -19   5        551.24        539.91        15.00 o
   6 -19   5        110.68        112.29         7.45 o
   7 -19   5        337.01        329.10        15.04 o
  -5 -18   5        139.05        161.58        11.67 o
  -4 -18   5        398.15        392.04        16.56 o
  -3 -18   5       1061.60       1087.87        25.28 o
  -2 -18   5        246.75        256.96        11.23 o
  -1 -18   5        736.97        711.84        15.94 o
   0 -18   5          9.95         16.70         9.42 o
   1 -18   5        388.55        331.12        18.79 o
   2 -18   5        468.44        476.25        18.04 o
   3 -18   5         17.74         20.00         7.58 o
   4 -18   5       1110.23       1117.44        21.85 o
   5 -18   5        184.68        147.76         9.97 o
   6 -18   5        341.57        341.81        13.28 o
   7 -18   5        348.36        338.95        14.70 o
  -6 -17   5        116.20        109.98         8.76 o
  -5 -17   5        150.91        133.63        13.99 o
  -4 -17   5          3.00          0.00         7.24 o
  -3 -17   5        362.98        381.72        14.26 o
  -2 -17   5        467.00        432.63        14.33 o
  -1 -17   5         34.72         19.05         4.16 o
   0 -17   5       1202.68       1226.71        51.46 o
   1 -17   5        418.48        463.35        19.97 o
   2 -17   5        769.77        772.99        24.63 o
   3 -17   5        967.20        911.10        26.28 o
   4 -17   5        166.37        130.53         8.79 o
   5 -17   5        353.98        296.63        10.47 o
   6 -17   5        456.68        433.70        14.11 o
   7 -17   5          3.05          5.85         6.67 o
   8 -17   5        743.14        762.40        27.93 o
  -6 -16   5         57.36         45.23         6.36 o
  -5 -16   5        688.19        657.90        25.22 o
  -4 -16   5          7.24          1.00         7.01 o
  -3 -16   5        856.49        819.23        19.37 o
  -2 -16   5         42.65         49.98         5.59 o
  -1 -16   5        147.17        151.71         8.86 o
   0 -16   5        779.70        876.24        25.94 o
   1 -16   5         24.75         35.72         7.52 o
   2 -16   5         40.08         43.99         7.15 o
   3 -16   5       1163.37       1207.54        30.63 o
   4 -16   5        434.59        377.68         9.35 o
   5 -16   5       1354.53       1286.63        24.68 o
   6 -16   5        107.46        103.51         7.96 o
   7 -16   5        390.78        387.23        14.85 o
   8 -16   5          6.55         11.12         7.57 o
  -7 -15   5        918.98        931.69        21.04 o
  -6 -15   5        730.33        698.36        15.55 o
  -5 -15   5        297.55        303.60        16.28 o
  -4 -15   5        957.10        949.67        27.24 o
  -3 -15   5        168.02        140.07         9.74 o
  -2 -15   5        189.57        188.02        15.52 o
  -1 -15   5         22.58          9.93         4.38 o
   0 -15   5          6.99          5.19         6.50 o
   1 -15   5        588.42        532.62        17.82 o
   2 -15   5        167.27        174.90        15.21 o
   3 -15   5        252.28        225.99        13.08 o
   4 -15   5        203.49        138.90        10.96 o
   5 -15   5        141.74         97.83         9.65 o
   6 -15   5         49.18         42.64         5.79 o
   7 -15   5         39.38         38.26        10.58 o
   8 -15   5        558.28        560.30        17.53 o
  -7 -14   5         24.16         17.70         7.51 o
  -6 -14   5         44.19         43.16         5.83 o
  -5 -14   5         69.11         69.79         5.21 o
  -4 -14   5        185.18        190.86         9.35 o
  -3 -14   5        318.23        295.00        12.44 o
  -2 -14   5        685.48        664.37        14.37 o
  -1 -14   5        651.65        658.31        11.80 o
   0 -14   5        959.23        950.93        26.62 o
   1 -14   5         89.29         56.35        11.17 o
   2 -14   5        353.40        306.08        16.39 o
   3 -14   5       1123.82       1104.56        27.52 o
   4 -14   5          3.94         10.67         3.26 o
   5 -14   5         95.76         91.58         5.39 o
   6 -14   5        285.10        288.48        11.81 o
   7 -14   5         82.87         79.10         7.13 o
   8 -14   5        185.82        136.61        12.61 o
  -7 -13   5         96.29        108.41         8.26 o
  -6 -13   5        349.73        316.32        10.60 o
  -5 -13   5        136.81        139.64        12.76 o
  -4 -13   5        304.07        309.15         7.73 o
  -3 -13   5         27.55         22.79         5.79 o
  -2 -13   5         51.55         69.30         5.17 o
  -1 -13   5       1436.94       1466.20        24.81 o
   0 -13   5        146.13        131.77        12.25 o
   1 -13   5       1222.29       1353.24        27.09 o
   2 -13   5        216.06        204.46        11.44 o
   3 -13   5        253.79        218.30         6.93 o
   4 -13   5       1776.30       1767.11        33.94 o
   5 -13   5        826.88        794.12        22.03 o
   6 -13   5        846.75        860.60        23.55 o
   7 -13   5        195.78        222.97        30.27 o
   8 -13   5         45.93         33.81        10.63 o
   9 -13   5        125.24        117.04        13.99 o
  -8 -12   5        377.99        401.73        25.52 o
  -7 -12   5         34.84         43.26         7.27 o
  -6 -12   5        427.69        429.34        12.00 o
  -5 -12   5        399.62        401.25        10.62 o
  -4 -12   5          8.95          4.12         3.44 o
  -3 -12   5       1312.89       1261.05        19.52 o
  -2 -12   5        750.73        761.19        14.51 o
  -1 -12   5         58.27         69.03         3.64 o
   0 -12   5       2147.18       2401.39        58.86 o
   1 -12   5        621.36        592.64        31.98 o
   2 -12   5       2024.04       1936.17        46.58 o
   3 -12   5        642.71        614.57        12.09 o
   4 -12   5        738.71        720.92        15.96 o
   5 -12   5       1138.59       1174.38        28.03 o
   6 -12   5          2.41         11.32        10.98 o
   7 -12   5        606.66        605.40        20.41 o
   8 -12   5        394.86        445.37        12.67 o
   9 -12   5         10.53          7.24         6.69 o
  -8 -11   5          3.21         12.71         8.18 o
  -7 -11   5        707.30        684.18        17.43 o
  -6 -11   5        194.80        185.24        10.42 o
  -5 -11   5        760.05        688.63        11.70 o
  -4 -11   5       1295.13       1363.68        17.53 o
  -3 -11   5        390.02        380.10         7.65 o
  -2 -11   5       1846.96       1752.74        35.21 o
  -1 -11   5        272.11        249.48         6.54 o
   0 -11   5        515.36        459.32        44.59 o
   1 -11   5       6605.68       6763.68       139.57 o
   2 -11   5        502.20        553.70        19.65 o
   3 -11   5       2180.73       2253.52        30.25 o
   4 -11   5       1994.10       1875.99        31.27 o
   5 -11   5         46.15         35.30         6.23 o
   6 -11   5       1313.56       1222.04        21.59 o
   7 -11   5        564.15        480.15        11.40 o
   8 -11   5        632.10        656.24        15.75 o
   9 -11   5        458.64        445.74        17.33 o
  -8 -10   5        356.84        336.63        19.08 o
  -7 -10   5         33.96         10.83         6.78 o
  -6 -10   5        777.57        739.03        13.88 o
  -5 -10   5        102.80         95.34         5.57 o
  -4 -10   5        535.04        470.84        10.47 o
  -3 -10   5       1361.84       1367.37        23.16 o
  -2 -10   5        279.76        301.75         8.55 o
  -1 -10   5       2977.12       3220.74        48.66 o
   0 -10   5       1800.51       2245.57        73.49 o
   1 -10   5       3846.44       4525.54       127.42 o
   2 -10   5       3965.58       4384.72       108.42 o
   3 -10   5       1271.56       1409.02        24.61 o
   4 -10   5       3904.61       3919.85        59.97 o
   5 -10   5          3.82          9.03         2.76 o
   6 -10   5        248.71        224.80         7.96 o
   7 -10   5         43.24         56.91         5.38 o
   8 -10   5        113.68        127.77         7.52 o
   9 -10   5         43.83         47.82         6.52 o
  -8  -9   5        346.29        362.27        15.47 o
  -7  -9   5        148.21        150.41         8.40 o
  -6  -9   5        112.60        104.18         8.18 o
  -5  -9   5        565.85        569.91        10.04 o
  -4  -9   5         51.73         47.43         3.49 o
  -3  -9   5       4065.73       4256.53        46.98 o
  -2  -9   5       1630.28       1630.24        19.74 o
  -1  -9   5       1912.01       2107.93        33.46 o
   0  -9   5       2234.76       2126.44        47.16 o
   1  -9   5       1871.47       1839.94        50.44 o
   2  -9   5        104.17         86.75         4.15 o
   3  -9   5       2556.39       2441.71        36.31 o
   4  -9   5         90.12         62.71         4.80 o
   5  -9   5        747.81        697.72        10.29 o
   6  -9   5        226.27        198.27         7.45 o
   7  -9   5         70.29         59.71         4.83 o
   8  -9   5        234.23        254.94        10.32 o
   9  -9   5         94.73         87.23         7.16 o
  -9  -8   5         98.00         96.61        10.91 o
  -8  -8   5         37.58         20.65         7.67 o
  -7  -8   5        450.97        398.25        12.92 o
  -6  -8   5         64.03         59.19         5.01 o
  -5  -8   5        353.12        323.47         7.65 o
  -4  -8   5        341.88        288.03         8.55 o
  -3  -8   5         13.69          4.05         2.36 o
  -2  -8   5          8.62         11.30         3.68 o
  -1  -8   5          5.96          1.25         2.03 o
   0  -8   5          1.60         75.30         6.18 o
   1  -8   5          6.93          8.03         4.82 o
   2  -8   5         70.97         69.03         2.94 o
   3  -8   5        342.28        476.15        10.50 o
   4  -8   5       1357.88       1407.05        25.74 o
   5  -8   5        428.52        474.16         8.46 o
   6  -8   5        276.35        309.03         8.78 o
   7  -8   5        110.66         94.18         5.11 o
   8  -8   5         11.27         11.77         5.46 o
   9  -8   5         79.75         70.88         7.09 o
  -9  -7   5         21.60          6.91         8.91 o
  -8  -7   5        121.45        155.68         9.47 o
  -7  -7   5          3.01          0.42         6.06 o
  -6  -7   5        375.43        381.21        11.12 o
  -5  -7   5        704.67        786.95        11.45 o
  -4  -7   5        214.96        188.08         7.08 o
  -3  -7   5       8868.31       9065.54       112.83 o
  -2  -7   5       1111.15       1167.70        21.65 o
  -1  -7   5      10145.60       9654.89       118.25 o
   0  -7   5       5203.90       5218.14       107.32 o
   1  -7   5          0.11          0.95         3.70 o
   2  -7   5       1017.55       1111.61        23.18 o
   3  -7   5       3589.24       3613.49        38.17 o
   4  -7   5         11.97         13.87         2.52 o
   5  -7   5       2904.02       2977.60        38.99 o
   6  -7   5        213.57        191.13         8.33 o
   7  -7   5        622.46        552.31        19.49 o
   8  -7   5        146.48        167.30        10.00 o
   9  -7   5          9.58          9.84         6.02 o
  -9  -6   5         28.06         10.07        10.17 o
  -8  -6   5          4.59          0.56         6.91 o
  -7  -6   5         77.17         42.76         6.32 o
  -6  -6   5        607.33        628.11        15.33 o
  -5  -6   5          9.06         13.69         3.80 o
  -4  -6   5       1917.73       1751.83        53.91 o
  -3  -6   5        133.08        134.45         5.43 o
  -2  -6   5        437.02        510.51         9.82 o
  -1  -6   5         35.45         48.25         5.24 o
   0  -6   5       1361.07       1426.31        21.53 o
   1  -6   5       3539.59       3351.38        38.69 o
   2  -6   5       2750.45       2659.94        23.65 o
   3  -6   5       6201.08       6032.14        83.15 o
   4  -6   5          3.05         12.91         2.81 o
   5  -6   5        389.68        370.57         9.98 o
   6  -6   5        404.90        371.80         8.96 o
   7  -6   5          1.37          3.73         4.66 o
   8  -6   5        216.97        199.04        17.77 o
   9  -6   5         57.95         46.26         7.00 o
  -9  -5   5          4.23          5.10         9.66 o
  -8  -5   5        394.28        370.34        15.05 o
  -7  -5   5        135.28        109.37        12.93 o
  -6  -5   5       3532.87       3317.29        48.88 o
  -5  -5   5        303.39        227.67         8.80 o
  -4  -5   5       5808.06       5354.74        71.46 o
  -3  -5   5       1340.00       1517.30        11.56 o
  -2  -5   5        111.84        142.79         3.69 o
  -1  -5   5       9116.19       8552.70       127.50 o
   0  -5   5       3580.91       3128.73        51.72 o
   1  -5   5        617.23        714.35        12.63 o
   2  -5   5       1075.42       1063.95        10.40 o
   3  -5   5        503.50        451.23         7.36 o
   4  -5   5        294.10        306.81         6.32 o
   5  -5   5        399.92        336.67         8.43 o
   6  -5   5         14.19         14.05         4.27 o
   7  -5   5        191.96        175.18         9.27 o
   8  -5   5        160.38        171.01        16.79 o
   9  -5   5        228.58        246.10        12.47 o
  -9  -4   5        333.93        321.95        21.71 o
  -8  -4   5        674.07        709.99        21.36 o
  -7  -4   5        297.94        257.73        14.88 o
  -6  -4   5        366.00        360.25         9.27 o
  -5  -4   5         36.98         26.66         3.65 o
  -4  -4   5        876.18        890.85        19.78 o
  -3  -4   5       3163.00       3056.02        49.43 o
  -2  -4   5        912.48        952.83        26.62 o
  -1  -4   5       3118.66       2725.62        35.59 o
   0  -4   5         17.72         93.73         4.06 o
   1  -4   5        716.52        788.53        10.96 o
   2  -4   5        121.92        144.58         4.34 o
   3  -4   5       2475.53       2247.78        31.41 o
   4  -4   5          3.86          6.14         2.56 o
   5  -4   5        177.94        205.69         7.27 o
   6  -4   5        411.32        440.48         9.54 o
   7  -4   5        111.82        105.95         6.15 o
   8  -4   5        446.33        475.05        11.88 o
   9  -4   5        377.98        390.52        13.67 o
 -10  -3   5        222.74        226.58        31.75 o
  -9  -3   5        418.77        408.30        16.91 o
  -8  -3   5         69.03         46.35        14.92 o
  -7  -3   5        916.45        968.29        30.74 o
  -6  -3   5        141.40        133.25         8.79 o
  -5  -3   5        144.25         95.93         6.00 o
  -4  -3   5        584.49        558.87         8.43 o
  -3  -3   5        606.32        559.32        11.97 o
  -2  -3   5        861.51        932.11        28.19 o
  -1  -3   5       9933.08       6722.43       339.64 o
   0  -3   5       1631.97       2094.54        39.70 o
   1  -3   5        696.26        464.40         5.43 o
   2  -3   5        175.77        281.59         6.76 o
   3  -3   5       2761.85       3111.47        40.57 o
   4  -3   5        826.79        747.33        11.01 o
   5  -3   5        731.42        656.20        11.98 o
   6  -3   5        579.60        545.03        11.74 o
   7  -3   5       1532.40       1531.67        25.55 o
   8  -3   5         38.17         55.34         6.13 o
   9  -3   5        255.78        242.78        20.65 o
 -10  -2   5        166.46        174.35        11.00 o
  -9  -2   5        427.77        418.36        16.98 o
  -8  -2   5        231.75        209.52        11.39 o
  -7  -2   5        473.83        492.11        17.48 o
  -6  -2   5        712.42        693.65        22.69 o
  -5  -2   5        279.00        258.92         8.41 o
  -4  -2   5        618.88        807.44        11.90 o
  -3  -2   5       1936.79       2024.99        33.44 o
  -2  -2   5      10612.69      10283.37       152.05 o
  -1  -2   5      13914.41      16423.00       542.19 o
   0  -2   5       2073.68       2315.54        33.61 o
   1  -2   5        432.98        663.97        21.10 o
   2  -2   5         85.02        130.49         5.78 o
   3  -2   5        100.00         52.98         2.88 o
   4  -2   5        321.56        257.80         8.20 o
   5  -2   5        254.35        194.71         7.34 o
   6  -2   5         96.88         78.91         5.16 o
   7  -2   5         97.30         95.98         5.80 o
   8  -2   5         41.70         52.29         6.04 o
   9  -2   5          5.75          8.57         7.03 o
 -10  -1   5         63.65         80.21        15.88 o
  -9  -1   5         34.58         28.31        11.06 o
  -8  -1   5        726.12        790.54        18.01 o
  -7  -1   5         23.66         22.81         5.72 o
  -6  -1   5         41.55         26.32         8.45 o
  -5  -1   5         93.56         82.93         5.60 o
  -4  -1   5       5591.89       5422.50        75.61 o
  -3  -1   5        258.22        257.96         4.70 o
  -2  -1   5       7816.82       6851.44        64.87 o
  -1  -1   5        168.13        366.92        15.19 o
   0  -1   5         46.21         13.83         5.18 o
   1  -1   5       5481.76       5192.44        69.85 o
   2  -1   5        923.19        927.21        26.33 o
   3  -1   5       2694.77       2854.10        43.09 o
   4  -1   5       2945.97       2747.34        42.02 o
   5  -1   5          1.47         27.57         3.74 o
   6  -1   5       2203.61       2139.08        29.03 o
   7  -1   5        243.40        251.04        14.05 o
   8  -1   5        342.18        325.75        13.30 o
   9  -1   5        316.47        364.01        14.33 o
 -10   0   5         10.99          9.76         9.39 o
  -9   0   5        276.61        250.75        12.92 o
  -8   0   5        106.54         97.11         6.86 o
  -7   0   5        264.21        301.86        10.01 o
  -6   0   5        501.94        412.98         8.96 o
  -5   0   5         23.54         24.90         2.64 o
  -4   0   5       1842.58       1754.93        19.10 o
  -3   0   5         52.05         73.44         3.74 o
  -2   0   5       1164.99       1153.85        18.50 o
  -1   0   5        185.28        381.73         8.31 o
   0   0   5        230.66        259.19        10.89 o
   1   0   5      21432.27      22191.51       859.45 o
   2   0   5         47.18         64.90         6.92 o
   3   0   5      15906.86      14893.92       215.40 o
   4   0   5        968.14        872.77        11.84 o
   5   0   5        147.18        158.78         8.28 o
   6   0   5        675.33        621.55        15.35 o
   7   0   5       1771.61       1940.75        28.40 o
   8   0   5          0.62         13.24         6.12 o
   9   0   5         46.67         29.25         7.79 o
 -10   1   5         70.44         78.26        10.16 o
  -9   1   5         37.91         35.64         7.22 o
  -8   1   5        771.73        776.31        16.27 o
  -7   1   5        241.32        255.90         9.04 o
  -6   1   5        278.07        223.94         7.54 o
  -5   1   5        627.17        615.24        12.51 o
  -4   1   5       1709.61       1822.57        24.76 o
  -3   1   5       2059.40       2099.80        36.32 o
  -2   1   5       7417.89       7065.89        87.38 o
  -1   1   5       2491.27       3179.16        46.32 o
   0   1   5       3557.61       3431.56        33.39 o
   1   1   5       2426.69       2123.47        55.58 o
   2   1   5        404.83        357.02         5.33 o
   3   1   5       1539.18       1311.07        33.69 o
   4   1   5         24.05          4.58         3.51 o
   5   1   5        229.82        217.29         8.81 o
   6   1   5        278.83        235.96         9.56 o
   7   1   5        127.04        107.65         6.67 o
   8   1   5        506.66        474.39        13.60 o
   9   1   5          0.26          5.16         7.53 o
 -10   2   5          3.72          4.79         7.88 o
  -9   2   5        211.17        178.68        14.31 o
  -8   2   5        188.54        200.74        11.81 o
  -7   2   5       1002.80       1098.63        19.58 o
  -6   2   5          2.13          0.40         3.43 o
  -5   2   5       2661.52       2622.24        39.12 o
  -4   2   5       6598.06       6605.83        75.80 o
  -3   2   5        255.15        267.49         5.00 o
  -2   2   5       7734.50       7072.09        69.10 o
  -1   2   5       1482.00       1935.36        41.38 o
   0   2   5         11.90         17.35         2.22 o
   1   2   5       2643.14       2874.03        33.74 o
   2   2   5        160.73        155.55        10.04 o
   3   2   5       1374.89       1427.50        20.42 o
   4   2   5       1163.46       1127.49        16.11 o
   5   2   5          1.71          0.36         4.23 o
   6   2   5        640.71        650.07        36.51 o
   7   2   5         65.00         68.58         7.56 o
   8   2   5          1.23          2.07         6.89 o
   9   2   5         10.24          4.85         8.03 o
 -10   3   5          0.55          1.47         7.64 o
  -9   3   5        284.46        260.12        13.09 o
  -8   3   5         61.77         43.00         6.26 o
  -7   3   5        187.56        175.86         8.52 o
  -6   3   5         11.73         13.26         4.01 o
  -5   3   5         75.96         75.04         3.10 o
  -4   3   5         57.09         42.22         3.54 o
  -3   3   5         35.91         66.21         2.86 o
  -2   3   5        508.56        621.57        16.80 o
  -1   3   5         80.66         40.64         2.26 o
   0   3   5       2956.27       2560.25        30.50 o
   1   3   5       1984.72       1906.63        24.11 o
   2   3   5       5211.80       5406.83        86.40 o
   3   3   5        924.67       1178.58        16.40 o
   4   3   5       1553.57       1440.23        26.08 o
   5   3   5        508.85        453.56        11.83 o
   6   3   5         95.11         47.55         5.85 o
   7   3   5        638.95        614.45        15.03 o
   8   3   5        161.60        168.27         9.25 o
 -10   4   5          4.58          1.81         7.42 o
  -9   4   5        102.48         95.16         7.61 o
  -8   4   5        399.88        325.42        10.83 o
  -7   4   5        890.36        875.21        16.86 o
  -6   4   5       1280.36       1285.78        20.81 o
  -5   4   5       3401.21       3458.69        52.00 o
  -4   4   5         86.60         85.87         5.83 o
  -3   4   5       2937.25       2890.99        31.74 o
  -2   4   5       3084.10       3040.35        43.82 o
  -1   4   5        217.96        201.53         4.08 o
   0   4   5       1829.43       2197.71        37.81 o
   1   4   5       2887.04       2862.17        46.25 o
   2   4   5        179.51        221.83         8.14 o
   3   4   5        911.62        909.30        13.41 o
   4   4   5         79.45         75.29         5.12 o
   5   4   5         55.87         42.01         4.35 o
   6   4   5         61.16         54.23         5.46 o
   7   4   5         48.90         26.99         6.35 o
   8   4   5         14.85         13.52         7.79 o
 -10   5   5         14.28         12.97         9.10 o
  -9   5   5        329.46        357.75        14.78 o
  -8   5   5          0.59          1.52         5.82 o
  -7   5   5        411.34        400.20        11.78 o
  -6   5   5         21.50         22.26         4.42 o
  -5   5   5        905.90        933.78        17.00 o
  -4   5   5        214.59        186.62         8.73 o
  -3   5   5         67.38        121.67         4.08 o
  -2   5   5        729.61        673.93        10.62 o
  -1   5   5       1592.95       1552.01        20.62 o
   0   5   5        416.86        455.39         8.61 o
   1   5   5       1358.10       1222.96        13.72 o
   2   5   5        673.81        715.33        14.14 o
   3   5   5        218.05        232.34         5.77 o
   4   5   5        807.77        837.59        17.27 o
   5   5   5          3.25          3.28         4.27 o
   6   5   5        227.36        242.55        13.37 o
   7   5   5         27.54         20.11         6.43 o
   8   5   5         50.30         52.16         8.12 o
 -10   6   5         54.59         51.63        13.20 o
  -9   6   5         45.40         50.54         7.71 o
  -8   6   5        200.80        225.34        10.74 o
  -7   6   5        168.84        164.76         9.43 o
  -6   6   5       1692.02       1625.59        26.10 o
  -5   6   5       2257.35       2180.72        45.36 o
  -4   6   5        576.48        479.49        14.86 o
  -3   6   5       4963.66       4747.15        63.71 o
  -2   6   5       3043.51       3171.88        37.26 o
  -1   6   5        694.78        737.35        10.02 o
   0   6   5       5943.74       6154.68        91.08 o
   1   6   5       1895.35       1805.91        22.34 o
   2   6   5       1513.48       1789.22        27.74 o
   3   6   5       1207.13       1195.28        16.15 o
   4   6   5        277.96        258.96         8.71 o
   5   6   5        300.15        327.00         9.10 o
   6   6   5        146.96        120.58         6.76 o
   7   6   5         85.54         95.76         7.32 o
   8   6   5          4.44          9.62         8.22 o
 -10   7   5        147.68        133.87        10.37 o
  -9   7   5          3.19          5.65         7.03 o
  -8   7   5        163.54        188.37        10.36 o
  -7   7   5         93.17         74.96         5.80 o
  -6   7   5         34.21         38.12         5.21 o
  -5   7   5        738.16        653.70        10.51 o
  -4   7   5       1988.44       2060.54        33.06 o
  -3   7   5        185.92        170.59         4.50 o
  -2   7   5       8888.46       8587.63       101.12 o
  -1   7   5       1516.74       1411.95        22.87 o
   0   7   5       5193.41       5388.84        76.14 o
   1   7   5       3627.62       3563.12        50.88 o
   2   7   5        192.35        228.91         6.29 o
   3   7   5       2237.99       2479.74        32.36 o
   4   7   5        397.66        401.93        11.22 o
   5   7   5        230.89        252.53        10.45 o
   6   7   5        353.31        359.93        12.73 o
   7   7   5          3.55          5.69         6.79 o
   8   7   5         34.41         42.38         8.99 o
 -10   8   5        137.28        158.85        14.16 o
  -9   8   5        191.45        215.98        12.33 o
  -8   8   5        193.87        215.23        11.24 o
  -7   8   5         22.97         25.02         5.25 o
  -6   8   5       1058.13       1051.76        20.23 o
  -5   8   5        391.62        398.16         9.97 o
  -4   8   5       1552.62       1481.70        20.80 o
  -3   8   5        643.97        583.67        10.76 o
  -2   8   5        694.31        759.49        14.56 o
  -1   8   5        442.50        413.11         6.17 o
   0   8   5        949.69        869.13        12.97 o
   1   8   5        154.19        165.06         6.81 o
   2   8   5       1712.67       1551.84        25.67 o
   3   8   5        469.77        491.55         9.20 o
   4   8   5        877.84        824.45        15.04 o
   5   8   5        395.90        348.68        10.33 o
   6   8   5        373.59        372.76        12.12 o
   7   8   5        586.88        599.73        16.91 o
 -10   9   5         22.87         39.66        13.16 o
  -9   9   5         44.34         52.39        12.17 o
  -8   9   5        393.17        457.60        13.40 o
  -7   9   5       1196.55       1208.69        21.71 o
  -6   9   5        645.56        661.91        15.98 o
  -5   9   5       1019.83        950.60        16.67 o
  -4   9   5        963.65        991.41        16.82 o
  -3   9   5        246.51        263.56         6.37 o
  -2   9   5       7261.25       7165.70        96.39 o
  -1   9   5        316.08        306.81         5.03 o
   0   9   5       2244.03       2385.19        38.26 o
   1   9   5        629.20        646.84        11.75 o
   2   9   5         30.84         44.04         3.37 o
   3   9   5       1089.78       1157.67        17.35 o
   4   9   5         19.74         28.56         4.82 o
   5   9   5         34.65         54.73         5.92 o
   6   9   5         21.94         36.36         6.72 o
   7   9   5          1.63          2.80         7.48 o
 -10  10   5         57.34         44.53         9.06 o
  -9  10   5        176.77        207.07        11.93 o
  -8  10   5         29.93         30.68         6.04 o
  -7  10   5        465.06        489.49        12.00 o
  -6  10   5        356.58        362.07        13.56 o
  -5  10   5        297.98        342.59         7.35 o
  -4  10   5       1812.33       1690.78        30.98 o
  -3  10   5        641.81        666.09         6.58 o
  -2  10   5       2904.88       3082.30        42.62 o
  -1  10   5       2054.98       2039.57        21.82 o
   0  10   5         62.29         79.11         3.63 o
   1  10   5        646.80        559.36        10.86 o
   2  10   5       1040.81       1020.56        18.12 o
   3  10   5        524.67        494.97        11.29 o
   4  10   5       1103.15        990.76        17.05 o
   5  10   5          5.86          2.42         5.24 o
   6  10   5        364.81        322.71        13.39 o
   7  10   5        456.21        563.33        17.13 o
  -9  11   5        139.29        168.59         8.63 o
  -8  11   5       1649.29       1653.08        30.20 o
  -7  11   5        736.90        752.67        15.34 o
  -6  11   5        892.06        841.28        16.49 o
  -5  11   5       1827.29       1849.21        25.26 o
  -4  11   5         10.21         37.78         6.34 o
  -3  11   5        835.35        740.04        14.67 o
  -2  11   5        171.56        198.05         6.74 o
  -1  11   5       1975.92       1728.74        31.35 o
   0  11   5        497.57        450.21         8.39 o
   1  11   5        675.42        671.26        11.61 o
   2  11   5       2362.20       2437.90        32.42 o
   3  11   5         65.21         74.16         4.78 o
   4  11   5        143.70        142.04         6.75 o
   5  11   5        333.11        311.09        11.53 o
   6  11   5        184.66        194.27        10.27 o
   7  11   5        208.18        203.43        11.40 o
  -9  12   5         77.24         63.96         7.52 o
  -8  12   5        426.53        396.09        12.45 o
  -7  12   5        414.28        419.43        11.45 o
  -6  12   5       1284.02       1330.53        21.90 o
  -5  12   5         38.42         37.79         6.53 o
  -4  12   5          3.40         12.19         4.08 o
  -3  12   5        829.33        829.32        16.53 o
  -2  12   5       1443.69       1507.69        27.56 o
  -1  12   5        286.42        295.17         9.69 o
   0  12   5          4.18          4.50         2.44 o
   1  12   5        404.26        372.18         8.94 o
   2  12   5        568.70        579.79        11.06 o
   3  12   5        244.41        226.48         8.53 o
   4  12   5        187.16        189.83         8.80 o
   5  12   5         24.85         28.57         5.99 o
   6  12   5        161.32        171.15         8.80 o
  -9  13   5        525.47        548.78        15.37 o
  -8  13   5         19.66         19.20         5.99 o
  -7  13   5        681.92        660.13        50.01 o
  -6  13   5        188.44        189.35        13.36 o
  -5  13   5        354.62        371.40        16.31 o
  -4  13   5         89.80         79.04         8.14 o
  -3  13   5          6.61         13.00         3.73 o
  -2  13   5        775.99        857.02        18.74 o
  -1  13   5         23.49         27.81         4.01 o
   0  13   5         15.18         11.79         4.31 o
   1  13   5         44.62         39.86         3.45 o
   2  13   5       1520.73       1590.85        24.21 o
   3  13   5        196.21        189.32         8.12 o
   4  13   5        848.64        824.68        15.84 o
   5  13   5        636.23        666.92        16.31 o
   6  13   5          0.84         18.83         7.47 o
  -9  14   5         20.02         42.81         8.29 o
  -8  14   5          3.65         11.70         9.54 o
  -7  14   5        356.12        411.12        27.29 o
  -6  14   5        275.28        235.25        19.50 o
  -5  14   5        886.01       1010.78        23.44 o
  -4  14   5        663.93        640.35        17.77 o
  -3  14   5        698.51        673.69        13.97 o
  -2  14   5        184.76        205.94         9.88 o
  -1  14   5        324.88        280.06        11.35 o
   0  14   5        449.53        474.79        14.48 o
   1  14   5          0.98          0.31         4.93 o
   2  14   5       1031.82       1027.87        16.63 o
   3  14   5        170.31        147.28         6.61 o
   4  14   5          5.72         17.84         5.48 o
   5  14   5         43.49         45.72         6.83 o
   6  14   5        371.09        403.28        24.72 o
  -8  15   5         12.77          5.68        10.09 o
  -7  15   5       1308.81       1256.22        48.29 o
  -6  15   5         49.44         58.10         8.12 o
  -5  15   5        550.88        499.67        17.83 o
  -4  15   5        181.91        165.62         8.91 o
  -3  15   5        189.70        236.73         8.89 o
  -2  15   5       1196.79       1220.76        21.68 o
  -1  15   5        269.21        293.88        11.64 o
   0  15   5          0.73          7.81         4.97 o
   1  15   5         84.46         81.73        11.77 o
   2  15   5        680.13        673.36        13.20 o
   3  15   5        250.43        275.27        14.75 o
   4  15   5        177.61        155.95         9.92 o
   5  15   5        750.12        813.43        17.93 o
  -8  16   5         15.23         37.49        11.06 o
  -7  16   5       1174.10       1250.50        45.64 o
  -6  16   5        409.11        474.05        18.24 o
  -5  16   5        284.56        243.24        12.76 o
  -4  16   5        533.40        582.48        14.52 o
  -3  16   5        507.83        512.50        14.47 o
  -2  16   5        805.05        777.87        17.28 o
  -1  16   5        585.94        602.58        18.00 o
   0  16   5        271.58        184.72        21.14 o
   2  16   5         30.04         35.80         7.13 o
   3  16   5        257.22        184.41         8.02 o
   4  16   5         25.90         32.51         6.08 o
   5  16   5        194.29        165.27         8.77 o
  -8  17   5        836.52        850.94        29.00 o
  -7  17   5         21.75         61.77        13.43 o
  -6  17   5        910.78        917.09        25.61 o
  -5  17   5         46.32         35.34         7.18 o
  -4  17   5        394.89        384.98        14.76 o
  -3  17   5         11.86          3.90         5.15 o
  -2  17   5        248.84        177.21        11.14 o
  -1  17   5         78.29         50.40         6.20 o
   0  17   5        139.83        112.06         8.37 o
   1  17   5         92.92         96.25         8.14 o
   2  17   5         82.90         76.16         8.71 o
   3  17   5         36.59         55.30         9.25 o
   4  17   5        526.80        628.37        17.91 o
  -7  18   5        664.54        712.57        35.68 o
  -6  18   5         37.13         27.67         8.48 o
  -5  18   5        244.83        201.32        13.49 o
  -4  18   5         32.43         28.49         7.08 o
  -3  18   5        169.01        167.68         9.67 o
  -2  18   5         75.40         79.32         6.25 o
  -1  18   5        670.96        638.48        16.26 o
   0  18   5        658.55        664.61        17.65 o
   1  18   5        207.03        216.18        11.88 o
   2  18   5        663.10        629.38        20.02 o
   3  18   5          9.19          4.28         9.32 o
  -7  19   5          3.18          9.64        10.15 o
  -6  19   5        726.48        731.06        31.93 o
  -5  19   5        272.16        320.28        15.15 o
  -4  19   5          5.17          4.28         5.76 o
  -3  19   5        116.13        112.67         7.22 o
  -2  19   5        407.28        400.60        13.91 o
  -1  19   5        237.38        188.40        10.54 o
   0  19   5        647.98        676.81        18.89 o
   1  19   5        979.95        919.05        22.79 o
   2  19   5        722.50        773.92        35.81 o
   3  19   5        869.33        966.91        32.58 o
  -6  20   5          1.16         10.82        10.62 o
  -5  20   5        358.19        359.48        22.67 o
  -4  20   5        162.99        162.53         8.83 o
  -3  20   5          1.78          0.56         6.15 o
  -2  20   5        149.64        137.43         7.91 o
  -1  20   5        441.15        357.71        22.19 o
   0  20   5         56.07         64.57         8.14 o
   1  20   5        629.54        549.90        19.17 o
   2  20   5        291.61        279.35        16.35 o
  -5  21   5         74.11         95.49         9.98 o
  -4  21   5        192.22        199.30        14.44 o
  -3  21   5        355.74        369.43        14.83 o
  -2  21   5          0.25          0.15         6.75 o
  -1  21   5        132.08        128.45         9.00 o
   0  21   5         43.78         36.07         8.31 o
   1  21   5          0.56          0.10         8.88 o
  -4  22   5         39.04         16.78         7.73 o
  -3  22   5          1.45          1.84         7.33 o
  -2  22   5        224.55        172.20        11.07 o
  -1  22   5          1.25          2.61         8.23 o
   0  22   5         56.18         49.31        17.96 o
  -1 -24   6         35.63         31.47         7.53 o
   0 -24   6         40.47         39.12        15.58 o
   1 -24   6         70.01         66.23        20.80 o
   2 -24   6        134.57        115.09        14.78 o
   3 -24   6          1.67          0.10        12.15 o
   4 -24   6         91.21         65.70        18.07 o
  -2 -23   6        256.37        320.12        25.19 o
  -1 -23   6        399.82        374.96        13.61 o
   0 -23   6        261.01        241.08        24.99 o
   1 -23   6          3.75          1.74        11.44 o
   2 -23   6        111.91         83.36        12.61 o
   3 -23   6        112.56        134.45        16.57 o
   4 -23   6          6.07          0.00        10.85 o
   5 -23   6        154.25        151.83        20.98 o
  -3 -22   6        100.61        104.09         9.44 o
  -2 -22   6       1043.35        958.29        21.72 o
  -1 -22   6         14.29          8.21         5.90 o
   0 -22   6        662.22        623.06        43.52 o
   1 -22   6        396.70        396.48        24.60 o
   2 -22   6          1.01          1.63        10.40 o
   3 -22   6        167.45        146.50        12.87 o
   4 -22   6        222.71        220.27        19.36 o
   5 -22   6         18.65          8.84         8.11 o
  -4 -21   6         34.64         16.81         9.50 o
  -3 -21   6       1099.40       1111.86        24.86 o
  -2 -21   6         29.37         22.66         6.57 o
  -1 -21   6        388.26        349.69        12.03 o
   0 -21   6         67.75         57.00        12.53 o
   1 -21   6         21.41         19.81        10.64 o
   2 -21   6        311.28        289.40        26.65 o
   3 -21   6          2.76          0.00         9.55 o
   4 -21   6        183.64        226.67        21.19 o
   5 -21   6        350.52        299.73        12.06 o
   6 -21   6         41.17         24.13         7.42 o
  -4 -20   6        125.12         87.78        10.61 o
  -3 -20   6         90.97         85.42         9.84 o
  -2 -20   6        749.52        866.84        19.38 o
  -1 -20   6        237.96        280.31        11.84 o
   0 -20   6       1398.70       1590.78        42.82 o
   1 -20   6       2003.98       2254.78        56.36 o
   2 -20   6        737.52        787.45        26.73 o
   3 -20   6       1687.50       1739.91        44.58 o
   4 -20   6         76.49         59.17         9.75 o
   5 -20   6        605.01        586.42        15.90 o
   6 -20   6         59.59         57.70         8.47 o
   7 -20   6        200.62        173.73        14.52 o
  -5 -19   6         17.41         16.22        10.24 o
  -4 -19   6        184.20        144.96        10.45 o
  -3 -19   6        874.30        874.58        20.32 o
  -2 -19   6          3.52          7.48         5.59 o
  -1 -19   6       2652.75       2713.79        45.27 o
   0 -19   6        979.57        831.83        42.76 o
   1 -19   6       2192.63       2375.80        56.73 o
   2 -19   6       1855.88       1719.15        42.12 o
   3 -19   6        307.37        308.47        16.68 o
   4 -19   6       1034.36       1005.79        28.07 o
   5 -19   6          2.69          0.72         5.30 o
   6 -19   6        422.73        445.97        15.36 o
   7 -19   6         39.28         31.53         8.62 o
  -5 -18   6        177.66        200.69        12.60 o
  -4 -18   6         55.99         34.69         8.14 o
  -3 -18   6       1032.87       1062.83        24.66 o
  -2 -18   6         38.19         33.39         5.45 o
  -1 -18   6        273.92        276.20         8.80 o
   0 -18   6         17.31          5.57         8.73 o
   1 -18   6         52.15         34.91        19.94 o
   2 -18   6        519.45        521.47        21.49 o
   3 -18   6        138.48        128.36         9.66 o
   4 -18   6        792.59        734.51        14.98 o
   5 -18   6        219.55        210.79        10.01 o
   6 -18   6         16.50         20.26         6.51 o
   7 -18   6        144.78        115.95         8.97 o
  -6 -17   6         55.81         55.83        11.16 o
  -5 -17   6        321.63        284.65        17.27 o
  -4 -17   6        163.32        146.43         9.54 o
  -3 -17   6        344.98        307.99        12.61 o
  -2 -17   6        147.23        115.30         6.10 o
  -1 -17   6          1.18          0.57         3.93 o
   0 -17   6        154.39        109.68        20.45 o
   1 -17   6        187.22        180.49        18.20 o
   2 -17   6        545.61        550.85        20.49 o
   3 -17   6          6.01         19.25         6.98 o
   4 -17   6        357.29        396.41        10.16 o
   5 -17   6         98.30         77.48         6.02 o
   6 -17   6         99.83        126.74         7.63 o
   7 -17   6        253.87        278.03        15.26 o
   8 -17   6          7.11          2.01         8.23 o
  -6 -16   6        551.20        556.16        14.45 o
  -5 -16   6        247.14        210.36        19.78 o
  -4 -16   6       1858.45       1966.26        38.41 o
  -3 -16   6         26.39         30.09         6.38 o
  -2 -16   6       1455.63       1576.97        27.00 o
  -1 -16   6        810.33        792.79        14.69 o
   0 -16   6        778.00        730.59        23.55 o
   1 -16   6        359.70        352.15        16.19 o
   2 -16   6        861.59        761.47        23.50 o
   3 -16   6        338.20        341.40        15.58 o
   4 -16   6        477.52        474.97        10.50 o
   5 -16   6        906.29        897.60        19.88 o
   6 -16   6        310.38        304.96        11.82 o
   7 -16   6        129.70        101.53         9.00 o
   8 -16   6        558.12        507.08        18.09 o
  -7 -15   6        167.41        148.56        17.79 o
  -6 -15   6        424.64        452.61        16.31 o
  -5 -15   6         17.23          2.93         4.22 o
  -4 -15   6         22.93         32.50         7.12 o
  -3 -15   6          8.98          9.75         5.79 o
  -2 -15   6         46.00         63.07         7.23 o
  -1 -15   6        826.20        783.94        15.02 o
   0 -15   6         47.17         98.42        13.38 o
   1 -15   6       2140.33       2137.24        50.03 o
   2 -15   6        217.45        258.64        14.89 o
   3 -15   6        350.04        414.27        15.65 o
   4 -15   6        432.25        412.79         9.89 o
   5 -15   6          3.28          1.33         4.75 o
   6 -15   6        119.97        123.80         9.62 o
   7 -15   6         72.38         49.68         7.05 o
   8 -15   6        258.43        243.99        15.11 o
  -7 -14   6         31.11         24.99         7.36 o
  -6 -14   6        166.90        142.97         7.02 o
  -5 -14   6         11.62          2.89         4.20 o
  -4 -14   6        578.55        610.26        13.80 o
  -3 -14   6         39.05         38.26         6.67 o
  -2 -14   6       1062.14       1025.83        19.60 o
  -1 -14   6       1351.63       1368.38        22.87 o
   0 -14   6       1428.84       1345.86        34.29 o
   1 -14   6       5029.78       5107.63       103.48 o
   2 -14   6        149.31        129.28        12.15 o
   3 -14   6       2533.94       2562.04        57.20 o
   4 -14   6       1110.23       1052.70        21.66 o
   5 -14   6          7.61          0.56         5.39 o
   6 -14   6        202.45        180.96        11.18 o
   7 -14   6        357.26        385.58        24.86 o
   8 -14   6         33.17         32.10        10.64 o
  -7 -13   6         31.50         11.57         7.05 o
  -6 -13   6         27.39         24.23         5.62 o
  -5 -13   6        429.44        437.12        10.47 o
  -4 -13   6          9.74          5.05         3.37 o
  -3 -13   6       1927.49       2013.00        32.88 o
  -2 -13   6       2485.04       2688.23        41.07 o
  -1 -13   6       1808.73       1821.26        26.74 o
   0 -13   6       4505.12       4855.65       111.26 o
   1 -13   6          1.05          5.06         5.74 o
   2 -13   6       1084.19       1182.36        28.47 o
   3 -13   6       1074.23       1015.33        17.96 o
   4 -13   6        661.77        604.11        13.80 o
   5 -13   6       1651.34       1733.17        38.30 o
   6 -13   6        158.80        139.68         9.33 o
   7 -13   6        539.97        519.46        73.11 o
   8 -13   6          5.06         11.39        10.43 o
  -8 -12   6        136.02        137.91        10.27 o
  -7 -12   6        586.86        573.09        15.63 o
  -6 -12   6         73.29         87.42         6.09 o
  -5 -12   6       1261.40       1280.33        18.83 o
  -4 -12   6       1451.35       1484.95        23.66 o
  -3 -12   6       1390.41       1433.76        24.59 o
  -2 -12   6       1739.57       1773.78        33.80 o
  -1 -12   6        333.25        365.44         9.96 o
   0 -12   6        507.52        466.38        16.06 o
   1 -12   6        851.56        830.88        20.45 o
   2 -12   6        184.28        218.75        15.32 o
   3 -12   6       1751.47       1761.66        25.83 o
   4 -12   6        942.95        928.23        18.85 o
   5 -12   6        425.75        438.77        12.66 o
   6 -12   6       1098.21       1095.72        28.96 o
   7 -12   6         31.86         38.11         8.89 o
   8 -12   6        453.60        438.37        12.02 o
   9 -12   6         73.78         67.85         7.47 o
  -8 -11   6        159.19        110.12         9.41 o
  -7 -11   6        190.32        183.13         9.48 o
  -6 -11   6        911.67        874.02        17.20 o
  -5 -11   6        163.56        152.99         8.02 o
  -4 -11   6       2202.05       2237.13        34.40 o
  -3 -11   6          6.16          3.88         2.44 o
  -2 -11   6       1119.21       1096.72        18.40 o
  -1 -11   6        187.98        131.62         6.02 o
   0 -11   6        328.43        378.13        11.51 o
   1 -11   6          7.97          6.18         6.74 o
   2 -11   6       1108.57        951.44        27.65 o
   3 -11   6        870.96        891.64        11.87 o
   4 -11   6       1164.91       1095.99        16.31 o
   5 -11   6       1978.80       1926.69        34.65 o
   6 -11   6         26.15         25.51         3.56 o
   7 -11   6        977.25        982.41        18.63 o
   8 -11   6         47.97         39.14         6.37 o
   9 -11   6        112.80         87.05         8.18 o
  -8 -10   6        578.52        655.37        18.78 o
  -7 -10   6        234.83        200.60        10.12 o
  -6 -10   6        419.77        404.43        12.15 o
  -5 -10   6        371.67        331.84         8.85 o
  -4 -10   6         26.84          7.93         3.31 o
  -3 -10   6         76.65         66.77         2.90 o
  -2 -10   6        487.55        394.56         8.76 o
  -1 -10   6        147.48        129.20         8.57 o
   0 -10   6       1641.36       1685.67        32.69 o
   1 -10   6         26.12         13.43         6.74 o
   2 -10   6        185.77        131.07         2.53 o
   3 -10   6        397.67        403.95         9.90 o
   4 -10   6         87.42        101.59         6.91 o
   5 -10   6        324.84        359.19         7.57 o
   6 -10   6        596.66        620.37        11.89 o
   7 -10   6         17.32         15.03         4.49 o
   8 -10   6        434.74        449.64        12.14 o
   9 -10   6        158.51        151.58         9.07 o
  -9  -9   6         98.64        104.07        16.61 o
  -8  -9   6        103.43        124.26         8.88 o
  -7  -9   6        453.96        459.07        14.06 o
  -6  -9   6         49.76         39.49         5.40 o
  -5  -9   6        532.81        515.21        11.61 o
  -4  -9   6        923.74        848.58        14.16 o
  -3  -9   6         46.02        104.70         3.50 o
  -2  -9   6       1002.04       1035.68        16.73 o
  -1  -9   6       2967.83       3090.24        45.56 o
   0  -9   6        639.02        680.41        20.99 o
   1  -9   6       5164.99       5472.41       119.94 o
   2  -9   6         78.51        101.07         5.15 o
   3  -9   6       1197.64       1163.93        18.32 o
   4  -9   6          8.28          3.03         2.22 o
   5  -9   6          2.67         10.30         2.91 o
   6  -9   6          7.38         22.04         3.91 o
   7  -9   6        160.79        161.80         7.32 o
   8  -9   6          0.30          2.17         5.54 o
   9  -9   6        296.61        314.23        13.16 o
  -9  -8   6        201.42        194.63        13.05 o
  -8  -8   6        100.41        110.77         9.24 o
  -7  -8   6        122.40        101.12         7.95 o
  -6  -8   6         92.11         87.47         5.65 o
  -5  -8   6          6.56          1.23         3.77 o
  -4  -8   6         61.60         39.55         3.59 o
  -3  -8   6        218.05        142.85         5.15 o
  -2  -8   6        565.07        529.33        12.93 o
  -1  -8   6       1214.49       1095.38        16.71 o
   0  -8   6       1720.65       1736.21        36.98 o
   1  -8   6        301.44        364.31         6.72 o
   2  -8   6       1976.81       1868.38        33.04 o
   3  -8   6          7.03         55.05         2.83 o
   4  -8   6        410.37        433.66         6.80 o
   5  -8   6        358.95        327.13         9.70 o
   6  -8   6         81.03         58.18         5.22 o
   7  -8   6        152.76        148.05         9.24 o
   8  -8   6        410.53        388.71        12.12 o
   9  -8   6          0.41          7.82         6.12 o
  -9  -7   6          2.37          3.95        10.17 o
  -8  -7   6        365.43        328.16        14.23 o
  -7  -7   6         59.85         30.89         6.22 o
  -6  -7   6        210.50        188.65         9.38 o
  -5  -7   6        427.52        378.56         9.74 o
  -4  -7   6       2904.33       2752.66        43.51 o
  -3  -7   6        948.18        925.59        15.12 o
  -2  -7   6       3785.90       3997.59        43.98 o
  -1  -7   6          0.28          3.19         4.85 o
   0  -7   6       2904.45       3352.31        37.82 o
   1  -7   6       6763.62       6864.75        91.85 o
   2  -7   6       1084.98       1259.58        14.42 o
   3  -7   6       6378.85       6334.60        87.01 o
   4  -7   6         11.15         20.62         3.39 o
   5  -7   6       1774.83       1824.04        27.76 o
   6  -7   6        213.90        244.18         7.78 o
   7  -7   6        231.67        228.20         9.47 o
   8  -7   6        122.74        136.19         7.98 o
   9  -7   6         11.34         12.58         6.41 o
  -9  -6   6          2.44          2.36         9.54 o
  -8  -6   6         27.21         11.98         8.58 o
  -7  -6   6         17.96          3.99         6.04 o
  -6  -6   6        461.35        485.61        10.84 o
  -5  -6   6         10.98          2.99         3.58 o
  -4  -6   6        893.01        930.88        10.92 o
  -3  -6   6       1139.51       1105.64        12.18 o
  -2  -6   6         84.43         89.57         2.05 o
  -1  -6   6       4877.48       4999.70        84.53 o
   0  -6   6          5.13          4.32         1.66 o
   1  -6   6       2447.59       2653.65        52.13 o
   2  -6   6       2143.22       2154.58        21.05 o
   3  -6   6        185.27        158.81         3.98 o
   4  -6   6       3685.47       3681.37        48.86 o
   5  -6   6        100.03        151.46         7.10 o
   6  -6   6        813.42        821.33        14.46 o
   7  -6   6         35.56         37.88         5.66 o
   8  -6   6         35.08         25.04         6.16 o
   9  -6   6          9.13          8.52         7.20 o
  -9  -5   6         38.21         14.10         7.85 o
  -8  -5   6        546.12        529.03        18.24 o
  -7  -5   6        137.20         92.52         7.95 o
  -6  -5   6        803.79        795.30        19.88 o
  -5  -5   6        212.13        192.90         8.23 o
  -4  -5   6       1427.73       1511.13        19.61 o
  -3  -5   6       1581.60       1401.47        30.40 o
  -2  -5   6        427.75        425.84        10.91 o
  -1  -5   6       2008.83       1831.39        24.70 o
   0  -5   6       1579.59       1594.09        18.89 o
   1  -5   6        720.85        793.05        13.30 o
   2  -5   6        137.46        161.87         3.60 o
   3  -5   6       2891.53       2718.75        35.01 o
   4  -5   6        169.78        239.97         5.92 o
   5  -5   6       1511.62       1402.48        21.04 o
   6  -5   6         56.81         54.18         4.35 o
   7  -5   6        181.94        196.51         7.77 o
   8  -5   6        505.29        579.93        14.10 o
   9  -5   6         16.76         26.61         7.05 o
  -9  -4   6         46.60         29.00         8.11 o
  -8  -4   6       1386.71       1532.06        27.55 o
  -7  -4   6        582.89        515.45        39.58 o
  -6  -4   6          0.28          1.05         4.32 o
  -5  -4   6       1354.93       1324.14        22.35 o
  -4  -4   6       2272.88       2196.75        23.72 o
  -3  -4   6        464.69        588.14         9.91 o
  -2  -4   6          7.44          4.31         4.25 o
  -1  -4   6         71.00         37.11         1.92 o
   0  -4   6         53.50         38.03         3.52 o
   1  -4   6       2042.86       1955.45        23.60 o
   2  -4   6       1051.68       1013.43        13.26 o
   3  -4   6        146.20        128.87         4.49 o
   4  -4   6        183.72        233.49         6.84 o
   5  -4   6        929.40        882.96        16.15 o
   6  -4   6        425.75        421.70        11.09 o
   7  -4   6       1085.87       1153.38        20.60 o
   8  -4   6         96.73         79.13         6.74 o
   9  -4   6        445.87        542.09        16.22 o
 -10  -3   6          3.87         11.30         9.64 o
  -9  -3   6         21.15         13.81         7.51 o
  -8  -3   6        300.13        312.50        11.97 o
  -7  -3   6          4.77          6.77         5.51 o
  -6  -3   6        853.99        864.61        13.36 o
  -5  -3   6        270.32        259.34         6.57 o
  -4  -3   6       2545.54       2489.02        35.32 o
  -3  -3   6         52.52         75.73         4.42 o
  -2  -3   6       1499.71       1377.72        31.60 o
  -1  -3   6       6387.19       6197.21       154.36 o
   0  -3   6        907.57       1165.22         8.76 o
   1  -3   6        181.93        229.93         6.47 o
   2  -3   6       2483.34       2379.02        28.98 o
   3  -3   6       3770.35       3847.90        49.88 o
   4  -3   6         49.20         30.17         3.35 o
   5  -3   6       3235.33       3478.65        46.44 o
   6  -3   6        354.70        388.84        10.39 o
   7  -3   6       1253.33       1210.78        52.08 o
   8  -3   6        399.77        411.00        12.33 o
   9  -3   6        184.92        167.05         8.38 o
 -10  -2   6         98.39         91.35        12.15 o
  -9  -2   6         49.13         17.81         7.66 o
  -8  -2   6        428.94        396.48        12.72 o
  -7  -2   6        222.25        194.44        10.05 o
  -6  -2   6         25.51         13.66         3.58 o
  -5  -2   6        927.48        810.70        14.50 o
  -4  -2   6        804.38        782.02        11.03 o
  -3  -2   6          9.70          6.78         2.97 o
  -2  -2   6       5049.64       4728.83        58.47 o
  -1  -2   6        131.01        161.76        18.72 o
   0  -2   6       5159.65       5376.93        62.07 o
   1  -2   6         97.11         89.16         5.48 o
   2  -2   6       3194.37       3332.37        33.19 o
   3  -2   6       1141.98       1084.26        19.37 o
   4  -2   6       1641.01       1611.21        22.57 o
   5  -2   6        286.56        309.87         8.75 o
   6  -2   6        589.42        593.69        13.27 o
   7  -2   6          1.26          2.38         5.21 o
   8  -2   6         55.03         61.59         6.72 o
   9  -2   6         72.48         79.44         7.89 o
 -10  -1   6        118.54        106.73         9.78 o
  -9  -1   6        261.94        283.10        13.74 o
  -8  -1   6        102.20        100.42         9.18 o
  -7  -1   6        695.36        740.84        13.96 o
  -6  -1   6       1373.60       1420.46        17.47 o
  -5  -1   6        750.47        668.91         9.01 o
  -4  -1   6      12328.02      11472.48       133.43 o
  -3  -1   6        181.64        136.35         4.62 o
  -2  -1   6       3895.57       3705.07        53.37 o
  -1  -1   6         15.46         30.10         5.54 o
   0  -1   6       4506.38       4328.99        34.79 o
   1  -1   6        682.65        887.23        10.56 o
   2  -1   6       9778.33       8925.28        86.70 o
   3  -1   6       2886.08       3002.32        43.06 o
   4  -1   6       6949.37       6547.16        80.96 o
   5  -1   6       2953.09       2677.91        40.68 o
   6  -1   6       1191.94       1160.64        20.90 o
   7  -1   6       1367.70       1309.03        20.10 o
   8  -1   6          0.76          4.41         5.96 o
   9  -1   6        168.66        150.51         8.80 o
 -10   0   6        185.44        151.01        12.94 o
  -9   0   6        109.38        118.06         8.16 o
  -8   0   6       1582.20       1547.16        25.46 o
  -7   0   6         47.76         42.75         5.18 o
  -6   0   6       1325.06       1222.55        21.30 o
  -5   0   6        199.23        170.49         5.72 o
  -4   0   6        493.72        495.03        11.60 o
  -3   0   6         28.35         13.00         2.21 o
  -2   0   6       2730.90       2958.18        36.07 o
  -1   0   6        378.55        441.18         8.73 o
   0   0   6         15.37         25.69         3.03 o
   1   0   6         62.37        113.23         9.27 o
   2   0   6       3002.08       3150.20        56.07 o
   3   0   6        939.65        984.48        20.58 o
   4   0   6        390.44        395.90        11.01 o
   5   0   6        504.18        617.08        11.36 o
   6   0   6        116.07        139.80        13.01 o
   7   0   6        192.92        234.64        12.67 o
   8   0   6        216.71        231.01        11.18 o
   9   0   6          0.06         14.70         8.16 o
 -10   1   6        232.29        242.17        21.87 o
  -9   1   6         25.30         11.30         6.67 o
  -8   1   6        406.76        419.72        12.39 o
  -7   1   6        747.87        780.95        15.10 o
  -6   1   6        106.60         95.59         4.99 o
  -5   1   6        745.81        707.23        11.33 o
  -4   1   6        307.23        256.70         4.92 o
  -3   1   6        707.60        802.57        16.20 o
  -2   1   6       2690.49       2543.25        32.50 o
  -1   1   6       2444.98       2833.43        46.04 o
   0   1   6       2036.56       2395.08        36.03 o
   1   1   6        937.21        792.08         4.99 o
   2   1   6        108.24        107.25         2.57 o
   3   1   6        885.29        787.93         7.86 o
   4   1   6       1543.95       1372.00        23.54 o
   5   1   6         84.86         64.48         4.93 o
   6   1   6        693.06        527.40        22.40 o
   7   1   6         12.12         17.07         5.46 o
   8   1   6        283.85        267.18        12.60 o
   9   1   6         32.12         33.11         8.40 o
 -10   2   6         11.29         28.79         8.25 o
  -9   2   6        441.44        421.25        21.00 o
  -8   2   6        141.02        112.08         6.42 o
  -7   2   6        191.86        180.30         8.00 o
  -6   2   6       1393.77       1348.43        19.76 o
  -5   2   6        846.93       1021.16        17.10 o
  -4   2   6       3033.62       2905.95        46.87 o
  -3   2   6       3576.96       3645.23        39.04 o
  -2   2   6        788.31        850.47        15.13 o
  -1   2   6       1902.18       1621.79        10.48 o
   0   2   6         22.76         52.54         2.97 o
   1   2   6       1056.73       1019.13        14.97 o
   2   2   6        536.20        498.22        14.44 o
   3   2   6        465.01        630.71        12.10 o
   4   2   6       1534.22       1673.60        31.70 o
   5   2   6        159.71        156.82         6.69 o
   6   2   6        314.22        354.70        11.21 o
   7   2   6        289.63        301.64        12.03 o
   8   2   6         39.42         37.85         7.22 o
 -10   3   6         10.04          7.01         7.85 o
  -9   3   6         18.09         11.71         6.44 o
  -8   3   6         54.84         43.25         7.59 o
  -7   3   6         58.28         49.98         5.20 o
  -6   3   6        502.06        604.26        10.34 o
  -5   3   6        297.23        252.51         7.69 o
  -4   3   6       2399.67       2656.12        39.26 o
  -3   3   6         42.85         53.05         2.44 o
  -2   3   6       1508.90       1494.09        24.55 o
  -1   3   6        278.49        257.85         3.90 o
   0   3   6       7502.64       7049.15       106.74 o
   1   3   6       2773.05       2465.63        31.46 o
   2   3   6       7934.48       8304.96       121.64 o
   3   3   6       1783.36       1820.77        22.07 o
   4   3   6         40.25         72.50         7.48 o
   5   3   6        260.10        284.88         8.73 o
   6   3   6        414.22        508.97        13.34 o
   7   3   6         80.09         74.58         7.08 o
   8   3   6         42.13         30.84         7.15 o
 -10   4   6          5.32          6.38         8.96 o
  -9   4   6        223.48        214.06        10.41 o
  -8   4   6         61.32         51.33         5.48 o
  -7   4   6        149.34        149.94         5.54 o
  -6   4   6       1444.89       1436.12        21.72 o
  -5   4   6         37.80         68.07         6.99 o
  -4   4   6       9262.79       9088.74       118.12 o
  -3   4   6        870.85       1091.00        15.26 o
  -2   4   6       8489.59       8280.70       100.60 o
  -1   4   6       1402.47       1572.17        20.67 o
   0   4   6       2705.51       2684.22        30.51 o
   1   4   6       2876.27       3009.46        36.92 o
   2   4   6         52.19         63.91         2.69 o
   3   4   6       2497.64       2595.37        43.62 o
   4   4   6       1634.15       1587.17        30.93 o
   5   4   6         97.81        106.70         6.05 o
   6   4   6       1286.91       1386.46        23.50 o
   7   4   6        140.51        143.07         9.00 o
   8   4   6         59.40         32.20         8.22 o
 -10   5   6         56.72         49.49         9.45 o
  -9   5   6         42.60         39.93         7.76 o
  -8   5   6        412.92        431.56        21.62 o
  -7   5   6        149.37        112.61         6.81 o
  -6   5   6         14.65         13.35         4.45 o
  -5   5   6       4310.72       4553.64        69.72 o
  -4   5   6        859.84        947.66        13.80 o
  -3   5   6      10760.88      11217.14       122.70 o
  -2   5   6       2761.58       2960.37        43.95 o
  -1   5   6      11197.05      11429.09       165.48 o
   0   5   6       9895.85       9775.21       133.40 o
   1   5   6       4012.12       4131.61        75.35 o
   2   5   6       6309.95       6000.55        88.32 o
   3   5   6        295.26        374.42        10.46 o
   4   5   6        701.44        663.29        11.26 o
   5   5   6         59.83         62.53         7.77 o
   6   5   6          9.04          6.25         5.32 o
   7   5   6         69.81         55.15         7.13 o
   8   5   6         47.26         56.86         8.98 o
 -10   6   6          7.45         13.62         8.88 o
  -9   6   6          7.57          1.17         6.89 o
  -8   6   6        119.20        116.81         7.53 o
  -7   6   6         55.39         47.34         5.14 o
  -6   6   6         11.23          7.29         4.27 o
  -5   6   6        916.97        885.13        13.11 o
  -4   6   6       5815.95       5876.78        99.45 o
  -3   6   6        169.58        214.81        12.31 o
  -2   6   6      12363.44      12207.66       157.91 o
  -1   6   6        969.05        916.23        11.26 o
   0   6   6       6924.90       7321.72       104.44 o
   1   6   6       1403.47       1335.93        23.12 o
   2   6   6       3704.70       4215.18        59.21 o
   3   6   6       1036.56       1098.85        17.98 o
   4   6   6         47.53         64.84         5.25 o
   5   6   6         81.92         57.53         6.04 o
   6   6   6        361.07        428.92        12.91 o
   7   6   6         50.94         62.03         7.32 o
   8   6   6          1.35          0.15         8.35 o
 -10   7   6         15.74         15.47         9.07 o
  -9   7   6        273.10        279.77        14.00 o
  -8   7   6         71.85        100.64         7.51 o
  -7   7   6          2.50          6.28         4.86 o
  -6   7   6        182.86        192.33         8.92 o
  -5   7   6        417.46        386.77         9.04 o
  -4   7   6       1057.28       1117.48        15.00 o
  -3   7   6        492.40        500.60         8.78 o
  -2   7   6          5.78         36.68         3.83 o
  -1   7   6       4092.75       4449.77        55.09 o
   0   7   6       3081.78       3218.44        45.86 o
   1   7   6       5054.54       5334.62        70.53 o
   2   7   6       1537.78       1463.61        21.88 o
   3   7   6        316.81        374.09        10.02 o
   4   7   6        603.16        508.42        10.22 o
   5   7   6        260.30        273.15        10.07 o
   6   7   6        185.65        142.12         8.34 o
   7   7   6        360.26        340.70        14.43 o
   8   7   6         67.20         66.66         9.30 o
 -10   8   6         71.02         75.78         9.66 o
  -9   8   6          1.36          9.01         7.04 o
  -8   8   6        708.51        768.73        20.17 o
  -7   8   6         78.47         79.55         5.77 o
  -6   8   6       1004.20       1004.03        20.40 o
  -5   8   6       2339.12       2425.32        36.74 o
  -4   8   6        236.71        220.44         9.04 o
  -3   8   6       2073.06       1950.95        19.13 o
  -2   8   6          9.20          1.36         2.30 o
  -1   8   6         25.81         47.39         2.51 o
   0   8   6       1787.08       1863.16        25.96 o
   1   8   6        506.76        579.74         8.31 o
   2   8   6       1331.53       1408.90        18.81 o
   3   8   6        898.89        979.23        17.26 o
   4   8   6          0.01          0.55         4.23 o
   5   8   6        749.82        806.10        17.17 o
   6   8   6         10.64         10.15         6.07 o
   7   8   6        164.10        135.79         9.24 o
 -10   9   6         41.68         56.62         9.29 o
  -9   9   6        144.95        153.40         8.82 o
  -8   9   6         86.98         85.52         7.10 o
  -7   9   6        571.60        568.54        13.15 o
  -6   9   6         27.89         33.12         4.91 o
  -5   9   6       1144.05       1148.50        19.35 o
  -4   9   6       2663.29       2548.04        42.42 o
  -3   9   6         28.81          1.93         2.56 o
  -2   9   6       1523.55       1572.75        17.77 o
  -1   9   6       3683.60       3817.61        45.80 o
   0   9   6       1186.79       1229.64        19.89 o
   1   9   6       1431.32       1470.65        39.04 o
   2   9   6       1621.04       1601.43        23.51 o
   3   9   6        237.56        333.10        12.46 o
   4   9   6        724.86        696.65        14.97 o
   5   9   6        105.42        128.35        10.96 o
   6   9   6        121.09         94.99        10.74 o
   7   9   6          7.33          6.91         7.73 o
  -9  10   6        265.41        282.55        12.55 o
  -8  10   6         36.40         27.13         6.36 o
  -7  10   6        212.16        204.76        10.11 o
  -6  10   6        986.81        943.17        16.62 o
  -5  10   6         99.10        105.66         4.29 o
  -4  10   6       2745.20       2821.92        34.85 o
  -3  10   6        202.85        173.11         5.92 o
  -2  10   6         41.45         74.86         2.90 o
  -1  10   6        483.96        434.34        10.37 o
   0  10   6       1811.98       1837.42        25.84 o
   1  10   6        561.41        606.61        10.83 o
   2  10   6        754.61        757.52        12.19 o
   3  10   6         28.73         30.60         4.38 o
   4  10   6         61.39         59.77         5.33 o
   5  10   6        354.96        437.90        12.79 o
   6  10   6          2.06          3.08         6.60 o
   7  10   6         65.57         68.40         8.92 o
  -9  11   6          6.57          7.16         7.08 o
  -8  11   6         45.17         27.35         6.38 o
  -7  11   6          3.52          3.32         5.04 o
  -6  11   6        178.55        147.78         7.85 o
  -5  11   6         41.33         53.07         5.45 o
  -4  11   6        523.78        482.52         7.40 o
  -3  11   6        139.08        112.03         4.15 o
  -2  11   6        359.85        369.47         5.76 o
  -1  11   6         39.13         46.63         3.51 o
   0  11   6       1126.95       1096.46        14.31 o
   1  11   6         35.95         32.43         3.48 o
   2  11   6        408.19        391.20         9.20 o
   3  11   6          6.17          9.23         4.21 o
   4  11   6        279.99        222.13         9.06 o
   5  11   6         13.72         24.43         6.08 o
   6  11   6        489.46        441.42        14.69 o
  -9  12   6        870.45        954.66        20.79 o
  -8  12   6         43.05         54.13         6.39 o
  -7  12   6       2220.85       2227.80        34.48 o
  -6  12   6        614.52        616.00        12.94 o
  -5  12   6        532.88        474.86         9.65 o
  -4  12   6       2230.34       2192.43        40.45 o
  -3  12   6       1088.49       1080.40        17.81 o
  -2  12   6        500.25        506.98        10.90 o
  -1  12   6       1354.52       1262.38        24.73 o
   0  12   6        769.38        801.52        11.15 o
   1  12   6        661.49        662.66        11.38 o
   2  12   6        548.29        527.48        10.56 o
   3  12   6        999.21       1059.94        18.28 o
   4  12   6          4.22          5.33         5.09 o
   5  12   6         95.73         96.45         7.42 o
   6  12   6          2.35         11.61         7.45 o
  -9  13   6        802.14        906.48        20.68 o
  -8  13   6        136.58        154.90         9.51 o
  -7  13   6        348.62        356.47        12.02 o
  -6  13   6        212.56        246.87         9.38 o
  -5  13   6         22.64         29.76         6.55 o
  -4  13   6        195.79        228.13         9.03 o
  -3  13   6        135.54        135.08         5.60 o
  -2  13   6         15.60          9.53         4.15 o
  -1  13   6         23.41         36.38         4.60 o
   0  13   6        261.15        245.34         7.16 o
   1  13   6         33.83         18.40         3.63 o
   2  13   6        177.35        159.63         8.55 o
   3  13   6        763.81        703.08        13.80 o
   4  13   6        106.46         92.10         8.35 o
   5  13   6        625.89        656.37        26.21 o
   6  13   6        510.81        533.77        16.69 o
  -9  14   6        105.12        125.89         9.39 o
  -8  14   6          5.83          9.09         9.13 o
  -7  14   6        442.59        490.40        28.64 o
  -6  14   6        110.82        118.46         9.15 o
  -5  14   6       1211.65       1201.94        32.52 o
  -4  14   6        151.99        184.61         9.14 o
  -3  14   6       1265.06       1190.43        20.05 o
  -2  14   6         36.57         74.05         6.29 o
  -1  14   6          8.99         21.16         7.37 o
   0  14   6          9.82          3.63         4.80 o
   1  14   6        603.39        566.85        18.92 o
   2  14   6          0.38          0.72         4.04 o
   3  14   6        351.85        366.21        10.83 o
   4  14   6        276.03        297.26        11.46 o
   5  14   6        148.09        167.78        10.85 o
  -8  15   6        334.37        338.64        47.30 o
  -7  15   6        435.76        416.22        26.39 o
  -6  15   6         94.65        112.21         9.65 o
  -5  15   6         98.73        100.44         8.26 o
  -4  15   6         27.02         19.28         5.13 o
  -3  15   6          4.66          7.71         4.28 o
  -2  15   6         41.73         41.50         5.28 o
  -1  15   6          5.91         10.69         4.88 o
   0  15   6        583.92        618.61        14.59 o
   1  15   6        527.84        514.11        14.73 o
   2  15   6        707.63        675.09        12.74 o
   3  15   6        353.24        325.52        10.67 o
   4  15   6         25.52         10.65         5.91 o
   5  15   6         28.66         14.11         7.19 o
  -8  16   6         89.54         83.35        18.33 o
  -7  16   6          6.44          0.41         9.21 o
  -6  16   6         30.63         33.97         9.04 o
  -5  16   6        190.71        200.07        13.40 o
  -4  16   6         22.89          7.14         5.31 o
  -3  16   6        229.52        249.42         9.23 o
  -2  16   6        140.69        162.90         7.65 o
  -1  16   6          8.44         23.64        11.16 o
   0  16   6        156.45        180.56         9.96 o
   1  16   6        111.02        104.92         9.35 o
   2  16   6        105.52         91.52         6.38 o
   3  16   6        304.55        312.40        10.62 o
   4  16   6         79.96         69.76        11.55 o
  -8  17   6          0.72          2.83        10.92 o
  -7  17   6        119.20        145.96        12.27 o
  -6  17   6         80.75        108.77         9.61 o
  -5  17   6          1.14         12.10        12.74 o
  -4  17   6        220.05        286.43        15.46 o
  -3  17   6         43.28         25.66         4.97 o
  -2  17   6        333.97        431.76        14.35 o
  -1  17   6         68.75         74.29        12.39 o
   0  17   6          1.92          2.05         5.86 o
   1  17   6        455.97        498.02        15.93 o
   2  17   6        265.77        317.88        15.54 o
   3  17   6          0.68          0.97         5.04 o
   4  17   6        381.66        398.96        13.01 o
  -7  18   6         44.35         28.23        22.26 o
  -6  18   6          3.08          2.94         8.39 o
  -5  18   6        394.68        417.79        17.66 o
  -4  18   6         80.69         53.45         5.87 o
  -3  18   6       2315.45       2380.80        37.16 o
  -2  18   6         86.98         97.40        12.13 o
  -1  18   6       1436.39       1576.20        31.35 o
   0  18   6        252.95        329.99        14.11 o
   1  18   6         95.46        117.48         9.11 o
   2  18   6        215.50        169.09        10.84 o
   3  18   6         19.84          9.27         9.95 o
  -7  19   6        102.26        123.16        24.27 o
  -6  19   6         20.25         15.62         9.16 o
  -5  19   6        136.28        157.25        20.19 o
  -4  19   6        189.79        170.00        15.18 o
  -3  19   6        343.64        336.30        16.30 o
  -2  19   6        394.14        369.45        13.69 o
  -1  19   6         65.23         57.20         7.34 o
   0  19   6        123.34        113.45         9.67 o
   1  19   6        112.85        109.17         9.55 o
   2  19   6          0.08          2.41         9.27 o
  -6  20   6          8.84          4.88         9.62 o
  -5  20   6         34.94         45.36         8.74 o
  -4  20   6         66.68         74.76        12.21 o
  -3  20   6         32.10         25.76         6.31 o
  -2  20   6          6.75          2.72         6.86 o
  -1  20   6         25.23         19.07         7.30 o
   0  20   6        227.95        251.12        24.05 o
   1  20   6          1.08          0.67         8.69 o
   2  20   6        284.45        275.05        26.01 o
  -5  21   6        327.32        385.49        23.28 o
  -4  21   6         60.57         95.61         9.85 o
  -3  21   6        224.75        207.28        10.25 o
  -2  21   6          2.91          0.31         7.23 o
  -1  21   6         17.72         12.13         7.91 o
   0  21   6        126.40        122.33        10.29 o
   1  21   6        198.07        182.99        12.00 o
  -4  22   6        162.85        146.46        10.41 o
  -3  22   6          0.19          5.22         7.16 o
  -2  22   6        103.91        102.04        11.36 o
  -1  22   6        161.39        165.71        12.31 o
  -1 -24   7          5.58          4.54         6.92 o
   0 -24   7         38.74         20.97        22.36 o
   1 -24   7          3.55          1.45        13.00 o
   2 -24   7         47.73         26.64        13.56 o
   3 -24   7        195.05        177.94        15.50 o
  -2 -23   7         84.72        107.20         8.74 o
  -1 -23   7         67.65         47.22         8.90 o
   0 -23   7        148.97        159.04        18.15 o
   1 -23   7        262.20        253.85        19.60 o
   2 -23   7          0.95          8.07        11.86 o
   3 -23   7        191.61        181.45        14.69 o
   4 -23   7        266.49        261.27        21.53 o
  -3 -22   7         65.40         46.27         8.86 o
  -2 -22   7         43.80         12.41         7.39 o
  -1 -22   7        141.61        103.64         7.00 o
   0 -22   7        180.90        169.78        19.35 o
   1 -22   7         81.38         95.86        13.07 o
   2 -22   7       1052.97       1031.06        35.56 o
   3 -22   7         32.19         19.04        10.86 o
   4 -22   7        801.89        781.12        27.90 o
   5 -22   7        200.72        157.18        12.73 o
  -4 -21   7         35.78         28.91         9.35 o
  -3 -21   7        364.00        294.25        15.07 o
  -2 -21   7        255.16        260.13        14.04 o
  -1 -21   7        153.12        128.65         7.59 o
   0 -21   7        476.38        546.96        26.22 o
   1 -21   7         79.42         69.71        11.69 o
   2 -21   7        322.19        373.65        21.23 o
   3 -21   7        885.87        757.60        26.34 o
   4 -21   7         25.04         11.62         9.54 o
   5 -21   7        534.40        459.43        14.45 o
   6 -21   7        670.72        641.25        18.45 o
  -4 -20   7        178.02        146.19        10.38 o
  -3 -20   7          0.35          0.00         6.78 o
  -2 -20   7        306.42        303.95        12.35 o
  -1 -20   7        259.93        309.55        10.85 o
   0 -20   7        530.36        490.29        35.30 o
   1 -20   7        697.97        792.21        28.36 o
   2 -20   7          4.66          0.00         9.08 o
   3 -20   7         81.82        116.38        10.98 o
   4 -20   7        435.20        445.41        26.88 o
   5 -20   7          3.92          2.77         5.72 o
   6 -20   7        247.01        277.61        13.90 o
  -5 -19   7         84.29         67.75         9.78 o
  -4 -19   7        201.08        178.68        11.13 o
  -3 -19   7       1176.70       1239.27        24.92 o
  -2 -19   7         28.14         42.97         6.21 o
  -1 -19   7        290.68        267.37        14.91 o
   0 -19   7        148.47        209.68        19.40 o
   1 -19   7         20.47         19.19         9.95 o
   2 -19   7         39.57         71.36        15.55 o
   3 -19   7         66.36         71.68        10.06 o
   4 -19   7         51.32         29.59         8.63 o
   5 -19   7        189.36        180.25        10.56 o
   6 -19   7        285.91        240.46        13.03 o
   7 -19   7         19.99         19.26         8.10 o
  -5 -18   7        123.18         83.78         9.55 o
  -4 -18   7          2.44          0.10         6.81 o
  -3 -18   7        567.21        494.96        14.41 o
  -2 -18   7        280.44        348.91        17.10 o
  -1 -18   7        886.77        832.81        17.20 o
   0 -18   7        751.74        861.29        28.57 o
   1 -18   7          4.00          1.10         8.30 o
   2 -18   7        298.33        302.88        29.28 o
   3 -18   7         12.39         37.07         8.08 o
   4 -18   7        137.83        114.04         8.10 o
   5 -18   7        749.01        645.06        13.87 o
   6 -18   7        841.86        870.83        20.36 o
   7 -18   7       1189.45       1155.34        26.76 o
  -6 -17   7        192.75        131.45        16.96 o
  -5 -17   7        470.27        415.27        16.79 o
  -4 -17   7        286.82        242.54        19.45 o
  -3 -17   7        486.19        433.03        15.37 o
  -2 -17   7         16.16          2.46         4.73 o
  -1 -17   7       1033.91       1003.63        19.41 o
   0 -17   7         38.95         34.94        11.33 o
   1 -17   7       1596.61       1565.72        39.79 o
   2 -17   7        167.11        142.10        11.51 o
   3 -17   7       2256.15       2156.67        50.89 o
   4 -17   7         68.69         57.85         4.48 o
   5 -17   7       2125.43       1952.02        31.58 o
   6 -17   7         94.61         79.49         7.13 o
   7 -17   7        807.86        754.22        22.19 o
  -6 -16   7       1724.77       1677.61        27.19 o
  -5 -16   7        836.33        796.26        48.76 o
  -4 -16   7       1265.88       1298.13        26.01 o
  -3 -16   7       3312.80       3447.88        57.06 o
  -2 -16   7        130.26        129.30         7.52 o
  -1 -16   7        888.51        912.98        24.20 o
   0 -16   7          5.48          5.97         7.42 o
   1 -16   7        174.41        156.93        32.88 o
   2 -16   7        194.16        166.57        13.36 o
   3 -16   7        136.90        120.27         8.50 o
   4 -16   7        613.68        607.98        13.20 o
   5 -16   7        164.89        143.77         8.34 o
   6 -16   7        599.80        578.84        19.09 o
   7 -16   7          8.30          8.31         7.97 o
   8 -16   7        594.95        506.56        19.00 o
  -7 -15   7         82.08         89.21        17.66 o
  -6 -15   7         55.76         35.82         5.59 o
  -5 -15   7         53.86         42.83         4.56 o
  -4 -15   7        203.20        228.80        12.79 o
  -3 -15   7        704.56        734.41        20.35 o
  -2 -15   7        135.78        165.67         7.99 o
  -1 -15   7       1299.36       1259.58        22.37 o
   0 -15   7         41.49         27.44         7.49 o
   1 -15   7       3558.58       3698.24        82.34 o
   2 -15   7         80.06         57.17         8.32 o
   3 -15   7       2599.35       2662.19        64.22 o
   4 -15   7        266.94        243.34        10.10 o
   5 -15   7         55.96         65.64         8.65 o
   6 -15   7        344.16        370.37        20.55 o
   7 -15   7        142.11        134.88        10.98 o
   8 -15   7         10.11          0.26        10.34 o
  -7 -14   7         29.78         26.67         9.21 o
  -6 -14   7        238.72        238.13        10.30 o
  -5 -14   7        174.76        149.44         6.19 o
  -4 -14   7        147.36        126.39         8.81 o
  -3 -14   7        441.58        390.19        19.03 o
  -2 -14   7        193.98        233.88         8.56 o
  -1 -14   7        905.97        970.14        19.03 o
   0 -14   7       1659.54       1757.74        42.42 o
   1 -14   7        694.49        787.47        25.86 o
   2 -14   7       1834.89       1909.20        40.67 o
   3 -14   7         75.38         88.72         5.39 o
   4 -14   7       1407.82       1386.90        25.80 o
   5 -14   7        222.62        224.63         8.37 o
   6 -14   7        373.75        325.16        15.51 o
   7 -14   7        185.42        172.73        11.98 o
   8 -14   7          8.87         11.69        10.62 o
  -7 -13   7          1.61          2.53         6.24 o
  -6 -13   7         57.48         49.37         5.69 o
  -5 -13   7         50.72         35.88         4.59 o
  -4 -13   7        596.64        591.42        12.28 o
  -3 -13   7        106.36        101.44         6.31 o
  -2 -13   7       3725.91       3753.77        71.19 o
  -1 -13   7       4199.24       4062.55        57.53 o
   0 -13   7       3476.23       3713.82        81.31 o
   1 -13   7       5058.10       5025.82       107.95 o
   2 -13   7       1000.59        993.46        35.43 o
   3 -13   7        758.79        762.36        15.76 o
   4 -13   7         37.77         28.67         3.74 o
   5 -13   7        335.06        382.18        10.53 o
   6 -13   7         19.52         19.46         7.32 o
   7 -13   7         82.05         65.18         9.55 o
   8 -13   7         26.24         17.23        16.64 o
  -8 -12   7         56.71         40.45        14.16 o
  -7 -12   7        166.96        222.52        11.19 o
  -6 -12   7        144.03        134.08         7.27 o
  -5 -12   7         28.67         45.47         5.00 o
  -4 -12   7       1625.92       1644.20        23.91 o
  -3 -12   7         91.39         70.51         5.07 o
  -2 -12   7       1454.39       1375.78        19.23 o
  -1 -12   7        284.92        240.12         7.39 o
   0 -12   7         23.35         15.22         5.44 o
   1 -12   7       1453.17       1414.63        54.93 o
   2 -12   7        226.53        200.84        15.06 o
   3 -12   7        248.14        248.09         7.91 o
   4 -12   7        850.79        841.59        12.67 o
   5 -12   7       1154.22       1216.43        24.91 o
   6 -12   7        192.38        193.81        17.24 o
   7 -12   7       1505.15       1421.52        50.08 o
   8 -12   7         12.32         20.24         5.80 o
  -8 -11   7         84.42         74.94        15.31 o
  -7 -11   7          0.99          3.34         5.92 o
  -6 -11   7        191.50        188.27         8.82 o
  -5 -11   7        219.34        199.32         8.40 o
  -4 -11   7        779.11        831.83        11.42 o
  -3 -11   7        623.77        603.47        10.92 o
  -2 -11   7        340.70        403.16        11.27 o
  -1 -11   7        132.53        163.96         6.08 o
   0 -11   7         18.26         83.14         3.14 o
   1 -11   7        411.60        425.92        22.92 o
   2 -11   7         30.83         36.97         2.35 o
   3 -11   7        290.48        295.35         9.66 o
   4 -11   7         36.29         29.08         4.10 o
   5 -11   7        416.61        395.10        12.14 o
   6 -11   7         71.71         81.45         4.72 o
   7 -11   7        139.79        146.39         7.33 o
   8 -11   7        277.66        312.91        10.95 o
   9 -11   7         58.61         63.59         8.07 o
  -8 -10   7        157.82        155.82         9.85 o
  -7 -10   7        363.59        361.76        12.51 o
  -6 -10   7         50.07         33.33         7.23 o
  -5 -10   7        789.39        838.62        15.91 o
  -4 -10   7        507.55        416.73         8.77 o
  -3 -10   7        495.01        442.54         9.57 o
  -2 -10   7        277.72        211.37         6.84 o
  -1 -10   7        158.06        133.99         7.62 o
   0 -10   7         95.17         76.98         4.91 o
   1 -10   7        131.53        183.59         5.29 o
   2 -10   7        610.92        648.33         8.08 o
   3 -10   7        140.78        141.43         6.68 o
   4 -10   7       2451.52       2422.50        37.68 o
   5 -10   7        128.85        180.93         5.99 o
   6 -10   7        683.99        698.30        11.70 o
   7 -10   7        194.30        198.99         8.95 o
   8 -10   7         23.69         13.30         5.66 o
   9 -10   7        467.61        419.27        14.04 o
  -9  -9   7        142.20        137.52        13.00 o
  -8  -9   7         90.53         84.92        13.76 o
  -7  -9   7        319.85        324.45        12.26 o
  -6  -9   7        437.91        405.31        10.68 o
  -5  -9   7        232.63        236.98         7.99 o
  -4  -9   7        804.64        755.38        12.25 o
  -3  -9   7       1644.27       1666.03        26.13 o
  -2  -9   7         99.25         96.22         3.96 o
  -1  -9   7       4040.55       4114.00        71.61 o
   0  -9   7       2527.39       2513.07        46.12 o
   1  -9   7        474.27        507.10         9.16 o
   2  -9   7       1398.30       1293.01        24.70 o
   3  -9   7         59.39         53.64         3.48 o
   4  -9   7        774.52        791.85        11.55 o
   5  -9   7        478.30        517.31        12.93 o
   6  -9   7         14.18         12.65         4.78 o
   7  -9   7        248.93        258.43         9.80 o
   8  -9   7        155.66        168.20         9.95 o
   9  -9   7          0.59          1.20         7.23 o
  -9  -8   7         16.49         22.59         9.49 o
  -8  -8   7        331.20        369.96        15.40 o
  -7  -8   7        156.96        161.77        10.68 o
  -6  -8   7          7.24          5.21         4.60 o
  -5  -8   7        814.43        829.52        15.25 o
  -4  -8   7        540.56        536.99         9.77 o
  -3  -8   7        696.16        698.85        11.04 o
  -2  -8   7       1913.35       2147.15        21.43 o
  -1  -8   7        636.31        666.25        17.05 o
   0  -8   7       8909.23       9206.62       113.06 o
   1  -8   7        871.44        911.30        14.85 o
   2  -8   7       3290.04       3319.99        44.39 o
   3  -8   7       1840.17       1710.56        22.94 o
   4  -8   7          0.67          4.95         2.81 o
   5  -8   7        993.20        900.27        13.06 o
   6  -8   7        312.68        325.61         8.81 o
   7  -8   7        136.07        115.74         6.42 o
   8  -8   7        154.95        147.38         8.46 o
   9  -8   7         75.79         66.99         7.91 o
  -9  -7   7         28.17         27.58         8.52 o
  -8  -7   7         10.94          5.21         7.50 o
  -7  -7   7        184.88        153.20         9.35 o
  -6  -7   7        713.62        582.11        11.57 o
  -5  -7   7         53.00         12.43         3.66 o
  -4  -7   7       1303.90       1167.63        13.23 o
  -3  -7   7       1786.31       1913.95        25.48 o
  -2  -7   7         17.55          4.27         2.16 o
  -1  -7   7       7999.24       8070.18       119.46 o
   0  -7   7        745.35        649.24        11.27 o
   1  -7   7      10916.91      11237.45       207.08 o
   2  -7   7        614.81        600.25         6.15 o
   3  -7   7       3560.09       3883.81        44.59 o
   4  -7   7        543.42        517.88        11.12 o
   5  -7   7          3.81          6.16         3.52 o
   6  -7   7        247.68        278.34         9.37 o
   7  -7   7         94.83        103.14         6.20 o
   8  -7   7         18.02          8.48         6.11 o
   9  -7   7          3.73          0.36         7.19 o
  -9  -6   7          6.62          5.55         8.10 o
  -8  -6   7        155.90        162.58         8.56 o
  -7  -6   7        242.30        186.74        10.43 o
  -6  -6   7        340.14        404.84        10.69 o
  -5  -6   7        786.82        831.55        17.50 o
  -4  -6   7        273.04        248.36         8.78 o
  -3  -6   7       5386.21       5415.36        84.71 o
  -2  -6   7          6.12          9.75         1.98 o
  -1  -6   7      14211.32      13199.21       154.27 o
   0  -6   7       1680.81       2000.86        27.12 o
   1  -6   7        102.93        106.49         5.03 o
   2  -6   7       1246.65       1255.61        18.20 o
   3  -6   7       2033.23       1962.24        25.89 o
   4  -6   7        167.21        161.77         7.41 o
   5  -6   7       1892.64       1961.79        25.84 o
   6  -6   7          7.66         12.75         4.28 o
   7  -6   7        663.87        639.76        12.85 o
   8  -6   7         91.02         95.47         7.41 o
   9  -6   7          9.64          0.64         6.88 o
  -9  -5   7          1.12          2.24         7.76 o
  -8  -5   7          1.64          1.02         6.30 o
  -7  -5   7        369.10        302.80        11.96 o
  -6  -5   7        730.49        723.69        12.98 o
  -5  -5   7       1913.51       1878.73        24.06 o
  -4  -5   7       2791.66       2607.74        36.27 o
  -3  -5   7        432.39        411.72         4.90 o
  -2  -5   7        455.84        459.30         6.82 o
  -1  -5   7        541.03        376.34         7.44 o
   0  -5   7        961.98       1017.00        12.91 o
   1  -5   7       1722.71       1579.67        18.89 o
   2  -5   7       1854.43       2028.70        22.78 o
   3  -5   7       1416.07       1304.09        14.57 o
   4  -5   7       1401.46       1252.48        18.79 o
   5  -5   7        476.47        467.44         9.73 o
   6  -5   7        399.07        416.56        11.71 o
   7  -5   7          5.23         13.38         5.41 o
   8  -5   7         27.54         32.16         6.69 o
   9  -5   7        257.58        279.95        12.40 o
  -9  -4   7        608.29        588.57        16.92 o
  -8  -4   7        292.10        271.46        16.66 o
  -7  -4   7        690.97        639.96        16.57 o
  -6  -4   7        788.27        817.20        13.49 o
  -5  -4   7        142.83        105.41         4.48 o
  -4  -4   7       1366.82       1433.47        24.29 o
  -3  -4   7        121.59         86.77         2.40 o
  -2  -4   7        509.23        482.27        16.31 o
  -1  -4   7        216.47        191.74         4.35 o
   0  -4   7        687.03        713.46         7.26 o
   1  -4   7       1642.59       1644.13        18.75 o
   2  -4   7       1354.27       1301.70        19.29 o
   3  -4   7        452.01        599.02        11.11 o
   4  -4   7        521.76        553.72        11.19 o
   5  -4   7        726.42        639.78        14.45 o
   6  -4   7          1.45         10.33         4.55 o
   7  -4   7        859.85        797.73        19.00 o
   8  -4   7        189.96        194.57        11.44 o
   9  -4   7         25.40         16.80         7.48 o
 -10  -3   7        130.75        132.86        20.75 o
  -9  -3   7          1.03          0.00         7.29 o
  -8  -3   7        185.89        162.86         8.70 o
  -7  -3   7         83.61         55.80         5.91 o
  -6  -3   7         84.15         85.13         5.36 o
  -5  -3   7         33.20         19.38         3.11 o
  -4  -3   7         61.69         63.09         4.35 o
  -3  -3   7        621.55        559.56         7.58 o
  -2  -3   7       5283.81       5500.61        88.76 o
  -1  -3   7       5627.70       5569.81        44.31 o
   0  -3   7       6689.26       7146.95       130.16 o
   1  -3   7        632.33        479.83         9.01 o
   2  -3   7         21.20         15.20         2.16 o
   3  -3   7       2373.08       2262.34        32.90 o
   4  -3   7        974.48       1005.55        17.03 o
   5  -3   7        699.06        768.66        13.70 o
   6  -3   7        300.85        338.94        10.25 o
   7  -3   7        161.92        201.44        11.52 o
   8  -3   7        131.95        141.90         7.74 o
   9  -3   7         20.03         26.34         7.70 o
 -10  -2   7        254.04        246.56        15.40 o
  -9  -2   7        181.74        175.18         9.77 o
  -8  -2   7         94.44         97.81         7.33 o
  -7  -2   7        699.67        687.66        24.86 o
  -6  -2   7         90.50         77.04         4.34 o
  -5  -2   7        351.16        381.34         6.88 o
  -4  -2   7        697.78        666.59        10.15 o
  -3  -2   7       7362.05       7116.18        87.44 o
  -2  -2   7          5.27         16.80         1.96 o
  -1  -2   7      17924.28      16911.61       264.17 o
   0  -2   7        295.59        272.04         5.57 o
   1  -2   7       4469.92       4576.23        46.15 o
   2  -2   7       1098.21        965.33        18.25 o
   3  -2   7       1882.56       1769.23        21.86 o
   4  -2   7        154.26        167.50         6.26 o
   5  -2   7        278.06        227.08         8.07 o
   6  -2   7         27.16         16.85         4.89 o
   7  -2   7         63.95        102.18         6.50 o
   8  -2   7        119.78        126.87         7.64 o
   9  -2   7        264.69        268.15        12.05 o
 -10  -1   7          2.98          1.75         8.68 o
  -9  -1   7        610.43        585.39        16.19 o
  -8  -1   7        185.89        153.77        12.46 o
  -7  -1   7        280.50        278.54        10.10 o
  -6  -1   7        758.82        698.07        13.48 o
  -5  -1   7         46.37         28.91         3.56 o
  -4  -1   7       4740.07       4648.27        68.63 o
  -3  -1   7       1088.55       1052.65        16.24 o
  -2  -1   7       4437.38       4493.41        54.74 o
  -1  -1   7        175.41        232.16         7.60 o
   0  -1   7        700.69        675.13        15.18 o
   1  -1   7          1.60         38.36         4.42 o
   2  -1   7        477.60        455.32        16.23 o
   3  -1   7        198.58        159.16         5.42 o
   4  -1   7        119.64        120.27         4.00 o
   5  -1   7        991.59       1006.52        15.56 o
   6  -1   7        402.18        375.45        15.85 o
   7  -1   7       1070.68       1042.60        19.82 o
   8  -1   7        363.23        433.60        13.58 o
   9  -1   7         58.12         44.82         8.46 o
 -10   0   7        408.74        495.33        17.57 o
  -9   0   7          5.21          5.20         6.75 o
  -8   0   7        373.22        370.02        15.37 o
  -7   0   7        256.73        252.54         9.31 o
  -6   0   7        220.41        177.23         6.46 o
  -5   0   7        812.51        812.15        11.75 o
  -4   0   7        113.66        125.43         7.62 o
  -3   0   7         43.54         40.82         4.59 o
  -2   0   7        271.73        193.91         5.91 o
  -1   0   7         76.60         47.96         1.62 o
   0   0   7       1542.55       1388.56        17.99 o
   1   0   7       2344.31       2176.30        14.19 o
   2   0   7        241.94        291.41         9.56 o
   3   0   7       1562.57       1603.36        17.22 o
   4   0   7       2745.11       2768.19        43.77 o
   5   0   7         16.10          7.76         4.01 o
   6   0   7        831.61        809.21        16.23 o
   7   0   7        106.12         77.28         6.04 o
   8   0   7        153.47        136.91         7.87 o
 -10   1   7         48.20         60.54         8.93 o
  -9   1   7         50.55         39.48         7.13 o
  -8   1   7        153.25        175.83        16.34 o
  -7   1   7         96.67         92.71         5.58 o
  -6   1   7       1023.48        963.02        14.66 o
  -5   1   7        397.43        399.58         9.21 o
  -4   1   7       1495.77       1368.66        25.13 o
  -3   1   7        797.60        812.44        10.56 o
  -2   1   7        126.57        178.02         3.56 o
  -1   1   7       1615.52       1534.27        11.24 o
   0   1   7        330.58        324.57         9.08 o
   1   1   7        481.47        480.47         7.42 o
   2   1   7       1322.74       1320.45        23.08 o
   3   1   7          8.67         38.69         5.36 o
   4   1   7       2362.95       2300.84        33.29 o
   5   1   7        201.94        150.64         8.24 o
   6   1   7        504.56        461.93        11.69 o
   7   1   7        105.00        118.19         6.97 o
   8   1   7         15.39         15.56         6.99 o
 -10   2   7         38.95         31.03         8.26 o
  -9   2   7        198.32        196.31        16.01 o
  -8   2   7        695.92        713.11        15.70 o
  -7   2   7        123.98        131.64         8.35 o
  -6   2   7        406.48        385.89         9.52 o
  -5   2   7       3368.65       3455.43        41.58 o
  -4   2   7        319.30        311.34         9.46 o
  -3   2   7       3713.00       3679.63        53.77 o
  -2   2   7       2683.66       2949.91        42.36 o
  -1   2   7        986.35       1092.98        24.77 o
   0   2   7       8470.85       8499.24       110.46 o
   1   2   7        121.87        119.06         4.59 o
   2   2   7       3405.07       3346.04        36.94 o
   3   2   7       1104.23       1089.57        16.28 o
   4   2   7         10.93          0.20         3.61 o
   5   2   7        453.61        426.50        11.22 o
   6   2   7        125.25        114.13         6.14 o
   7   2   7        240.57        201.40        10.52 o
   8   2   7         94.31         80.23        10.64 o
 -10   3   7          8.75          2.81         7.68 o
  -9   3   7        239.71        201.81         8.35 o
  -8   3   7        208.23        195.55         9.16 o
  -7   3   7        643.83        642.58        12.18 o
  -6   3   7        670.38        671.95        12.91 o
  -5   3   7       1443.73       1347.98        23.11 o
  -4   3   7       1998.87       1848.89        21.23 o
  -3   3   7         21.44         15.69         2.16 o
  -2   3   7       6885.00       6892.05        75.89 o
  -1   3   7       2206.03       2264.20        30.98 o
   0   3   7       3276.63       3584.41        37.23 o
   1   3   7       2823.89       2685.82        39.13 o
   2   3   7        775.88        747.30        12.88 o
   3   3   7       1253.38       1160.04        24.69 o
   4   3   7       3162.66       3253.40        47.57 o
   5   3   7         23.19         14.76         5.13 o
   6   3   7        813.47        880.27        16.68 o
   7   3   7         49.21         70.53         6.63 o
   8   3   7         18.45          8.15         7.37 o
 -10   4   7         27.15         15.29         9.20 o
  -9   4   7        294.35        272.79        14.32 o
  -8   4   7       1782.67       1826.23        30.00 o
  -7   4   7          6.43          4.73         4.24 o
  -6   4   7       3953.58       3932.36        56.36 o
  -5   4   7          8.00          2.06         2.88 o
  -4   4   7        679.91        676.67        11.08 o
  -3   4   7        155.48        217.09         5.74 o
  -2   4   7         76.29         88.70         4.14 o
  -1   4   7        153.27        162.53         3.71 o
   0   4   7       1061.48       1167.74        13.14 o
   1   4   7       1313.75       1417.83        15.94 o
   2   4   7       1644.76       1418.92        18.90 o
   3   4   7        948.54       1070.00        19.61 o
   4   4   7       1259.64       1218.91        19.32 o
   5   4   7        313.72        302.53        10.19 o
   6   4   7         67.12         67.33         6.23 o
   7   4   7        762.04        793.96        19.45 o
   8   4   7         98.36        104.82         8.54 o
 -10   5   7         91.45         95.92        10.03 o
  -9   5   7        155.92        169.10         9.81 o
  -8   5   7        156.08        156.91         7.85 o
  -7   5   7       1243.91       1296.43        21.81 o
  -6   5   7          4.24          6.42         4.20 o
  -5   5   7       3058.99       3139.58        42.01 o
  -4   5   7        555.03        599.65        11.94 o
  -3   5   7        910.42        839.69        15.76 o
  -2   5   7       3348.15       3436.06        39.02 o
  -1   5   7        252.77        250.48         7.37 o
   0   5   7       4229.88       4340.97        55.49 o
   1   5   7       4191.66       3997.53        61.89 o
   2   5   7       1007.98       1175.75        18.84 o
   3   5   7       4534.07       4621.51        73.81 o
   4   5   7        202.33        213.87         8.04 o
   5   5   7        680.93        713.42        15.69 o
   6   5   7        302.10        285.62        11.36 o
   7   5   7         17.27         13.40         6.90 o
   8   5   7         45.10         39.19         8.16 o
 -10   6   7        226.11        238.65        12.11 o
  -9   6   7        237.89        241.54        12.76 o
  -8   6   7         87.96         78.18        15.83 o
  -7   6   7         13.83          8.38         5.32 o
  -6   6   7       1375.83       1435.95        24.29 o
  -5   6   7        342.61        450.00         8.64 o
  -4   6   7       1611.84       1569.02        17.69 o
  -3   6   7       2697.21       2832.97        44.41 o
  -2   6   7        317.34        294.25         7.12 o
  -1   6   7       3028.46       3026.55        44.73 o
   0   6   7          0.20          3.80         2.27 o
   1   6   7       1522.65       1494.59        23.47 o
   2   6   7        500.54        485.13        12.29 o
   3   6   7       1331.54       1466.53        22.99 o
   4   6   7        788.21        814.03        13.22 o
   5   6   7         74.10        103.19         5.84 o
   6   6   7         62.20         78.20         6.44 o
   7   6   7        139.87        131.78         9.79 o
 -10   7   7         12.50         14.20         8.87 o
  -9   7   7        223.12        245.71        20.89 o
  -8   7   7        233.82        226.42        10.56 o
  -7   7   7        140.48        129.16         7.44 o
  -6   7   7         14.82          3.81         4.84 o
  -5   7   7       1925.10       1998.96        34.49 o
  -4   7   7        350.39        441.53         7.38 o
  -3   7   7       2547.00       2821.66        31.48 o
  -2   7   7        881.31        895.34        15.58 o
  -1   7   7       3092.54       3340.30        43.60 o
   0   7   7       4259.70       4486.70        55.95 o
   1   7   7         63.00        120.19         5.37 o
   2   7   7       2314.90       2368.51        31.86 o
   3   7   7       1083.58       1000.21        19.43 o
   4   7   7          0.63          3.54         4.34 o
   5   7   7        565.93        557.73        13.67 o
   6   7   7        396.39        350.66        12.35 o
   7   7   7        126.25         89.95         8.56 o
 -10   8   7         56.57         67.70        11.68 o
  -9   8   7          6.66          2.77         7.19 o
  -8   8   7         52.59         59.58         7.82 o
  -7   8   7         16.40          5.30         5.03 o
  -6   8   7          4.79          2.78         4.24 o
  -5   8   7         11.73          5.88         3.68 o
  -4   8   7       1698.52       1875.76        28.24 o
  -3   8   7         23.61         85.83         6.79 o
  -2   8   7       5830.32       6287.07        69.18 o
  -1   8   7         20.91         38.16         2.70 o
   0   8   7       4579.14       4872.88        67.30 o
   1   8   7         17.04         12.73         3.11 o
   2   8   7       1575.16       1800.64        28.93 o
   3   8   7        383.64        446.70         9.50 o
   4   8   7          3.36          9.44         4.52 o
   5   8   7         30.58         17.67         5.44 o
   6   8   7         69.23         82.84         7.66 o
   7   8   7         37.26         40.03         8.48 o
 -10   9   7         76.22         70.22         9.60 o
  -9   9   7          3.05          0.91         7.26 o
  -8   9   7         58.86         60.63         6.79 o
  -7   9   7        139.48        141.42         6.67 o
  -6   9   7        561.11        571.27        11.81 o
  -5   9   7       1152.35       1189.89        20.33 o
  -4   9   7        242.96        261.64         5.43 o
  -3   9   7       3045.46       3168.38        46.85 o
  -2   9   7          8.16         17.60         2.56 o
  -1   9   7       2303.04       2495.22        35.01 o
   0   9   7        106.26         79.45         3.70 o
   1   9   7         43.22         62.13         3.36 o
   2   9   7        473.73        468.96         9.84 o
   3   9   7        212.31        231.51         8.55 o
   4   9   7        154.78        134.79         8.00 o
   5   9   7        174.08        199.32         8.92 o
   6   9   7          6.26         10.85         6.70 o
   7   9   7        146.27        136.58         9.54 o
  -9  10   7          9.01          7.69         7.24 o
  -8  10   7        248.82        221.11        11.45 o
  -7  10   7        799.82        861.23        18.43 o
  -6  10   7        361.68        384.45        10.86 o
  -5  10   7       4399.90       4413.83        70.11 o
  -4  10   7        296.31        351.74         9.21 o
  -3  10   7       1136.79       1001.91        13.33 o
  -2  10   7         23.02         40.38         3.26 o
  -1  10   7        129.17        151.48         5.42 o
   0  10   7       1072.41       1062.84        14.61 o
   1  10   7        342.26        329.37         8.18 o
   2  10   7        750.00        746.48        13.93 o
   3  10   7        722.67        796.75        14.18 o
   4  10   7        331.34        321.72        10.44 o
   5  10   7        133.43        180.25        12.88 o
   6  10   7        560.00        530.83        15.87 o
  -9  11   7         53.55         66.39         8.07 o
  -8  11   7         20.40         16.83         6.37 o
  -7  11   7          5.22          1.02         5.73 o
  -6  11   7        113.96        121.82         6.28 o
  -5  11   7          1.01          9.71         3.10 o
  -4  11   7         17.01          6.88         2.90 o
  -3  11   7         21.48         19.46         2.76 o
  -2  11   7          6.29          9.82         2.62 o
  -1  11   7       1267.96       1223.87        27.44 o
   0  11   7        201.56        186.96         6.59 o
   1  11   7        861.76        925.06        14.46 o
   2  11   7        338.66        343.17         8.82 o
   3  11   7          7.50          8.83         4.54 o
   4  11   7        265.98        253.41        10.50 o
   5  11   7        275.29        297.75        12.34 o
   6  11   7        131.28         91.17         8.52 o
  -9  12   7       1004.51       1032.06        36.85 o
  -8  12   7        728.62        758.94        17.09 o
  -7  12   7        548.50        545.10        15.64 o
  -6  12   7       3240.94       3393.26        50.54 o
  -5  12   7        720.59        743.61        12.91 o
  -4  12   7       1757.16       1719.68        25.46 o
  -3  12   7       2328.51       2184.80        28.56 o
  -2  12   7         90.04         59.64         4.02 o
  -1  12   7        264.95        243.15         5.87 o
   0  12   7         25.29         19.80         3.16 o
   1  12   7        328.76        321.18         8.46 o
   2  12   7          4.23          0.78         3.87 o
   3  12   7        624.12        648.21        13.41 o
   4  12   7          3.37          2.12         5.23 o
   5  12   7        173.98        200.74        15.84 o
   6  12   7         77.72         97.92         8.89 o
  -9  13   7        573.38        541.20        17.49 o
  -8  13   7        335.82        353.15        11.73 o
  -7  13   7        554.37        582.37        12.27 o
  -6  13   7          6.72          8.93         5.24 o
  -5  13   7         30.93         35.91         7.90 o
  -4  13   7        204.75        205.33        24.54 o
  -3  13   7        621.50        559.98        13.33 o
  -2  13   7        735.40        749.16        17.19 o
  -1  13   7       2386.01       2263.70        31.16 o
   0  13   7       1511.33       1544.37        21.37 o
   1  13   7        473.97        410.91        10.81 o
   2  13   7        303.29        268.73         8.75 o
   3  13   7          6.56         11.25         4.95 o
   4  13   7        226.83        231.40        11.48 o
   5  13   7        119.43        134.83        11.61 o
  -9  14   7        193.69        223.04        22.09 o
  -8  14   7          9.49          9.87         7.15 o
  -7  14   7        200.26        225.53        16.30 o
  -6  14   7        126.62        164.11        21.49 o
  -5  14   7        154.11        152.64        12.49 o
  -4  14   7        584.27        645.96        13.53 o
  -3  14   7         17.75         24.84         4.58 o
  -2  14   7        108.80         89.92         5.55 o
  -1  14   7        181.14        181.47        10.13 o
   0  14   7         23.51         38.59         4.40 o
   1  14   7          5.04         14.12         3.97 o
   2  14   7         56.20         60.83         5.01 o
   3  14   7        427.62        368.92        11.09 o
   4  14   7        171.66        179.45         8.72 o
   5  14   7        277.52        262.63        13.21 o
  -8  15   7        441.40        473.52        38.62 o
  -7  15   7         52.02         48.70         9.94 o
  -6  15   7        371.03        411.48        16.98 o
  -5  15   7        722.90        726.86        22.50 o
  -4  15   7         67.95         76.50        11.27 o
  -3  15   7        147.15        147.95         7.12 o
  -2  15   7        836.42        983.12        18.27 o
  -1  15   7        305.10        265.66        12.04 o
   0  15   7        150.76        153.28        16.81 o
   1  15   7        727.92        670.08        13.26 o
   2  15   7          6.79          3.37         4.54 o
   3  15   7        526.07        588.30        13.58 o
   4  15   7         77.22         70.39         6.87 o
  -8  16   7         51.01         64.67        21.90 o
  -7  16   7        810.42        833.95        26.80 o
  -6  16   7        175.00        168.87        14.91 o
  -5  16   7       1580.44       1482.00        34.02 o
  -4  16   7        188.30        188.33        16.38 o
  -3  16   7         60.36         47.72         5.31 o
  -2  16   7         18.31          8.53         5.16 o
  -1  16   7       1059.02        935.78        19.84 o
   0  16   7          0.29          2.30         6.05 o
   1  16   7        530.44        497.92        15.49 o
   2  16   7        135.00        114.34         6.33 o
   3  16   7         28.38         50.20         6.03 o
   4  16   7        529.80        516.30        14.56 o
  -7  17   7         12.88         13.01         9.84 o
  -6  17   7        305.40        351.37        21.57 o
  -5  17   7         19.07         16.75         7.64 o
  -4  17   7        164.73        156.05         9.47 o
  -3  17   7          3.88          2.13         5.06 o
  -2  17   7         12.51         30.48         5.76 o
  -1  17   7        284.48        302.51        12.56 o
   0  17   7        288.30        345.26        14.54 o
   1  17   7        281.46        283.55        14.54 o
   2  17   7        398.22        397.89        19.69 o
   3  17   7         35.67         26.75         5.81 o
  -7  18   7        261.65        277.43        20.29 o
  -6  18   7         92.53        104.04        10.75 o
  -5  18   7        576.77        603.19        20.85 o
  -4  18   7        847.01        812.41        17.00 o
  -3  18   7         61.89         84.43         6.69 o
  -2  18   7       1770.39       1826.46        31.25 o
  -1  18   7        227.08        211.06        11.10 o
   0  18   7        776.69        724.65        41.72 o
   1  18   7        275.96        254.62        13.73 o
   2  18   7        154.84        109.31        12.75 o
   3  18   7        236.40        240.44        26.03 o
  -6  19   7        442.42        463.43        19.93 o
  -5  19   7         46.68         57.26         9.39 o
  -4  19   7        361.53        403.38        12.86 o
  -3  19   7        190.07        217.70        11.16 o
  -2  19   7        174.32        164.56        12.16 o
  -1  19   7        870.22        843.18        21.79 o
   0  19   7          6.30          1.80         7.45 o
   1  19   7        560.38        520.75        19.63 o
   2  19   7        171.39        139.69        11.70 o
  -6  20   7        157.03        222.22        35.76 o
  -5  20   7        177.22        180.62        13.35 o
  -4  20   7         48.21         51.67         8.10 o
  -3  20   7        325.91        398.66        13.41 o
  -2  20   7         90.33        113.53        11.22 o
  -1  20   7        120.83        120.81         8.99 o
   0  20   7        234.75        223.33        13.98 o
   1  20   7          7.87          1.54         9.49 o
  -5  21   7         30.18         32.69        10.12 o
  -4  21   7          3.50          4.29         7.62 o
  -3  21   7         37.50         49.09         7.44 o
  -2  21   7         80.70         94.03         8.16 o
  -1  21   7         55.37         58.36        10.94 o
   0  21   7        155.07        161.11        11.44 o
  -1 -24   8         30.29         34.88         9.55 o
   0 -24   8        121.01         98.81        16.26 o
   1 -24   8        173.85        166.85        19.12 o
   2 -24   8         61.92         75.72        14.48 o
   3 -24   8         15.28          4.47        12.76 o
  -2 -23   8         26.94         36.15         7.73 o
  -1 -23   8        167.32        114.39         7.90 o
   0 -23   8          2.54         15.33        13.29 o
   1 -23   8         77.94         75.64        13.57 o
   2 -23   8          5.18          6.74        11.91 o
   3 -23   8         40.73         27.69        18.25 o
   4 -23   8         74.36         52.91        11.87 o
  -3 -22   8        514.43        560.49        18.25 o
  -2 -22   8        135.72        148.89         9.73 o
  -1 -22   8         89.25         76.73         6.55 o
   0 -22   8        351.60        429.37        26.89 o
   1 -22   8         81.30         82.84        12.58 o
   2 -22   8         26.26         34.90        11.23 o
   3 -22   8        234.97        255.86        24.12 o
   4 -22   8         15.73         11.33        12.07 o
   5 -22   8        194.03        179.68        13.62 o
  -4 -21   8          6.10          2.52         9.02 o
  -3 -21   8        103.04         80.15         8.87 o
  -2 -21   8        115.13         95.68         7.66 o
  -1 -21   8         10.02          1.93         5.38 o
   0 -21   8        754.68        758.93        62.87 o
   1 -21   8        393.99        413.63        23.22 o
   2 -21   8         35.01         21.19        10.25 o
   3 -21   8        343.73        344.64        27.39 o
   4 -21   8        316.84        364.34        20.44 o
   5 -21   8         16.84         11.38         6.67 o
   6 -21   8        177.79        177.46        10.91 o
  -4 -20   8         44.29         10.37         8.57 o
  -3 -20   8          6.63          0.05         6.95 o
  -2 -20   8        445.07        434.30        13.92 o
  -1 -20   8        149.84        158.07         8.51 o
   0 -20   8        724.72        783.62        29.40 o
   1 -20   8        129.73        134.53        12.80 o
   2 -20   8        155.15        154.28        12.06 o
   3 -20   8         44.34         23.31         9.38 o
   4 -20   8        202.51        200.66        17.82 o
   5 -20   8         45.36         36.59         5.72 o
   6 -20   8         75.39        104.98         8.24 o
  -5 -19   8        197.07        208.53        11.81 o
  -4 -19   8          2.12          4.01         7.66 o
  -3 -19   8        184.49        161.87         9.66 o
  -2 -19   8        132.83        165.99         9.71 o
  -1 -19   8         11.13          4.04         4.70 o
   0 -19   8         62.55         91.45        11.78 o
   1 -19   8        545.87        530.52        23.05 o
   2 -19   8         98.04         71.84        10.22 o
   3 -19   8        592.56        567.92        61.93 o
   4 -19   8        157.56        122.78         6.86 o
   5 -19   8         28.01         36.84         5.50 o
   6 -19   8         86.31         60.19         7.61 o
   7 -19   8        173.21        150.72        10.09 o
  -6 -18   8          1.63          0.04         0.97 o
  -5 -18   8        433.52        359.42        16.95 o
  -4 -18   8         12.33          4.07         7.20 o
  -3 -18   8        332.42        282.43        12.82 o
  -2 -18   8        167.13        164.83         7.22 o
  -1 -18   8         63.39         56.28         5.10 o
   0 -18   8        425.68        460.35        21.04 o
   1 -18   8       1170.77       1280.44        97.10 o
   2 -18   8        910.30        892.35        26.83 o
   3 -18   8        195.24        257.09        16.30 o
   4 -18   8       2475.52       2373.25        37.91 o
   5 -18   8        438.42        415.17        11.77 o
   6 -18   8         65.61         55.51         7.51 o
   7 -18   8        633.86        618.20        29.87 o
  -6 -17   8        672.22        692.23        22.03 o
  -5 -17   8        163.07        155.58         9.77 o
  -4 -17   8        925.87        871.54        23.13 o
  -3 -17   8        117.35        115.45        10.24 o
  -2 -17   8         67.46         25.75         5.28 o
  -1 -17   8        195.89        196.30         8.48 o
   0 -17   8        255.13        186.54        16.63 o
   1 -17   8         98.36         91.73         9.89 o
   2 -17   8       1940.42       1950.28        47.56 o
   3 -17   8        280.43        281.12        15.90 o
   4 -17   8        987.99       1028.90        19.11 o
   5 -17   8        584.59        569.44        13.53 o
   6 -17   8        251.56        239.22        13.00 o
   7 -17   8         29.48         25.74         7.97 o
  -6 -16   8         73.10         92.53         7.40 o
  -5 -16   8       1537.61       1392.06        28.91 o
  -4 -16   8        105.24         85.00         7.67 o
  -3 -16   8       1087.59       1042.60        20.56 o
  -2 -16   8        193.48        198.18         8.94 o
  -1 -16   8        163.64        165.38         6.60 o
   0 -16   8         20.66         19.00         8.02 o
   1 -16   8        326.81        394.89        18.93 o
   2 -16   8       1545.76       1522.85        39.30 o
   3 -16   8        130.98        186.89        14.83 o
   4 -16   8       1611.67       1557.70        28.35 o
   5 -16   8        158.50        125.42        12.01 o
   6 -16   8        274.31        262.68        14.83 o
   7 -16   8        346.37        336.89        18.76 o
   8 -16   8         31.76         35.53        16.41 o
  -7 -15   8         43.49         69.25         8.19 o
  -6 -15   8        256.48        250.75         8.64 o
  -5 -15   8         63.02         51.58         6.39 o
  -4 -15   8        455.52        444.06        13.65 o
  -3 -15   8       1283.19       1441.15        25.27 o
  -2 -15   8        312.49        329.00        10.10 o
  -1 -15   8       2486.37       2636.67        41.31 o
   0 -15   8         10.81          7.67         7.44 o
   1 -15   8       2709.73       2896.77        64.52 o
   2 -15   8       1636.20       1774.70        38.68 o
   3 -15   8        373.91        379.04         9.08 o
   4 -15   8       1338.71       1391.37        26.65 o
   5 -15   8        450.47        492.71        13.16 o
   6 -15   8        103.55         99.67         7.20 o
   7 -15   8        437.61        479.30        20.79 o
   8 -15   8        273.84        263.94        21.19 o
  -7 -14   8        327.52        323.21        11.87 o
  -6 -14   8         92.18         59.97         5.53 o
  -5 -14   8        420.54        353.96        16.90 o
  -4 -14   8          3.05          0.71         5.46 o
  -3 -14   8        178.00        139.71         9.47 o
  -2 -14   8        826.99        843.10        16.74 o
  -1 -14   8        123.51        139.00        17.21 o
   0 -14   8       1607.87       1727.70        43.57 o
   1 -14   8         55.72         40.80         7.33 o
   2 -14   8          3.99          7.20         8.53 o
   3 -14   8        533.91        539.27        12.29 o
   4 -14   8        136.97        134.54         7.29 o
   5 -14   8        431.22        387.57        11.05 o
   6 -14   8         18.72         15.05         6.03 o
   7 -14   8         23.12         21.43         9.23 o
   8 -14   8        202.17        220.24        17.30 o
  -7 -13   8        668.16        706.04        15.96 o
  -6 -13   8         21.14          9.04         5.15 o
  -5 -13   8        141.56        113.37         6.29 o
  -4 -13   8        686.16        658.24        20.16 o
  -3 -13   8        647.76        701.63        15.76 o
  -2 -13   8        396.55        396.00        12.64 o
  -1 -13   8        556.25        591.37        13.12 o
   0 -13   8         12.70          4.93         6.13 o
   1 -13   8        170.09        170.51        17.26 o
   2 -13   8        174.48        137.53         7.42 o
   3 -13   8         33.32         47.64         3.61 o
   4 -13   8        342.87        336.59         8.22 o
   5 -13   8         36.67         25.93         4.84 o
   6 -13   8          2.88         10.41         5.96 o
   7 -13   8        119.25        102.33        10.57 o
   8 -13   8         46.12         46.99        11.58 o
  -8 -12   8         75.14         76.06        12.72 o
  -7 -12   8        130.78        132.96         7.18 o
  -6 -12   8        140.99        121.97         6.05 o
  -5 -12   8         16.21          9.55         4.27 o
  -4 -12   8        319.22        337.28         7.39 o
  -3 -12   8        668.66        657.25        15.47 o
  -2 -12   8        339.64        379.66        11.41 o
  -1 -12   8        506.19        447.97         9.67 o
   0 -12   8          6.81         19.77         2.28 o
   1 -12   8          3.45          8.08         5.72 o
   2 -12   8         29.59         17.77         2.79 o
   3 -12   8        917.47        976.41        18.87 o
   4 -12   8        114.97        149.19        10.55 o
   5 -12   8       2382.03       2457.14        43.73 o
   6 -12   8       1067.64        992.33        21.97 o
   7 -12   8       1029.45       1009.70        19.35 o
   8 -12   8        792.69        736.82        16.79 o
  -8 -11   8        178.78        192.77        10.63 o
  -7 -11   8        704.30        735.48        15.63 o
  -6 -11   8          4.66          4.53         4.77 o
  -5 -11   8       1004.50        976.87        16.63 o
  -4 -11   8        159.41        151.97         4.82 o
  -3 -11   8         16.52          6.60         2.64 o
  -2 -11   8        162.35        122.20         6.39 o
  -1 -11   8       1334.40       1204.92        27.17 o
   0 -11   8         33.67         23.66         4.24 o
   1 -11   8        748.67        729.00        11.14 o
   2 -11   8        115.16        121.82         4.16 o
   3 -11   8        164.19        143.90         4.85 o
   4 -11   8        427.30        424.04        11.96 o
   5 -11   8         73.01         51.99         5.60 o
   6 -11   8        209.20        210.54         7.37 o
   7 -11   8          3.41          7.51         4.73 o
   8 -11   8        135.40        114.97         7.45 o
  -8 -10   8        138.56        103.60         9.15 o
  -7 -10   8        323.22        344.62        11.43 o
  -6 -10   8        846.42        801.59        14.46 o
  -5 -10   8        116.93        138.22         6.56 o
  -4 -10   8       2449.62       2340.03        38.36 o
  -3 -10   8        333.25        259.37         7.07 o
  -2 -10   8       1236.84       1243.04        27.11 o
  -1 -10   8        365.82        347.39         7.69 o
   0 -10   8         17.89          8.42         2.59 o
   1 -10   8        283.97        284.64         6.61 o
   2 -10   8        326.10        265.63         8.38 o
   3 -10   8         17.79         23.22         3.11 o
   4 -10   8        892.35        920.97        16.65 o
   5 -10   8       1242.97       1257.00        19.38 o
   6 -10   8         22.16         23.72         4.41 o
   7 -10   8       1126.82       1102.47        18.60 o
   8 -10   8        163.31        180.56         8.67 o
  -9  -9   8          0.39          8.77         8.87 o
  -8  -9   8        439.45        505.67        23.69 o
  -7  -9   8        220.99        224.65        11.58 o
  -6  -9   8        246.42        247.59        11.20 o
  -5  -9   8       1279.18       1314.49        18.38 o
  -4  -9   8         21.34         20.40         4.99 o
  -3  -9   8       1341.32       1364.55        15.53 o
  -2  -9   8        204.86        214.72         4.81 o
  -1  -9   8        415.80        486.30        11.11 o
   0  -9   8       1203.98       1248.16        16.89 o
   1  -9   8       1244.76       1250.52        20.59 o
   2  -9   8        365.03        362.16         6.83 o
   3  -9   8        814.66        796.58        13.97 o
   4  -9   8         45.04         51.89         3.21 o
   5  -9   8        820.44        800.09        11.85 o
   6  -9   8        188.89        178.98         9.34 o
   7  -9   8        141.52        149.34         8.19 o
   8  -9   8        771.24        817.72        16.97 o
   9  -9   8        137.24        120.91         9.77 o
  -9  -8   8         27.62         22.15         8.95 o
  -8  -8   8         79.77         60.79         7.74 o
  -7  -8   8        185.18        228.18        11.05 o
  -6  -8   8        546.82        544.25        15.02 o
  -5  -8   8         73.70         60.65         5.46 o
  -4  -8   8       4112.26       4246.86        57.06 o
  -3  -8   8        839.61       1003.29        13.87 o
  -2  -8   8       3546.63       3673.80        51.02 o
  -1  -8   8       4995.80       5685.10        80.31 o
   0  -8   8       2073.72       2279.15        44.40 o
   1  -8   8       6979.00       7685.97       113.41 o
   2  -8   8         56.11        120.27         5.71 o
   3  -8   8       3373.26       3590.19        44.12 o
   4  -8   8       1092.55       1057.80        17.01 o
   5  -8   8        146.86        134.48         6.98 o
   6  -8   8        300.14        305.75         9.47 o
   7  -8   8         87.41         96.02         7.58 o
   8  -8   8         16.55         12.91         7.02 o
   9  -8   8        175.12        151.82         9.90 o
  -9  -7   8         32.36         10.76         8.28 o
  -8  -7   8          2.72          7.98         6.59 o
  -7  -7   8          2.20          1.12         5.09 o
  -6  -7   8        528.76        462.21        11.05 o
  -5  -7   8        283.57        308.48         9.34 o
  -4  -7   8       2310.19       2507.88        31.22 o
  -3  -7   8       3612.31       3713.09        48.78 o
  -2  -7   8       6572.22       6863.96        91.51 o
  -1  -7   8       3998.85       4159.63        41.47 o
   0  -7   8      13050.34      12601.39       201.13 o
   1  -7   8       1338.61       1515.39        16.67 o
   2  -7   8       6793.84       7094.06        90.45 o
   3  -7   8          2.10         10.04         2.39 o
   4  -7   8       2315.21       2625.87        33.83 o
   5  -7   8        706.29        655.00        11.51 o
   6  -7   8         83.32         89.00         5.04 o
   7  -7   8        408.00        389.29        11.37 o
   8  -7   8        108.81        114.94         7.83 o
   9  -7   8         20.28         11.15         8.71 o
  -9  -6   8          1.70          0.00         7.82 o
  -8  -6   8        137.21        122.50         8.50 o
  -7  -6   8        690.82        653.88        13.14 o
  -6  -6   8         16.22          6.21         4.03 o
  -5  -6   8       1371.63       1282.00        15.63 o
  -4  -6   8       1036.23       1078.26        16.81 o
  -3  -6   8         77.83         77.33         5.98 o
  -2  -6   8       4662.76       4776.34        67.59 o
  -1  -6   8        471.28        487.71         6.21 o
   0  -6   8       8758.26       8970.59       109.74 o
   1  -6   8        495.41        405.77         8.53 o
   2  -6   8        191.62        162.47         4.51 o
   3  -6   8       1145.55       1227.48        14.50 o
   4  -6   8        474.82        517.25         9.85 o
   5  -6   8        661.53        652.33        13.03 o
   6  -6   8        163.99        196.98         9.65 o
   7  -6   8         60.47         56.78         6.29 o
   8  -6   8        203.86        254.75        12.34 o
   9  -6   8        192.30        192.96        17.60 o
  -9  -5   8         85.16         93.70         8.68 o
  -8  -5   8         58.44         37.52         7.13 o
  -7  -5   8        471.19        483.83        11.02 o
  -6  -5   8        174.23        158.19         7.93 o
  -5  -5   8        340.28        268.53         7.90 o
  -4  -5   8       2134.64       2124.86        31.69 o
  -3  -5   8       1138.38       1106.96         9.95 o
  -2  -5   8          6.13         15.06         3.45 o
  -1  -5   8       6120.95       5798.56        69.03 o
   0  -5   8       1196.63       1408.94        17.61 o
   1  -5   8       2093.73       2068.55        23.50 o
   2  -5   8        611.65        638.17        12.19 o
   3  -5   8          0.18          0.56         2.41 o
   4  -5   8       1061.83       1058.75        16.53 o
   5  -5   8        849.99        898.78        14.96 o
   6  -5   8         33.80         51.97         4.83 o
   7  -5   8        615.29        686.59        15.46 o
   8  -5   8        256.75        279.06        13.09 o
   9  -5   8         43.06         52.56         7.99 o
  -9  -4   8          0.92          1.43         7.60 o
  -8  -4   8       1005.50       1054.03        20.81 o
  -7  -4   8        781.40        728.89        16.73 o
  -6  -4   8        806.06        826.98        14.08 o
  -5  -4   8       1666.56       1551.48        19.93 o
  -4  -4   8       3189.15       3193.08        33.91 o
  -3  -4   8       1013.19        914.49        15.42 o
  -2  -4   8      12838.68      13283.09       134.37 o
  -1  -4   8        384.51        411.43         6.47 o
   0  -4   8          9.78         16.07         1.89 o
   1  -4   8        400.04        346.52         4.25 o
   2  -4   8        912.39        905.58        10.13 o
   3  -4   8        786.62        638.29        11.63 o
   4  -4   8        167.09        185.61         6.91 o
   5  -4   8        550.98        529.40        11.45 o
   6  -4   8       1262.30       1420.39        21.56 o
   7  -4   8        190.82        170.79         9.22 o
   8  -4   8        536.86        577.18        15.53 o
   9  -4   8         69.53         61.41         8.17 o
 -10  -3   8        112.97        102.79        10.40 o
  -9  -3   8         18.36         11.85         7.54 o
  -8  -3   8         16.15          2.94         6.21 o
  -7  -3   8        635.15        563.32        15.48 o
  -6  -3   8         26.40         13.75         5.15 o
  -5  -3   8       2054.95       1895.05        27.55 o
  -4  -3   8        165.73        192.94         6.49 o
  -3  -3   8         12.81          1.82         2.77 o
  -2  -3   8       1557.72       1441.82        10.06 o
  -1  -3   8        826.97        979.43         8.23 o
   0  -3   8         16.35          5.76         2.30 o
   1  -3   8        145.81        167.64         4.11 o
   2  -3   8       2027.25       2092.23        24.60 o
   3  -3   8         13.11         17.44         2.97 o
   4  -3   8        792.16        715.04        13.74 o
   5  -3   8         39.03         52.73         4.68 o
   6  -3   8          3.72          6.64         4.73 o
   7  -3   8         13.60         11.64         5.85 o
   8  -3   8         52.99         52.22         7.68 o
   9  -3   8        194.04        196.03        15.87 o
 -10  -2   8         42.38         30.65         9.28 o
  -9  -2   8        531.98        618.67        17.02 o
  -8  -2   8         76.30         69.64         6.85 o
  -7  -2   8        225.44        232.94        13.14 o
  -6  -2   8        355.23        318.89         8.15 o
  -5  -2   8        488.59        542.32         9.12 o
  -4  -2   8        726.76        597.06        13.05 o
  -3  -2   8       3362.41       3429.68        47.59 o
  -2  -2   8         18.02          1.09         2.02 o
  -1  -2   8       1531.73       1740.94        37.13 o
   0  -2   8       2636.81       2528.48        31.08 o
   1  -2   8        946.43       1086.90        12.60 o
   2  -2   8       3277.01       3112.71        45.45 o
   3  -2   8       2444.19       2428.15        54.83 o
   4  -2   8       1590.45       1438.65        21.72 o
   5  -2   8       1792.15       1895.91        28.13 o
   6  -2   8          0.96          5.89         5.02 o
   7  -2   8        446.14        487.07        13.87 o
   8  -2   8        632.10        641.44        19.66 o
 -10  -1   8        209.77        211.05        12.65 o
  -9  -1   8         18.47         15.01         7.26 o
  -8  -1   8        329.32        320.43        12.16 o
  -7  -1   8         70.23         55.00         5.58 o
  -6  -1   8        155.59        144.42         4.93 o
  -5  -1   8        867.18        825.69        13.05 o
  -4  -1   8        203.21        198.76         5.70 o
  -3  -1   8       1525.62       1373.10        18.41 o
  -2  -1   8        727.13        820.73         9.42 o
  -1  -1   8         90.20         78.02         2.50 o
   0  -1   8       2973.95       3059.48        31.98 o
   1  -1   8        324.27        280.31         4.27 o
   2  -1   8       2161.78       2396.84        23.51 o
   3  -1   8        123.87         93.00         5.38 o
   4  -1   8        157.29         90.97         6.19 o
   5  -1   8         15.68         16.27         4.34 o
   6  -1   8        452.43        468.24        11.77 o
   7  -1   8          3.86          7.98         6.18 o
   8  -1   8          9.40          6.70         6.57 o
 -10   0   8        359.14        384.24        22.47 o
  -9   0   8        161.66        155.69         8.45 o
  -8   0   8          4.07          5.03         5.58 o
  -7   0   8        481.20        501.96        17.04 o
  -6   0   8          3.36          1.11         3.16 o
  -5   0   8         32.73         26.46         3.41 o
  -4   0   8         49.72         65.11         3.38 o
  -3   0   8       4640.98       4577.47        46.86 o
  -2   0   8       1694.54       1724.66        15.73 o
  -1   0   8       7623.04       7354.09        81.28 o
   0   0   8       1487.28       1493.98        17.97 o
   1   0   8        424.85        386.31        11.33 o
   2   0   8         92.83         80.97         3.40 o
   3   0   8        125.25         70.34         5.86 o
   4   0   8        900.37        912.94        13.36 o
   5   0   8          1.13          0.15         4.26 o
   6   0   8        149.91        142.96         6.71 o
   7   0   8        122.37        121.91         7.96 o
   8   0   8         83.89         86.52         7.71 o
 -10   1   8          7.56         14.87         8.49 o
  -9   1   8         45.60         29.21         8.14 o
  -8   1   8        674.97        676.25        16.38 o
  -7   1   8         16.35          8.24         4.58 o
  -6   1   8       1638.83       1556.98        20.36 o
  -5   1   8       1476.13       1313.42        19.69 o
  -4   1   8        777.78        780.71        10.76 o
  -3   1   8       3690.82       3533.01        57.82 o
  -2   1   8        741.18        698.37        10.34 o
  -1   1   8        631.21        790.27        17.74 o
   0   1   8       3978.26       3825.65        40.95 o
   1   1   8        185.10        154.72         5.60 o
   2   1   8        865.22        803.60        11.25 o
   3   1   8         62.39         53.58         5.34 o
   4   1   8          0.52         10.33         3.63 o
   5   1   8          6.35          8.90         4.52 o
   6   1   8         20.94         21.01         5.32 o
   7   1   8          2.30          6.78         5.80 o
   8   1   8        106.56        123.93         8.37 o
 -10   2   8        102.46        121.76         9.51 o
  -9   2   8          3.30          0.00         6.42 o
  -8   2   8         22.59         25.47         5.61 o
  -7   2   8          5.37          1.78         4.45 o
  -6   2   8        204.25        219.79         9.61 o
  -5   2   8         16.50         16.88         2.91 o
  -4   2   8       1416.22       1298.79        25.60 o
  -3   2   8        731.25        813.65        15.46 o
  -2   2   8        779.96        817.14         9.81 o
  -1   2   8       4259.93       4376.70        67.07 o
   0   2   8       3734.24       3938.62        44.32 o
   1   2   8       6864.71       6836.69        98.12 o
   2   2   8       1411.45       1611.61        26.57 o
   3   2   8       3350.50       3398.69        50.11 o
   4   2   8        997.56        910.52        13.17 o
   5   2   8        276.65        230.76         8.88 o
   6   2   8       1150.58       1103.16        19.17 o
   7   2   8          3.05          7.23         6.04 o
   8   2   8         35.02         17.05         7.66 o
 -10   3   8         60.69         61.39         8.32 o
  -9   3   8         18.62          8.07         6.56 o
  -8   3   8       1166.61       1188.87        20.83 o
  -7   3   8         26.89         18.51         4.50 o
  -6   3   8       1967.43       2035.27        29.36 o
  -5   3   8        522.36        561.12        10.66 o
  -4   3   8       3765.20       3827.27        51.74 o
  -3   3   8       5150.42       5372.50        63.18 o
  -2   3   8       2004.76       1982.24        26.81 o
  -1   3   8       5900.15       5879.16        71.79 o
   0   3   8        519.21        633.56         9.71 o
   1   3   8        104.38         85.93         3.54 o
   2   3   8       2615.05       2563.19        46.51 o
   3   3   8         90.13        112.54         7.04 o
   4   3   8       1430.24       1463.38        23.10 o
   5   3   8        114.62        103.79         6.08 o
   6   3   8        483.29        495.23        12.57 o
   7   3   8        444.19        498.00        13.97 o
   8   3   8          1.33          3.73         7.56 o
 -10   4   8        345.10        383.72        17.95 o
  -9   4   8         12.84         11.61         7.68 o
  -8   4   8       1249.22       1374.62        21.59 o
  -7   4   8        446.30        424.99        10.54 o
  -6   4   8        327.80        335.83        11.19 o
  -5   4   8       1749.21       1658.58        24.65 o
  -4   4   8       1820.86       1781.37        25.51 o
  -3   4   8        599.76        606.06        10.68 o
  -2   4   8       4664.52       4519.30        48.96 o
  -1   4   8         16.49         11.22         3.04 o
   0   4   8       4029.04       3870.93        57.24 o
   1   4   8       1411.66       1404.97        24.59 o
   2   4   8        275.49        248.07         7.96 o
   3   4   8       2395.80       2447.53        33.50 o
   4   4   8        311.15        330.30         9.53 o
   5   4   8        872.03        793.66        19.81 o
   6   4   8        447.15        465.21        12.03 o
   7   4   8        118.37         87.49         7.15 o
   8   4   8        238.88        253.79        17.70 o
 -10   5   8         18.81         37.38         9.46 o
  -9   5   8        178.26        162.75         9.91 o
  -8   5   8        117.98        116.11         7.62 o
  -7   5   8        564.64        579.13        21.35 o
  -6   5   8        623.57        606.80        12.22 o
  -5   5   8       1302.58       1356.25        21.29 o
  -4   5   8       3759.84       3876.14        42.31 o
  -3   5   8          1.11          0.93         2.38 o
  -2   5   8       7666.30       8089.36       119.08 o
  -1   5   8       1491.24       1540.50        20.78 o
   0   5   8       1229.96       1402.18        21.26 o
   1   5   8        719.76        755.94        14.07 o
   2   5   8        164.07        123.49         5.27 o
   3   5   8        137.70        172.21         7.16 o
   4   5   8        926.39        969.49        18.02 o
   5   5   8          3.47          4.72         4.91 o
   6   5   8        409.97        466.24        13.84 o
   7   5   8        164.99        188.41         9.20 o
 -10   6   8          3.58         13.23         9.37 o
  -9   6   8        411.04        442.78        15.85 o
  -8   6   8       1041.68       1037.51        21.71 o
  -7   6   8         32.91         33.31         8.65 o
  -6   6   8       1607.03       1693.19        39.05 o
  -5   6   8        182.28        150.75         7.77 o
  -4   6   8          3.04          7.25         2.62 o
  -3   6   8        357.95        341.85         6.30 o
  -2   6   8       1000.95       1062.89        18.37 o
  -1   6   8       1381.84       1475.99        19.76 o
   0   6   8       1389.62       1465.76        20.22 o
   1   6   8        606.80        596.97         9.36 o
   2   6   8        571.99        543.61        11.95 o
   3   6   8          7.16         21.53         4.28 o
   4   6   8         20.36          7.45         4.40 o
   5   6   8         26.97         26.35         5.33 o
   6   6   8        296.35        346.68        12.68 o
   7   6   8         13.71         10.39         6.91 o
 -10   7   8        249.24        255.05        16.70 o
  -9   7   8          0.33          3.41         7.39 o
  -8   7   8        268.72        285.50        15.05 o
  -7   7   8        178.97        154.02         8.97 o
  -6   7   8        350.88        346.92        10.59 o
  -5   7   8        926.57        863.79        15.85 o
  -4   7   8        210.21        247.75         6.11 o
  -3   7   8        755.94        662.91        12.10 o
  -2   7   8          8.62         34.42         2.91 o
  -1   7   8        171.44        137.77         4.96 o
   0   7   8          4.57         11.80         2.77 o
   1   7   8        707.06        594.41        10.69 o
   2   7   8        520.72        635.18        11.36 o
   3   7   8        352.74        387.66         8.72 o
   4   7   8       1020.98        923.32        17.24 o
   5   7   8          3.88          1.57         5.35 o
   6   7   8        594.24        574.02        16.03 o
   7   7   8        161.39        165.38         9.76 o
 -10   8   8        182.73        183.37        10.94 o
  -9   8   8        229.01        263.62        13.06 o
  -8   8   8         86.91        101.02         7.46 o
  -7   8   8        334.78        337.76        22.38 o
  -6   8   8        118.26        127.63         5.99 o
  -5   8   8         20.95          6.84         3.88 o
  -4   8   8         90.59        110.89         4.46 o
  -3   8   8        608.49        533.64        11.20 o
  -2   8   8        205.98        238.68         4.76 o
  -1   8   8        602.56        612.83        10.25 o
   0   8   8       1882.16       2028.02        30.62 o
   1   8   8          3.75          1.81         3.03 o
   2   8   8       2644.16       2652.73        40.63 o
   3   8   8          7.61         21.33         4.20 o
   4   8   8        525.58        529.18        13.18 o
   5   8   8          2.11          8.63         5.58 o
   6   8   8          2.43          2.13         6.56 o
   7   8   8         88.32         91.57         9.07 o
  -9   9   8         41.46         43.47         7.95 o
  -8   9   8        166.78        159.55         8.13 o
  -7   9   8        238.76        246.81        10.86 o
  -6   9   8        120.10        106.96         8.47 o
  -5   9   8        912.15        916.38        15.99 o
  -4   9   8        132.73        160.98         4.28 o
  -3   9   8        476.56        459.94         6.30 o
  -2   9   8        211.46        221.95         5.90 o
  -1   9   8         28.89         29.58         3.54 o
   0   9   8         47.36         28.74         2.84 o
   1   9   8        627.80        684.97        11.33 o
   2   9   8        237.95        213.86         7.61 o
   3   9   8       1960.27       1949.70        27.81 o
   4   9   8          6.68          3.41         5.09 o
   5   9   8        633.81        578.28        18.16 o
   6   9   8        118.21        141.13         8.65 o
  -9  10   8        243.89        212.81        14.15 o
  -8  10   8          2.95          2.13         6.40 o
  -7  10   8        773.91        730.12        17.12 o
  -6  10   8        344.03        351.30        10.90 o
  -5  10   8       1064.18       1005.36        15.23 o
  -4  10   8        918.50        845.93        13.42 o
  -3  10   8        506.29        494.95         8.64 o
  -2  10   8       1277.56       1125.24        16.59 o
  -1  10   8         90.93         78.12         3.33 o
   0  10   8        237.23        201.94         7.16 o
   1  10   8        651.25        578.10        10.71 o
   2  10   8        291.98        270.56         8.60 o
   3  10   8         98.74         90.26         5.73 o
   4  10   8        916.35        868.19        16.94 o
   5  10   8        102.44        102.54         7.22 o
   6  10   8        338.90        313.72        14.33 o
  -9  11   8         39.10         30.90         9.81 o
  -8  11   8        640.08        661.90        16.52 o
  -7  11   8        432.60        424.04        14.14 o
  -6  11   8         90.62         85.70         6.55 o
  -5  11   8        677.26        705.28        11.84 o
  -4  11   8        134.46        116.29         3.93 o
  -3  11   8          6.52          6.69         2.75 o
  -2  11   8         17.16         36.19         3.12 o
  -1  11   8        124.27        157.37         5.81 o
   0  11   8          8.18          3.90         3.43 o
   1  11   8        365.58        300.63         8.14 o
   2  11   8        235.73        245.62         9.85 o
   3  11   8        600.83        565.72        12.52 o
   4  11   8         29.63         43.74         6.01 o
   5  11   8        211.58        235.91        11.70 o
   6  11   8        327.64        393.47        15.59 o
  -9  12   8         24.42         26.38        11.66 o
  -8  12   8        879.74        952.92        19.76 o
  -7  12   8        483.73        512.53        13.59 o
  -6  12   8        579.98        604.03        14.06 o
  -5  12   8        756.18        729.34        13.94 o
  -4  12   8          1.46          2.70         3.27 o
  -3  12   8         21.66         19.27         2.91 o
  -2  12   8         18.30         10.04         2.91 o
  -1  12   8          2.48         17.19         3.01 o
   0  12   8        374.00        373.57         9.32 o
   1  12   8         28.49         38.05         4.88 o
   2  12   8         60.03         73.79         5.15 o
   3  12   8        165.32        184.68        10.23 o
   4  12   8        130.77        128.67         7.49 o
   5  12   8          5.91          9.77         6.93 o
  -9  13   8         29.40         28.18         7.53 o
  -8  13   8         40.68         56.78        10.15 o
  -7  13   8        101.86        100.22         6.95 o
  -6  13   8        216.20        247.85         9.25 o
  -5  13   8        137.99        131.68         7.40 o
  -4  13   8        728.61        744.88        11.12 o
  -3  13   8        944.18        914.24        13.41 o
  -2  13   8        946.60        913.85        19.75 o
  -1  13   8       4917.02       4877.07        60.37 o
   0  13   8         51.41         61.80         4.43 o
   1  13   8       4304.14       4469.89        62.14 o
   2  13   8        162.30        163.63         9.61 o
   3  13   8        142.95        138.58         7.08 o
   4  13   8         32.92         22.14         6.35 o
   5  13   8        106.68        119.19         8.39 o
  -8  14   8         54.94         63.81         6.37 o
  -7  14   8         11.92          8.53         4.69 o
  -6  14   8         26.80         18.38         8.11 o
  -5  14   8        314.48        265.09        16.29 o
  -4  14   8        142.31        145.13         8.03 o
  -3  14   8        898.57        837.15        17.02 o
  -2  14   8        141.23        155.08         8.52 o
  -1  14   8        242.45        293.06        10.58 o
   0  14   8        158.39        144.78         8.26 o
   1  14   8         69.15         44.73         4.58 o
   2  14   8        460.59        455.02        11.31 o
   3  14   8        258.29        250.49        10.27 o
   4  14   8         76.93         46.19         6.80 o
   5  14   8        177.79        215.62        11.40 o
  -8  15   8          7.09         14.28        14.04 o
  -7  15   8        205.49        229.44        17.36 o
  -6  15   8        658.52        753.57        28.18 o
  -5  15   8        203.74        234.43        10.90 o
  -4  15   8       2879.08       2942.93        47.45 o
  -3  15   8          9.12         35.00         6.20 o
  -2  15   8       2871.37       2961.11        47.22 o
  -1  15   8         87.49         80.02        14.20 o
   0  15   8        359.62        337.01        10.66 o
   1  15   8        358.95        360.59         9.47 o
   2  15   8          8.16          4.97         4.86 o
   3  15   8        628.25        714.75        15.39 o
   4  15   8          2.37          2.50         6.74 o
  -8  16   8        388.29        504.59        33.39 o
  -7  16   8         35.94         67.17        10.49 o
  -6  16   8       1897.55       2066.19        51.95 o
  -5  16   8        106.41        129.31         7.37 o
  -4  16   8       1127.26       1135.45        20.33 o
  -3  16   8        706.55        694.89        20.19 o
  -2  16   8          7.85          0.95         5.21 o
  -1  16   8        904.78        919.79        21.81 o
   0  16   8        483.64        455.54        15.55 o
   1  16   8        182.99        241.72        10.20 o
   2  16   8        953.96        944.97        17.43 o
   3  16   8        259.44        296.95        11.15 o
   4  16   8        391.87        350.21        13.91 o
  -7  17   8        509.97        554.57        22.40 o
  -6  17   8         44.97         29.93         9.02 o
  -5  17   8        503.28        558.99        18.45 o
  -4  17   8        261.97        311.49        11.32 o
  -3  17   8        199.89        185.98         9.96 o
  -2  17   8       1162.17       1188.89        45.34 o
  -1  17   8          6.34          4.44         6.46 o
   0  17   8        762.05        790.53        20.19 o
   1  17   8        127.65        104.80        10.65 o
   2  17   8        199.70        208.07        13.04 o
   3  17   8        162.74        154.10         8.30 o
  -7  18   8        552.11        632.27        25.19 o
  -6  18   8        127.27        138.62        11.38 o
  -5  18   8        103.09        100.27         9.81 o
  -4  18   8        390.30        425.67        13.12 o
  -3  18   8        292.44        269.65        11.66 o
  -2  18   8        103.00        119.50         7.13 o
  -1  18   8        682.87        665.11        21.67 o
   0  18   8         24.25         11.70         7.53 o
   1  18   8        277.28        298.41        16.75 o
   2  18   8        145.12        142.65        12.37 o
  -6  19   8         18.53         20.24        19.71 o
  -5  19   8         65.99         84.02         9.96 o
  -4  19   8         94.26        122.64         7.65 o
  -3  19   8        139.52        149.71         8.09 o
  -2  19   8        548.97        567.46        18.79 o
  -1  19   8         81.99         75.55        18.24 o
   0  19   8        337.47        263.15        22.58 o
   1  19   8          0.07          0.15         9.05 o
   2  19   8        109.87         63.27        11.12 o
  -5  20   8        197.68        209.53        17.28 o
  -4  20   8        236.62        297.76        12.99 o
  -3  20   8          1.63          3.97         6.89 o
  -2  20   8        428.95        524.93        15.95 o
  -1  20   8         98.33        110.93         8.78 o
   0  20   8        116.56        120.48        10.79 o
  -4  21   8          7.03          1.69         7.33 o
  -3  21   8        359.66        408.30        15.51 o
  -2  21   8         12.79          9.06         7.83 o
  -1  21   8        682.98        809.74        20.66 o
  -1 -24   9        635.98        617.03        20.79 o
   0 -24   9         12.49          5.33        15.05 o
   1 -24   9        595.31        571.81        30.65 o
   2 -24   9        373.02        413.12        75.66 o
   3 -24   9        216.68        166.42        16.05 o
  -2 -23   9         26.18         27.90         9.42 o
  -1 -23   9         72.55         51.67         7.00 o
   0 -23   9         49.61         29.13        16.52 o
   1 -23   9         35.90         15.91        12.87 o
   2 -23   9        100.92         75.78        13.51 o
   3 -23   9         64.36         68.03        13.15 o
   4 -23   9         50.23         22.26        11.98 o
  -3 -22   9         38.30         22.75         8.70 o
  -2 -22   9        803.33        903.77        20.95 o
  -1 -22   9         10.23          4.98         5.93 o
   0 -22   9         14.40         13.44        12.74 o
   1 -22   9        199.69        174.18        15.43 o
   2 -22   9        235.22        230.97        21.88 o
   3 -22   9         30.88         23.67        11.19 o
   4 -22   9        213.62        180.43        40.43 o
   5 -22   9         65.01         45.14         6.42 o
  -4 -21   9        451.55        488.48        18.97 o
  -3 -21   9        167.92        148.01        18.41 o
  -2 -21   9        223.84        201.52        10.75 o
  -1 -21   9        105.28        106.08         8.71 o
   0 -21   9          1.64          0.05        10.97 o
   1 -21   9          2.99         15.01        10.55 o
   2 -21   9        185.57        202.18        16.13 o
   3 -21   9         30.77         11.29        10.23 o
   4 -21   9        224.28        190.35        17.64 o
   5 -21   9        125.42        119.43         8.97 o
  -4 -20   9          2.95          5.70        10.14 o
  -3 -20   9        240.68        236.39        14.60 o
  -2 -20   9        636.21        685.40        21.05 o
  -1 -20   9         47.95         43.90         5.77 o
   0 -20   9        798.53        902.24        35.53 o
   1 -20   9        474.20        487.66        23.83 o
   2 -20   9        126.53        125.31        12.33 o
   3 -20   9         61.39         62.70        14.04 o
   4 -20   9         62.18         54.24        10.37 o
   5 -20   9         80.78        103.62         6.69 o
   6 -20   9         12.23          1.70         7.50 o
  -5 -19   9          8.69          8.57         9.30 o
  -4 -19   9        276.33        269.54        22.70 o
  -3 -19   9        172.51        159.88        17.29 o
  -2 -19   9        182.26        151.77         9.01 o
  -1 -19   9          6.63          4.48         4.89 o
   0 -19   9         18.72          5.54        10.19 o
   1 -19   9         75.29         77.42        16.44 o
   2 -19   9         10.82         15.96        11.92 o
   3 -19   9        132.57        128.12        10.79 o
   4 -19   9         54.86         56.19         5.05 o
   5 -19   9        136.22        134.04         7.63 o
   6 -19   9          3.56          3.33         7.35 o
  -6 -18   9        134.32        105.61        12.62 o
  -5 -18   9        244.28        195.78        11.29 o
  -4 -18   9        176.85        183.79        10.68 o
  -3 -18   9          7.52          0.51         6.18 o
  -2 -18   9         71.54         61.72         6.85 o
  -1 -18   9         91.27        108.22         7.50 o
   0 -18   9        952.83       1036.87        31.20 o
   1 -18   9         84.21         77.86        14.45 o
   2 -18   9        629.02        620.72        73.18 o
   3 -18   9        609.81        680.23        22.98 o
   4 -18   9         81.99         88.45         5.38 o
   5 -18   9        619.85        648.27        14.89 o
   6 -18   9        129.69        125.82         8.73 o
   7 -18   9        353.30        298.00        16.71 o
  -6 -17   9         97.73         85.81        10.88 o
  -5 -17   9        968.11        978.17        24.18 o
  -4 -17   9          4.53          6.12         7.03 o
  -3 -17   9        625.54        617.10        17.04 o
  -2 -17   9        798.65        853.15        17.77 o
  -1 -17   9        333.79        306.13         9.13 o
   0 -17   9       1400.29       1340.45       108.59 o
   1 -17   9        334.74        348.02        17.47 o
   2 -17   9          1.34          4.42         7.65 o
   3 -17   9        130.41        126.46         5.82 o
   4 -17   9        481.72        426.99        10.81 o
   5 -17   9          6.55         29.23         5.88 o
   6 -17   9        733.05        714.51        22.94 o
   7 -17   9         19.57         15.93        10.25 o
  -6 -16   9        236.03        254.39        17.95 o
  -5 -16   9         11.73          1.23         7.39 o
  -4 -16   9        510.12        594.59        15.88 o
  -3 -16   9        114.49        106.70        14.30 o
  -2 -16   9          0.88          0.26         4.55 o
  -1 -16   9         37.33         46.75         4.27 o
   0 -16   9       1776.73       1786.86        33.34 o
   1 -16   9          4.56          7.10         7.68 o
   2 -16   9       4414.43       4326.74        93.14 o
   3 -16   9         13.62         12.89         4.03 o
   4 -16   9       2315.27       2212.00        40.76 o
   5 -16   9        526.32        507.87        15.99 o
   6 -16   9        346.02        337.29        16.47 o
   7 -16   9        502.23        518.63        22.21 o
  -7 -15   9        338.84        306.08        18.24 o
  -6 -15   9        155.73        131.13         6.64 o
  -5 -15   9        354.28        369.19         9.22 o
  -4 -15   9        476.92        454.44        15.47 o
  -3 -15   9        889.90        891.11        18.98 o
  -2 -15   9         37.57         49.01         4.99 o
  -1 -15   9       2038.65       2082.80        40.23 o
   0 -15   9       2121.67       2390.87        46.68 o
   1 -15   9         30.79         31.60         8.01 o
   2 -15   9       2098.57       2241.25        78.16 o
   3 -15   9       1247.10       1231.06        22.65 o
   4 -15   9        536.08        580.93        12.77 o
   5 -15   9        614.68        652.88        14.79 o
   6 -15   9          3.06         17.59         6.36 o
   7 -15   9         44.68         44.58        10.11 o
   8 -15   9         63.54         67.78        12.50 o
  -7 -14   9        140.73        145.90        13.05 o
  -6 -14   9         20.70         14.87         7.32 o
  -5 -14   9          7.86          6.98         6.59 o
  -4 -14   9          3.93          5.16         5.71 o
  -3 -14   9       1327.46       1391.54        26.84 o
  -2 -14   9        291.79        346.77         9.90 o
  -1 -14   9       4876.99       5331.95        95.90 o
   0 -14   9        622.26        623.67        11.63 o
   1 -14   9       4141.92       4410.26        95.00 o
   2 -14   9        456.02        460.12        18.49 o
   3 -14   9       1685.23       1761.25        30.18 o
   4 -14   9        662.97        615.03        12.63 o
   5 -14   9        290.54        234.13         8.53 o
   6 -14   9          7.21          6.07         6.33 o
   7 -14   9          4.49          3.47         7.50 o
   8 -14   9         30.75          9.96        11.22 o
  -7 -13   9        120.14        125.02         7.31 o
  -6 -13   9        235.00        220.71         9.48 o
  -5 -13   9         57.32         54.39         4.81 o
  -4 -13   9        174.60        138.31         8.69 o
  -3 -13   9       1247.34       1271.61        22.12 o
  -2 -13   9         50.70         43.39         4.11 o
  -1 -13   9        873.32        905.46        15.34 o
   0 -13   9        935.27        900.85        14.86 o
   1 -13   9         75.90         98.04        10.88 o
   2 -13   9       1808.45       1860.48        30.75 o
   3 -13   9          1.40          4.42         3.38 o
   4 -13   9        309.88        351.24        10.96 o
   5 -13   9          9.00          3.30         4.56 o
   6 -13   9        258.60        261.72        17.13 o
   7 -13   9          6.04          5.01         7.31 o
   8 -13   9        264.15        254.07        19.24 o
  -8 -12   9        126.89         98.81         8.93 o
  -7 -12   9         84.72         98.40         7.32 o
  -6 -12   9         72.57         63.88         5.67 o
  -5 -12   9        187.00        185.77         6.74 o
  -4 -12   9         24.79         32.32         3.84 o
  -3 -12   9        253.12        271.14         9.24 o
  -2 -12   9        314.98        300.01        11.64 o
  -1 -12   9        599.59        617.81        12.06 o
   0 -12   9       1213.17       1299.96        27.95 o
   1 -12   9        998.56       1014.92        38.39 o
   2 -12   9         76.08         94.72         7.60 o
   3 -12   9       2231.84       2270.22        32.54 o
   4 -12   9        650.87        643.07        15.56 o
   5 -12   9         23.46         20.75         4.96 o
   6 -12   9        396.56        427.78        14.50 o
   7 -12   9        159.10        117.74        11.50 o
   8 -12   9        195.75        232.88        11.04 o
  -8 -11   9          3.87          0.12         7.38 o
  -7 -11   9        535.19        558.36        14.66 o
  -6 -11   9        217.23        194.16        12.87 o
  -5 -11   9        198.53        186.19         8.46 o
  -4 -11   9        571.02        551.69        12.44 o
  -3 -11   9        992.12        931.85        18.33 o
  -2 -11   9        606.45        595.82        13.09 o
  -1 -11   9       1425.18       1425.54        24.56 o
   0 -11   9        135.74        129.56         3.96 o
   1 -11   9         10.70         11.72         2.75 o
   2 -11   9       1754.35       1841.52        31.46 o
   3 -11   9         24.34         43.49         7.01 o
   4 -11   9       1857.58       1934.78        40.61 o
   5 -11   9        473.70        534.21        14.40 o
   6 -11   9        105.12        110.10         6.10 o
   7 -11   9        454.22        514.07        11.98 o
   8 -11   9          9.10         10.10         6.01 o
  -8 -10   9        311.53        308.83        15.29 o
  -7 -10   9        257.04        287.63        12.16 o
  -6 -10   9        105.07         86.99         6.22 o
  -5 -10   9        591.76        588.90        12.77 o
  -4 -10   9          1.99          5.52         3.48 o
  -3 -10   9       2278.62       2264.32        26.91 o
  -2 -10   9         12.42         23.46         2.35 o
  -1 -10   9       2465.46       2716.14        47.58 o
   0 -10   9         47.83         21.69         2.45 o
   1 -10   9        159.34        149.08         5.62 o
   2 -10   9         54.43         49.05         6.02 o
   3 -10   9       2074.75       2047.02        33.21 o
   4 -10   9          0.82          4.93         3.11 o
   5 -10   9       1263.95       1187.81        19.93 o
   6 -10   9        158.65        146.85         9.25 o
   7 -10   9        492.60        511.24        14.33 o
   8 -10   9        250.77        249.84        11.92 o
  -9  -9   9        197.51        122.23         9.82 o
  -8  -9   9          3.01         10.19         6.32 o
  -7  -9   9       2251.83       2235.08        30.69 o
  -6  -9   9        380.11        390.35        11.60 o
  -5  -9   9       1909.47       1794.34        28.23 o
  -4  -9   9       1920.07       1963.06        28.29 o
  -3  -9   9        411.99        439.89         5.92 o
  -2  -9   9        740.66        703.76        13.28 o
  -1  -9   9       1379.83       1336.12        20.82 o
   0  -9   9         14.03         50.10         2.52 o
   1  -9   9        569.17        572.65         9.53 o
   2  -9   9        884.87       1020.08        16.28 o
   3  -9   9        598.12        581.69         9.63 o
   4  -9   9       1071.15       1175.37        16.47 o
   5  -9   9          8.81         25.78         3.72 o
   6  -9   9        480.24        500.45        11.06 o
   7  -9   9        410.69        409.32        14.14 o
   8  -9   9        368.00        370.96        14.78 o
  -9  -8   9         92.72         86.30         9.31 o
  -8  -8   9        708.81        654.71        15.35 o
  -7  -8   9        124.81        114.06         6.49 o
  -6  -8   9        932.75        816.04        18.67 o
  -5  -8   9        137.79        146.83         6.25 o
  -4  -8   9       1426.66       1393.05        19.50 o
  -3  -8   9       3370.86       3491.09        52.22 o
  -2  -8   9        592.92        637.65         7.66 o
  -1  -8   9       5615.24       5865.05        71.28 o
   0  -8   9       1019.46       1029.98        23.27 o
   1  -8   9       1987.96       2253.13        36.42 o
   2  -8   9       4335.22       4412.59        55.75 o
   3  -8   9        158.12        216.56         5.09 o
   4  -8   9       1061.70       1096.73        14.17 o
   5  -8   9        879.33        896.98        15.79 o
   6  -8   9         21.46         13.54         4.64 o
   7  -8   9       1002.74       1044.47        19.34 o
   8  -8   9         69.47         74.87         7.26 o
  -9  -7   9          5.74          8.78         8.42 o
  -8  -7   9        193.85        200.88         9.71 o
  -7  -7   9        577.84        602.71        12.69 o
  -6  -7   9          2.37          2.33         4.20 o
  -5  -7   9       1137.70       1101.67        15.73 o
  -4  -7   9        297.10        320.16         8.91 o
  -3  -7   9        711.34        706.79         9.16 o
  -2  -7   9        366.50        351.20         5.78 o
  -1  -7   9        256.40        299.66         6.58 o
   0  -7   9        473.09        407.63         7.05 o
   1  -7   9        260.37        230.30         4.21 o
   2  -7   9        663.66        711.81         9.95 o
   3  -7   9       1676.91       1642.74        19.71 o
   4  -7   9          0.82          0.76         3.14 o
   5  -7   9        697.15        676.78        13.25 o
   6  -7   9        416.61        417.66        11.49 o
   7  -7   9         75.86         87.91         6.62 o
   8  -7   9        538.75        513.74        15.62 o
  -9  -6   9        283.62        232.55        16.53 o
  -8  -6   9         29.55         26.08         6.18 o
  -7  -6   9       1531.89       1492.58        24.35 o
  -6  -6   9        652.09        681.12        13.18 o
  -5  -6   9       1555.62       1514.97        22.93 o
  -4  -6   9       1943.12       1912.35        25.30 o
  -3  -6   9         32.45         34.08         5.34 o
  -2  -6   9        175.55        158.43         5.19 o
  -1  -6   9       1271.39       1498.60        19.81 o
   0  -6   9        630.32        702.25        10.04 o
   1  -6   9       4937.36       5285.25        62.14 o
   2  -6   9       1700.52       1686.69        24.85 o
   3  -6   9        370.45        451.49         6.49 o
   4  -6   9       1453.48       1440.90        20.60 o
   5  -6   9        129.52        115.85         6.48 o
   6  -6   9        132.15        198.01         8.89 o
   7  -6   9        805.45        768.87        17.38 o
   8  -6   9          0.18         11.86         6.91 o
  -9  -5   9       1250.06       1303.87        25.85 o
  -8  -5   9        176.29        181.99         8.85 o
  -7  -5   9        951.59        886.82        16.86 o
  -6  -5   9         66.23         60.22         4.51 o
  -5  -5   9        251.52        239.77         7.26 o
  -4  -5   9        116.94        155.41         3.54 o
  -3  -5   9       1481.75       1453.71        27.36 o
  -2  -5   9         55.23         53.11         2.37 o
  -1  -5   9         74.32        104.29         4.22 o
   0  -5   9        422.28        327.22         6.52 o
   1  -5   9        592.90        757.62         8.33 o
   2  -5   9        267.11        255.48         4.51 o
   3  -5   9       1305.33       1408.95        21.44 o
   4  -5   9        449.10        499.92        10.18 o
   5  -5   9       1297.95       1340.86        21.40 o
   6  -5   9       1561.88       1538.31        22.63 o
   7  -5   9        387.73        423.09        12.62 o
   8  -5   9        733.85        706.14        16.84 o
  -9  -4   9        101.74        112.81         8.97 o
  -8  -4   9         19.91         12.04         6.19 o
  -7  -4   9        620.11        651.15        13.81 o
  -6  -4   9         14.47         10.61         4.20 o
  -5  -4   9        653.82        608.73        11.98 o
  -4  -4   9        145.86        141.55         5.41 o
  -3  -4   9        114.30        115.93         4.86 o
  -2  -4   9       2060.16       1777.68        11.08 o
  -1  -4   9         61.31         56.42         3.06 o
   0  -4   9       4286.36       4167.69        38.92 o
   1  -4   9        576.67        503.49        11.04 o
   2  -4   9         25.29         51.61         3.39 o
   3  -4   9       1284.00       1173.65        17.31 o
   4  -4   9       4099.87       4039.87        52.59 o
   5  -4   9          0.32         20.01         4.29 o
   6  -4   9       2506.37       2452.24        36.06 o
   7  -4   9        353.94        440.40        13.48 o
   8  -4   9        335.38        319.73        14.19 o
  -9  -3   9        434.05        476.95        15.88 o
  -8  -3   9         39.46         24.35         6.37 o
  -7  -3   9       1097.59       1048.98        17.46 o
  -6  -3   9        116.27        142.10         4.82 o
  -5  -3   9         72.98         68.43         3.90 o
  -4  -3   9         46.98         64.69         4.23 o
  -3  -3   9       6047.19       6313.63        95.68 o
  -2  -3   9       2952.25       2820.87        25.42 o
  -1  -3   9       9259.56       9493.03       149.98 o
   0  -3   9       1307.44       1175.07         9.93 o
   1  -3   9        971.64       1033.81        13.32 o
   2  -3   9         18.83         45.93         2.68 o
   3  -3   9       2091.33       2291.89        32.37 o
   4  -3   9         15.39         22.70         4.54 o
   5  -3   9       1365.16       1433.16        21.25 o
   6  -3   9        128.88        136.10         6.66 o
   7  -3   9         12.62         16.57         6.58 o
   8  -3   9        523.92        540.29        16.15 o
 -10  -2   9        193.00        180.32        14.22 o
  -9  -2   9        634.83        658.63        22.78 o
  -8  -2   9        709.30        727.01        18.60 o
  -7  -2   9         38.15         15.59         4.34 o
  -6  -2   9        407.01        372.28         9.00 o
  -5  -2   9       1992.41       1852.91        27.30 o
  -4  -2   9        511.51        547.14        10.65 o
  -3  -2   9       1987.80       1804.33        20.26 o
  -2  -2   9        448.04        570.15         6.62 o
  -1  -2   9        184.15        156.61         8.94 o
   0  -2   9       3085.32       3178.22        39.98 o
   1  -2   9          6.32         15.29         2.07 o
   2  -2   9        179.93        154.13         4.31 o
   3  -2   9        590.27        603.75        18.34 o
   4  -2   9       3407.37       3380.61        45.40 o
   5  -2   9         46.19         66.32         5.01 o
   6  -2   9       3199.00       2911.04       105.10 o
   7  -2   9         47.96         40.51         6.68 o
   8  -2   9        538.96        563.45        18.26 o
 -10  -1   9        211.76        185.53        11.33 o
  -9  -1   9        175.66        162.50         8.87 o
  -8  -1   9         32.16         16.54         6.19 o
  -7  -1   9        549.71        560.93        16.21 o
  -6  -1   9         29.90         37.26         3.99 o
  -5  -1   9       1870.93       1841.34        23.24 o
  -4  -1   9         31.50         39.64         3.97 o
  -3  -1   9       2097.09       2317.24        32.28 o
  -2  -1   9         35.04         67.21         4.48 o
  -1  -1   9        154.97        313.66         7.41 o
   0  -1   9        604.22        748.97         9.56 o
   1  -1   9          8.66          1.76         2.24 o
   2  -1   9       1035.76        915.84        10.49 o
   3  -1   9        363.70        302.73         7.10 o
   4  -1   9        928.71        840.41        13.68 o
   5  -1   9         92.65        129.89         6.66 o
   6  -1   9         50.94         76.02         6.44 o
   7  -1   9        534.24        576.76        15.41 o
   8  -1   9        244.55        216.40         9.13 o
 -10   0   9         75.24         73.32         9.44 o
  -9   0   9        165.83        175.45         9.71 o
  -8   0   9        130.11        121.34         7.09 o
  -7   0   9         18.39         12.72         4.19 o
  -6   0   9        147.79        135.47         7.34 o
  -5   0   9        338.86        319.23         7.71 o
  -4   0   9        160.62        228.27         5.76 o
  -3   0   9       2128.50       1976.68        32.89 o
  -2   0   9        942.25       1072.43         9.57 o
  -1   0   9       1416.63       1638.20        25.72 o
   0   0   9       1731.16       1729.60        19.87 o
   1   0   9       1923.37       1812.39        28.82 o
   2   0   9       1047.08       1095.50        17.18 o
   3   0   9        524.00        464.72        10.62 o
   4   0   9        320.88        346.17         9.65 o
   5   0   9         22.71         26.07         4.59 o
   6   0   9          0.40         18.15         5.65 o
   7   0   9         65.02         63.41         6.91 o
   8   0   9        211.56        226.22        10.26 o
 -10   1   9         41.67         49.44         8.64 o
  -9   1   9          9.93          6.36         6.68 o
  -8   1   9         51.50         66.39         7.14 o
  -7   1   9         88.30         78.55         5.96 o
  -6   1   9        204.78        226.33         6.78 o
  -5   1   9       1938.58       1889.41        26.43 o
  -4   1   9       3992.56       4402.48        49.60 o
  -3   1   9        684.26        663.86         6.30 o
  -2   1   9      10242.76      10161.22       128.26 o
  -1   1   9        633.97        750.76        16.84 o
   0   1   9       9385.92       9397.96       115.80 o
   1   1   9       1429.85       1501.62        22.08 o
   2   1   9        880.76        942.82        28.68 o
   3   1   9       2917.65       2739.57        36.28 o
   4   1   9        859.98        815.19        13.30 o
   5   1   9        563.53        529.52        16.06 o
   6   1   9        398.85        391.46        12.60 o
   7   1   9         17.14          5.79         6.14 o
   8   1   9         14.37          2.13         7.63 o
 -10   2   9         31.97         36.55         8.54 o
  -9   2   9         10.16          9.62         6.95 o
  -8   2   9        422.72        434.81        14.03 o
  -7   2   9        207.73        159.95         8.12 o
  -6   2   9        835.52        808.13        14.13 o
  -5   2   9       1539.01       1653.04        28.18 o
  -4   2   9        378.76        343.47         8.39 o
  -3   2   9       5324.58       5394.08        60.55 o
  -2   2   9          7.39         31.11         2.27 o
  -1   2   9      13004.04      12707.50       154.10 o
   0   2   9       1283.49       1176.15        11.05 o
   1   2   9       6634.02       7228.92        85.69 o
   2   2   9       2154.54       2001.02        30.48 o
   3   2   9       1871.44       2137.86        26.62 o
   4   2   9       1319.53       1340.67        26.29 o
   5   2   9         27.08          7.62         4.94 o
   6   2   9        267.16        293.74        11.69 o
   7   2   9         83.51         93.91         7.21 o
   8   2   9          6.82         15.08         7.78 o
 -10   3   9         65.99         63.27         8.41 o
  -9   3   9         30.27         20.08         6.73 o
  -8   3   9        644.99        672.64        22.25 o
  -7   3   9        242.61        245.45         9.39 o
  -6   3   9       1150.28       1152.32        20.97 o
  -5   3   9       2357.98       2388.81        33.96 o
  -4   3   9         97.04         74.18         4.38 o
  -3   3   9       3589.38       3665.12        44.67 o
  -2   3   9        742.55        904.35        12.93 o
  -1   3   9       1463.52       1578.88        16.90 o
   0   3   9       1680.11       1786.17        35.63 o
   1   3   9        201.05        207.42         5.61 o
   2   3   9        436.89        509.04        11.44 o
   3   3   9        898.25        975.85        13.02 o
   4   3   9         34.89         47.65         4.54 o
   5   3   9        374.41        397.73        10.92 o
   6   3   9        142.09        147.25         7.62 o
   7   3   9        164.81        170.01        10.01 o
   8   3   9        111.50        113.59         8.95 o
 -10   4   9        326.39        325.72        17.75 o
  -9   4   9        491.02        511.81        18.20 o
  -8   4   9         58.21         63.37         8.07 o
  -7   4   9        789.18        797.85        14.94 o
  -6   4   9        159.59        157.09         8.54 o
  -5   4   9       1122.05       1145.66        16.45 o
  -4   4   9        975.25        848.44        12.17 o
  -3   4   9         74.52         92.73         4.22 o
  -2   4   9        457.25        402.11         9.83 o
  -1   4   9        702.25        550.08         6.48 o
   0   4   9        117.35        169.54         6.06 o
   1   4   9       1152.00        998.71        12.19 o
   2   4   9        579.54        596.02        12.26 o
   3   4   9        871.83        756.39        13.55 o
   4   4   9       1232.39       1325.74        22.70 o
   5   4   9         26.06         18.53         5.10 o
   6   4   9        344.43        397.87        12.31 o
   7   4   9        215.40        239.22        10.29 o
 -10   5   9         46.16         57.12         9.72 o
  -9   5   9        236.13        241.82        13.33 o
  -8   5   9        138.01        141.69         8.40 o
  -7   5   9        318.59        325.91        10.99 o
  -6   5   9        902.34        919.75        18.36 o
  -5   5   9         68.23         87.00         3.86 o
  -4   5   9       1179.15       1147.44        17.22 o
  -3   5   9         58.30        123.64         5.27 o
  -2   5   9        125.08        126.11         2.82 o
  -1   5   9        504.54        635.55         9.45 o
   0   5   9        577.75        647.08        11.59 o
   1   5   9       1694.27       1656.92        35.92 o
   2   5   9        718.41        685.36        12.61 o
   3   5   9       1364.14       1494.52        21.93 o
   4   5   9         10.55          8.00         4.43 o
   5   5   9        404.65        476.81        11.20 o
   6   5   9         50.35         56.73         6.45 o
   7   5   9        145.85        138.59         8.50 o
 -10   6   9        464.58        520.58        19.30 o
  -9   6   9          0.04          1.15         7.51 o
  -8   6   9        840.48        870.28        19.44 o
  -7   6   9         45.30         46.82         5.76 o
  -6   6   9        185.97        182.92         8.91 o
  -5   6   9        672.09        673.88        10.68 o
  -4   6   9        187.68        171.43         5.53 o
  -3   6   9          4.30         32.66         3.20 o
  -2   6   9        285.51        270.43         5.17 o
  -1   6   9        264.71        232.53         6.82 o
   0   6   9        766.84        691.33        14.17 o
   1   6   9        485.55        463.54         8.34 o
   2   6   9        168.40        150.66         6.12 o
   3   6   9        577.93        551.27        10.62 o
   4   6   9        392.03        408.14        10.76 o
   5   6   9         63.72         36.48         5.58 o
   6   6   9        527.06        550.85        14.62 o
   7   6   9        107.15        125.97         8.62 o
 -10   7   9         60.14         55.79         9.59 o
  -9   7   9        267.23        267.66        14.34 o
  -8   7   9         12.57         10.49         7.53 o
  -7   7   9        219.42        214.18        10.33 o
  -6   7   9          3.05          0.10         4.51 o
  -5   7   9         91.58        110.27         3.92 o
  -4   7   9        943.40        908.21        16.10 o
  -3   7   9        191.07        176.49         6.89 o
  -2   7   9       3085.01       2866.60        60.61 o
  -1   7   9       1800.58       1822.09        25.52 o
   0   7   9        407.82        381.87         7.02 o
   1   7   9        217.98        181.15         6.51 o
   2   7   9         44.03         66.32         4.52 o
   3   7   9        104.07        115.99         5.12 o
   4   7   9          5.82          0.54         4.70 o
   5   7   9         90.95        104.19         9.83 o
   6   7   9         16.97          8.09         6.30 o
   7   7   9        136.72        135.91         9.11 o
  -9   8   9        149.00        138.85         9.20 o
  -8   8   9        339.22        363.50        13.42 o
  -7   8   9          0.17          0.05         5.94 o
  -6   8   9        190.68        175.71         9.46 o
  -5   8   9       1344.00       1293.03        16.84 o
  -4   8   9       1320.67       1292.40        19.92 o
  -3   8   9       2897.37       2999.60        36.18 o
  -2   8   9       2873.12       2709.66        42.44 o
  -1   8   9       1686.61       1924.50        26.30 o
   0   8   9       1496.99       1425.97        20.54 o
   1   8   9         67.05         86.51         4.67 o
   2   8   9        700.17        679.16        11.81 o
   3   8   9        174.66        194.00         8.08 o
   4   8   9         88.89         74.04         5.67 o
   5   8   9         74.61         75.65         7.03 o
   6   8   9         34.02         38.22         8.10 o
  -9   9   9         32.11         43.94         8.05 o
  -8   9   9          3.10          5.85         6.41 o
  -7   9   9        348.80        342.74        22.88 o
  -6   9   9         63.44         53.03         6.02 o
  -5   9   9       1791.80       1735.64        27.52 o
  -4   9   9         91.96         79.68         5.58 o
  -3   9   9        372.75        377.83         8.71 o
  -2   9   9        217.52        209.75         6.91 o
  -1   9   9        842.10        825.76        11.19 o
   0   9   9        262.87        254.92         6.92 o
   1   9   9        633.04        682.52        11.28 o
   2   9   9          3.23          8.85         4.00 o
   3   9   9        104.25        121.01         7.70 o
   4   9   9        428.79        378.13        18.12 o
   5   9   9          0.62         11.88         6.26 o
   6   9   9        317.45        343.47        20.03 o
  -9  10   9        192.57        206.01        10.38 o
  -8  10   9        106.52         96.58         7.84 o
  -7  10   9          2.33          1.17         5.32 o
  -6  10   9        246.84        260.89         9.37 o
  -5  10   9        249.76        213.22         7.30 o
  -4  10   9        272.39        260.94         8.56 o
  -3  10   9        197.11        174.23         5.76 o
  -2  10   9         33.08         23.69         3.02 o
  -1  10   9        485.71        512.85        10.56 o
   0  10   9        782.67        743.36        13.45 o
   1  10   9         36.64         38.84         4.23 o
   2  10   9       1125.54       1114.13        18.01 o
   3  10   9        695.23        720.69        14.97 o
   4  10   9        408.18        468.70        14.43 o
   5  10   9        695.01        687.74        16.95 o
   6  10   9         68.86         67.75         8.46 o
  -9  11   9         18.43         20.72         7.95 o
  -8  11   9       1941.81       2084.48        35.54 o
  -7  11   9        166.95        172.57        10.72 o
  -6  11   9       2535.53       2527.74        42.09 o
  -5  11   9       1073.65       1096.84        16.06 o
  -4  11   9        383.47        364.93         7.10 o
  -3  11   9       1463.03       1424.63        20.03 o
  -2  11   9         55.14         58.31         3.38 o
  -1  11   9          3.92          1.69         3.06 o
   0  11   9        956.12        988.19        16.47 o
   1  11   9       1146.70       1220.27        19.35 o
   2  11   9        538.63        578.68        12.53 o
   3  11   9        891.00        925.24        17.17 o
   4  11   9        112.88        121.29         9.91 o
   5  11   9         73.83         88.50         7.83 o
   6  11   9        306.41        352.82        25.91 o
  -9  12   9        406.24        433.79        20.45 o
  -8  12   9        187.28        202.73        10.98 o
  -7  12   9        404.09        434.21        15.02 o
  -6  12   9          2.59          8.45         4.90 o
  -5  12   9         27.61         40.06         5.40 o
  -4  12   9         35.64         20.32         3.55 o
  -3  12   9        148.89        105.33         4.04 o
  -2  12   9         74.43         82.32         4.89 o
  -1  12   9        594.85        613.80        10.69 o
   0  12   9         96.58        130.96         5.52 o
   1  12   9        268.23        305.69        13.47 o
   2  12   9        382.24        348.37        10.09 o
   3  12   9         10.22         15.02         5.44 o
   4  12   9        449.62        379.09        12.92 o
   5  12   9        256.21        305.43        14.12 o
  -9  13   9         14.54         12.46         7.62 o
  -8  13   9         48.40         48.05         6.82 o
  -7  13   9          3.08          1.16         5.26 o
  -6  13   9         96.40         94.12         5.43 o
  -5  13   9        195.77        165.48         7.92 o
  -4  13   9        258.53        231.40         6.82 o
  -3  13   9       1288.82       1278.11        19.03 o
  -2  13   9         52.57         44.48         4.07 o
  -1  13   9       2611.77       2724.92        36.44 o
   0  13   9        410.13        377.29         9.10 o
   1  13   9       1025.62       1019.05        16.97 o
   2  13   9        509.34        481.51        11.68 o
   3  13   9         11.52         20.37         5.73 o
   4  13   9         50.67         33.20         6.83 o
   5  13   9         45.16         62.70         8.33 o
  -8  14   9         49.45         51.87         6.94 o
  -7  14   9        405.29        402.10        17.37 o
  -6  14   9         22.84          6.41         8.27 o
  -5  14   9          4.60          3.61         5.75 o
  -4  14   9       1400.34       1370.29        24.25 o
  -3  14   9        492.66        455.66        16.56 o
  -2  14   9       1779.40       1631.71        23.70 o
  -1  14   9       1414.20       1268.71        18.75 o
   0  14   9        124.23         70.81         4.92 o
   1  14   9       1665.82       1632.78        24.86 o
   2  14   9          9.75         16.02         5.17 o
   3  14   9        704.34        697.41        15.59 o
   4  14   9         11.90         14.84         6.92 o
  -8  15   9        174.66        159.84        19.20 o
  -7  15   9          1.21         10.00         9.63 o
  -6  15   9        514.10        542.95        37.68 o
  -5  15   9        214.90        183.79        17.18 o
  -4  15   9        268.66        269.72        10.39 o
  -3  15   9        624.03        592.91        24.70 o
  -2  15   9         50.84         36.88         5.89 o
  -1  15   9       1135.01       1192.58        45.89 o
   0  15   9        194.57        212.70        10.25 o
   1  15   9        836.34        895.33        16.46 o
   2  15   9        813.88        811.90        16.13 o
   3  15   9         75.09         81.12         6.89 o
   4  15   9        369.99        322.02        13.34 o
  -8  16   9        117.95        125.53        18.23 o
  -7  16   9        319.15        301.15        19.49 o
  -6  16   9        133.70        155.61        11.04 o
  -5  16   9        728.01        761.02        26.20 o
  -4  16   9          4.15          4.02         5.41 o
  -3  16   9        450.03        501.37        13.52 o
  -2  16   9        147.03        167.41         8.26 o
  -1  16   9          4.18          0.10         5.72 o
   0  16   9        726.64        650.09        21.50 o
   1  16   9        580.63        600.69        14.62 o
   2  16   9        437.34        406.17        12.29 o
   3  16   9       1053.42       1178.72        21.88 o
  -7  17   9        235.49        282.88        20.33 o
  -6  17   9        260.78        301.18        17.57 o
  -5  17   9          3.19          5.90         6.51 o
  -4  17   9       1070.01       1031.05        32.05 o
  -3  17   9         15.20         12.30         5.98 o
  -2  17   9       1117.83       1076.23        21.07 o
  -1  17   9        262.24        292.61        12.93 o
   0  17   9         33.12         27.76         7.72 o
   1  17   9        574.73        643.34        21.12 o
   2  17   9         50.38         40.81         5.74 o
   3  17   9        119.83        104.68         9.61 o
  -6  18   9        355.27        424.26        21.44 o
  -5  18   9        292.77        288.70        19.69 o
  -4  18   9        160.03        156.28         9.17 o
  -3  18   9        475.66        500.90        14.63 o
  -2  18   9         44.10         35.44         7.06 o
  -1  18   9         67.51         95.43         7.75 o
   0  18   9         10.25         11.97         8.07 o
   1  18   9          0.41          1.70         8.99 o
   2  18   9         83.50         83.79        13.38 o
  -6  19   9          5.81          0.96        10.34 o
  -5  19   9        121.04        128.81         9.41 o
  -4  19   9        199.84        230.85        15.31 o
  -3  19   9        158.45        171.98        18.71 o
  -2  19   9        397.08        418.92        14.94 o
  -1  19   9          6.36          8.81         7.20 o
   0  19   9        106.83        109.10         9.42 o
   1  19   9        152.65        161.43        11.90 o
  -5  20   9         18.46         27.78        10.87 o
  -4  20   9        804.56        954.46        21.36 o
  -3  20   9        286.59        314.16        15.59 o
  -2  20   9        244.56        294.56        14.62 o
  -1  20   9        435.44        494.58        17.10 o
   0  20   9          0.70          8.66         8.68 o
   0 -24  10        546.27        560.38        32.84 o
   1 -24  10         70.79         78.29        16.12 o
   2 -24  10        525.76        525.41        47.48 o
  -2 -23  10         13.24         20.14         7.93 o
  -1 -23  10         22.02         20.20         8.91 o
   0 -23  10        132.42        137.13        16.62 o
   1 -23  10        856.33        917.19        37.88 o
   2 -23  10         41.64         41.87        12.92 o
   3 -23  10        931.51        978.01        33.73 o
   4 -23  10         95.74         80.24        13.45 o
  -3 -22  10         99.74        112.43        12.91 o
  -2 -22  10        127.79        114.90        16.29 o
  -1 -22  10        149.97        139.64        11.69 o
   0 -22  10          4.54         10.58        12.49 o
   1 -22  10        431.18        436.33        41.81 o
   2 -22  10        464.74        436.45        24.50 o
   3 -22  10        107.39        101.79        12.78 o
   4 -22  10        408.08        360.65        22.88 o
   5 -22  10        241.61        238.96        13.81 o
  -4 -21  10         38.55         32.12         9.56 o
  -3 -21  10        179.72        188.70        10.32 o
  -2 -21  10        175.13        188.00        10.78 o
  -1 -21  10         67.28         89.21         8.54 o
   0 -21  10        621.26        610.73        27.43 o
   1 -21  10         88.86         94.31        17.49 o
   2 -21  10        205.67        180.95        14.22 o
   3 -21  10        433.31        463.56        23.77 o
   4 -21  10         11.49          5.00         6.21 o
   5 -21  10        429.80        461.26        18.65 o
  -4 -20  10        942.77        935.95        23.13 o
  -3 -20  10        115.43        109.16         8.53 o
  -2 -20  10        804.91        850.58        19.43 o
  -1 -20  10        550.55        486.01        16.82 o
   0 -20  10         55.82         51.27        12.22 o
   1 -20  10       1617.84       1594.73        42.24 o
   2 -20  10         24.86         21.95         9.98 o
   3 -20  10       1034.67        966.82        30.13 o
   4 -20  10        136.95        137.82         7.84 o
   5 -20  10        127.15        116.09         7.06 o
   6 -20  10        156.50        153.02        10.47 o
  -5 -19  10        485.44        453.81        18.98 o
  -4 -19  10         54.70         61.58         8.54 o
  -3 -19  10       1535.16       1533.75        29.18 o
  -2 -19  10        121.21        136.19         9.75 o
  -1 -19  10        449.12        398.43        19.78 o
   0 -19  10       1423.62       1379.15       122.11 o
   1 -19  10        489.19        502.04        40.02 o
   2 -19  10       2145.58       2146.66        53.47 o
   3 -19  10        531.73        547.79        23.42 o
   4 -19  10        484.32        400.98        11.36 o
   5 -19  10         56.31         82.04         6.56 o
   6 -19  10          0.16          0.05         7.45 o
  -5 -18  10        471.86        473.38        18.34 o
  -4 -18  10        179.47        147.08         9.35 o
  -3 -18  10        513.11        483.34        14.89 o
  -2 -18  10       1346.55       1358.37        35.39 o
  -1 -18  10        166.83        117.23         9.15 o
   0 -18  10       1024.05       1052.96        31.95 o
   1 -18  10       1803.31       1749.81        45.91 o
   2 -18  10          4.33          1.39         8.39 o
   3 -18  10        931.21        921.40        17.59 o
   4 -18  10        316.01        283.95         9.96 o
   5 -18  10        434.86        452.60        12.82 o
   6 -18  10        272.76        264.29        24.79 o
   7 -18  10        101.04         78.76        11.71 o
  -6 -17  10        423.62        419.84        18.61 o
  -5 -17  10         15.37         21.48         8.59 o
  -4 -17  10       2450.60       2489.76        48.12 o
  -3 -17  10        227.71        250.46        11.86 o
  -2 -17  10       1328.72       1342.77        39.02 o
  -1 -17  10         16.07         11.70         4.31 o
   0 -17  10        205.79        171.22         7.63 o
   1 -17  10         13.32         24.35         8.41 o
   2 -17  10         59.05         78.41         9.71 o
   3 -17  10        149.90        176.88         6.76 o
   4 -17  10        363.44        316.95        11.15 o
   5 -17  10         48.86         44.98         6.30 o
   6 -17  10       1225.41       1139.26        29.70 o
   7 -17  10        309.95        352.29        20.79 o
  -6 -16  10         12.73          9.71         5.10 o
  -5 -16  10        914.48        879.98        21.04 o
  -4 -16  10        198.94        221.49         9.53 o
  -3 -16  10       1579.55       1603.34        27.85 o
  -2 -16  10        751.06        768.22        33.16 o
  -1 -16  10         80.16         83.23         5.02 o
   0 -16  10       2081.42       2143.56        36.23 o
   1 -16  10       1220.60       1218.43        23.75 o
   2 -16  10       1081.29       1167.56        29.09 o
   3 -16  10        269.75        266.90         8.76 o
   4 -16  10         23.36         26.70         5.17 o
   5 -16  10       1083.10       1144.24        22.25 o
   6 -16  10         56.24         61.39         7.45 o
   7 -16  10       1265.56       1242.86        28.61 o
  -7 -15  10        268.34        236.84        10.84 o
  -6 -15  10        135.96        110.29         6.61 o
  -5 -15  10        475.90        452.17        10.03 o
  -4 -15  10        440.59        411.61        15.24 o
  -3 -15  10        330.72        259.88        13.41 o
  -2 -15  10        421.01        398.36        22.93 o
  -1 -15  10         44.95         46.65         4.95 o
   0 -15  10         92.58        131.19         7.08 o
   1 -15  10         58.92         55.60         5.31 o
   2 -15  10        310.89        273.74         9.47 o
   3 -15  10         23.12         34.80         4.19 o
   4 -15  10       1368.64       1345.26        22.93 o
   5 -15  10          4.67          4.07         5.18 o
   6 -15  10       1031.15       1021.81        23.45 o
   7 -15  10          2.18          0.05         7.80 o
  -7 -14  10        120.31        140.02         8.51 o
  -6 -14  10          3.45          1.03         5.50 o
  -5 -14  10         23.56          1.89         4.53 o
  -4 -14  10         50.66         74.13         8.03 o
  -3 -14  10        944.16       1071.88        27.66 o
  -2 -14  10        415.71        398.50        11.06 o
  -1 -14  10       1257.60       1471.67        23.49 o
   0 -14  10       2456.58       2652.75        41.29 o
   1 -14  10       1009.83       1183.18        22.15 o
   2 -14  10       1034.93       1123.39        19.28 o
   3 -14  10        466.12        457.69        11.30 o
   4 -14  10        837.26        892.46        17.85 o
   5 -14  10        104.41        143.48         6.30 o
   6 -14  10        388.42        387.22        14.94 o
   7 -14  10        285.07        344.38        16.38 o
   8 -14  10         81.02         83.53        10.35 o
  -7 -13  10          7.31          6.05         6.49 o
  -6 -13  10          2.89          0.00         5.40 o
  -5 -13  10        381.21        385.44        10.45 o
  -4 -13  10        104.87        101.67         4.42 o
  -3 -13  10        380.85        361.69        13.99 o
  -2 -13  10        299.14        325.44        10.14 o
  -1 -13  10         50.90         58.38         3.89 o
   0 -13  10       2699.22       2710.91        49.95 o
   1 -13  10        351.66        406.13         8.18 o
   2 -13  10       2134.75       2141.93        31.53 o
   3 -13  10         23.52         21.70         3.93 o
   4 -13  10         25.37         37.37         5.11 o
   5 -13  10         44.55         40.96         5.60 o
   6 -13  10        283.65        268.66        13.60 o
   7 -13  10         15.64          6.79         7.68 o
   8 -13  10        248.77        225.28        20.74 o
  -8 -12  10          0.50          4.22         7.20 o
  -7 -12  10          9.31         18.66         6.04 o
  -6 -12  10          1.57          1.79         5.25 o
  -5 -12  10          2.73          6.33         4.51 o
  -4 -12  10        143.80        154.70         7.31 o
  -3 -12  10        763.62        806.88        13.90 o
  -2 -12  10        465.31        475.94        10.69 o
  -1 -12  10       5086.43       5273.85        91.58 o
   0 -12  10         19.22         29.49         3.20 o
   1 -12  10       5623.36       5716.27        92.97 o
   2 -12  10        310.14        309.93         7.59 o
   3 -12  10       1175.39       1249.65        23.06 o
   4 -12  10        279.34        290.23        11.30 o
   5 -12  10         14.59         14.98         4.99 o
   6 -12  10          4.80          0.26         6.52 o
   7 -12  10         52.29         65.25         6.32 o
   8 -12  10         40.10         36.78         6.13 o
  -8 -11  10         55.65         57.56         7.61 o
  -7 -11  10         76.47         47.92         6.22 o
  -6 -11  10          7.56          4.59         4.74 o
  -5 -11  10        694.25        713.70        12.28 o
  -4 -11  10          8.01          0.85         3.49 o
  -3 -11  10       2241.81       2351.03        28.33 o
  -2 -11  10        407.73        419.21        11.05 o
  -1 -11  10       2120.63       2118.97        39.33 o
   0 -11  10       3344.51       3679.93        52.40 o
   1 -11  10         70.34         90.82         6.42 o
   2 -11  10       2494.36       2575.57        51.95 o
   3 -11  10        683.87        672.63        14.93 o
   4 -11  10        328.91        317.30         9.66 o
   5 -11  10       1809.60       1910.61        38.24 o
   6 -11  10          1.69          6.25         4.18 o
   7 -11  10        684.89        753.33        15.27 o
   8 -11  10        144.34        167.66        11.39 o
  -8 -10  10          8.55         11.24         6.86 o
  -7 -10  10        945.39       1060.77        18.45 o
  -6 -10  10        163.70        145.12         7.18 o
  -5 -10  10       2091.13       2116.78        30.08 o
  -4 -10  10        851.55        851.61        12.48 o
  -3 -10  10        679.46        623.01        13.34 o
  -2 -10  10       2411.42       2581.14        33.45 o
  -1 -10  10        694.45        730.97        12.09 o
   0 -10  10       2123.73       2286.48        36.99 o
   1 -10  10       5922.18       6099.61        87.19 o
   2 -10  10        321.96        333.45         9.41 o
   3 -10  10       3477.20       3385.54        51.54 o
   4 -10  10       1397.91       1421.55        17.88 o
   5 -10  10        421.92        422.06         9.54 o
   6 -10  10        352.64        382.18        11.08 o
   7 -10  10         37.29         37.18         6.59 o
   8 -10  10        107.24        112.24         7.64 o
  -8  -9  10        172.01        157.96         8.20 o
  -7  -9  10        169.17        163.56         9.36 o
  -6  -9  10        774.99        865.15        14.81 o
  -5  -9  10         47.24         30.63         4.22 o
  -4  -9  10       2174.23       2294.99        31.33 o
  -3  -9  10        626.81        591.16        12.92 o
  -2  -9  10       1652.53       1621.25        20.10 o
  -1  -9  10       1635.28       1677.22        26.30 o
   0  -9  10         92.42         88.21         5.58 o
   1  -9  10        347.81        413.89        10.51 o
[truncated: 339,804 more chars]
